# Supplementary material for: ESCRT-dependent STING degradation inhibits steady-state and cGAMP-induced signalling
Source: Nat Commun. 2023 Feb 4;14:611. doi: 10.1038/s41467-023-36132-9 (PMC9899276; doi:10.1038/s41467-023-36132-9)
Supplement: Supplementary file 4 — Source Data [file 41467_2023_36132_MOESM4_ESM.xlsx]

## Sheet: Fig_1d-f
#1.3
2077	10	32	1
id	adj.P.Val	AveExpr	F	Log.P.Value	logFC.NS	logFC.0.5h	logFC.1h	logFC.2h	logFC.6h	P.Value	id.query	id.mapped	id.concat	accession_number	geneSymbol	numColumnsProteinObserved	numSpectraProteinObserved	numPepsUnique	numPepsUniqueSubgroupSpecificCI	accession_numbers	species	protein_mw	percentCoverage	groupNum	subgroupNum	scoreUnique	scoreUniqueSubgroupSpecificCI	entry_name	Fractions.unique_peptides	Fractions.numSpectra	Fractions.totalIntensity	Fractions.pct_cov	Fractions..126.126.127C.127N.128C.128N.129C.129N.130C.130N.131..Rep1_NS.	Fractions..129N.126.127C.127N.128C.128N.129C.129N.130C.130N.131..Rep2_NS.	Fractions..127N.126.127C.127N.128C.128N.129C.129N.130C.130N.131..Rep1_0.5h.	Fractions..129C.126.127C.127N.128C.128N.129C.129N.130C.130N.131..Rep2_0.5h.	Fractions..127C.126.127C.127N.128C.128N.129C.129N.130C.130N.131..Rep1_1h.	Fractions..130N.126.127C.127N.128C.128N.129C.129N.130C.130N.131..Rep2_1h.	Fractions..128N.126.127C.127N.128C.128N.129C.129N.130C.130N.131..Rep1_2h.	Fractions..130C.126.127C.127N.128C.128N.129C.129N.130C.130N.131..Rep2_2h.	Fractions..128C.126.127C.127N.128C.128N.129C.129N.130C.130N.131..Rep1_6h.	Fractions..131.126.127C.127N.128C.128N.129C.129N.130C.130N.131..Rep2_6h.
experiment	na	na	na	na	na	na	na	na	na	na	na	na	na	na	na	na	na	na	na	na	na	na	na	na	na	na	na	na	na	na	na	na	NS	NS	0.5h	0.5h	1h	1h	2h	2h	6h	6h
Q13772-4	0.00122997	2.01871	47.0813	53.2445	-3.37653	-1.91349	-0.0183437	0.706275	14.6956	4.74e-06	Q13772	NCOA4	Q13772-4_NCOA4	Q13772-4	NCOA4	1	9	7	7	Q13772-4|Q13772-3|Q13772|B4DF87|B4DZ85|Q13772-2	HUMAN	74959.5	12	828	828.1	80.73	80.73	Isoform 4 of Nuclear receptor coactivator 4	7	9	980000000	0.12	-4.0996	-2.6534	-2.6445	-1.1824	-1.572	1.5354	0.7885	0.6241	12.7591	16.6321
P02786	0.00555241	1.52325	24.3672	41.5798	-0.711974	-2.80058	-2.19311	0.988142	12.3338	6.95e-05	P02786	TFRC	P02786_TFRC	P02786	TFRC	1	3	3	3	P02786|G3V0E5|F8WBE5	HUMAN	85326.2	6.9	1412	1412.1	38.21	38.21	Transferrin receptor protein 1	3	3	51700000	0.069	-0.8958	-0.5281	-2.6312	-2.97	-0.5789	-3.8073	1.0307	0.9455	9.5272	15.1403
P61020	0.0326287	1.99243	11.0316	28.4624	0.155946	-1.28565	-0.136198	1.10034	10.1277	0.00142483	P61020	RAB5B	P61020_RAB5B	P61020	RAB5B	1	2	3	1	P61020|P61020-2	HUMAN	23934.6	16.2	1299	1299.3	38.3	13.11	Ras-related protein Rab-5B	1	2	15300000	0.065	-0.1844	0.4963	-2.2105	-0.3608	1.6623	-1.9347	0.152	2.0487	6.9323	13.3232
P61158	0.143067	1.26904	5.93181	18.2145	3.07339	0.501519	0.0261704	-2.79935	6.44563	0.0150851	P61158	ACTR3	P61158_ACTR3	P61158	ACTR3	1	2	2	2	P61158|B4DXW1|Q9P1U1|Q9P1U1-3|Q9P1U1-2|Q9C0K3|A0A0A0MTI9	HUMAN	47826.7	11.4	1546	1546.1	32.64	32.64	Actin-related protein 3	2	2	21200000	0.114	NA	3.0734	-2.511	3.514	1.6942	-1.6419	-2.2515	-3.3472	7.2414	5.6499
O75410	0.0785167	0.443453	7.55426	22.7635	5.01379	0.949187	-0.876412	-1.1569	-1.7124	0.00529241	O75410	TACC1	O75410_TACC1	O75410	TACC1	1	65	35	32	O75410|O75410-2|O75410-7|O75410-3|E7EVI4|E7ET87|O75410-6|O75410-4|O75410-5|B4E3H6|R4GMT7|O75410-8	HUMAN	88648.6	38.5	86	86.1	454.33	416.26	Transforming acidic coiled-coil-containing protein 1	35	65	8780000000	0.385	3.989	6.0386	-0.5276	2.4259	-2.3474	0.5946	-1.425	-0.8888	-2.3139	-1.1109
Q9UJ41	0.000704381	0.677053	74.8369	61.686	-4.54585	-4.56537	-1.50611	4.61632	9.38628	6.78e-07	Q9UJ41	RABGEF1	Q9UJ41_RABGEF1	Q9UJ41	RABGEF1	1	4	3	3	Q9UJ41|Q9UJ41-3|Q9UJ41-4|E9PFK9|Q9UJ41-2|Q3HKR1|A0A0A0MSJ3	HUMAN	80625	3.8	1393	1393.1	39.06	39.06	Rab5 GDP/GTP exchange factor	3	4	324000000	0.038	-3.8994	-5.1923	-4.4343	-4.6965	-1.9916	-1.0206	3.572	5.6607	8.7028	10.0698
Q9Y680	0.999954	0.134924	0.164869	0.13602	-0.484243	1.19235	-1.42113	-0.824891	2.21254	0.969166	Q9Y680	FKBP7	Q9Y680_FKBP7	Q9Y680	FKBP7	1	3	2	2	Q9Y680|Q9Y680-2|Q9Y680-3|F8WE12	HUMAN	30351.1	8.1	1582	1582.1	31.12	31.12	Peptidyl-prolyl cis-trans isomerase FKBP7	2	3	162000000	0.081	3.0721	-4.0406	7.1256	-4.7409	2.8998	-5.742	2.4035	-4.0532	6.6231	-2.198
Q9NZ43	0.0611896	0.160832	8.52933	24.5398	4.10103	0.23739	-0.614603	-1.93327	-0.986388	0.00351573	Q9NZ43	USE1	Q9NZ43_USE1	Q9NZ43	USE1	1	7	4	4	Q9NZ43|G8JLK1|Q9NZ43-2|Q9NZ43-3|M0QZE0	HUMAN	29484.7	16.2	1251	1251.1	46.97	46.97	Vesicle transport protein USE1	4	7	279000000	0.162	3.0352	5.1669	0.2805	0.1943	-0.9985	-0.2307	-2.5365	-1.3301	-2.2108	0.2381
Q14596	0.0181152	0.271033	14.1752	32.4648	-4.83508	-3.1416	-1.19461	3.36584	7.16062	0.000566919	Q14596	NBR1	Q14596_NBR1	Q14596	NBR1	1	2	2	2	Q14596|Q14596-2|B7Z5R6	HUMAN	108552	2.5	1870	1870.1	21.57	21.57	Next to BRCA1 gene 1 protein	2	2	110000000	0.025	-5.006	-4.6642	-4.5678	-1.7154	-1.981	-0.4082	3.2395	3.4922	4.3467	9.9745
A0A140T913	0.0181152	0.756624	14.2239	32.5207	-1.01715	-0.753982	-1.56949	0.441056	6.68269	0.000559669	A0A140T913	NotFound	A0A140T913_NotFound	A0A140T913	HLA-A	1	11	7	6	A0A140T913|P01892|A0A1W2PRT9|A0A1W2PPQ2|A0A140T955|P10316|P30453|P16189|P01891|P16188|P16190|P30459|P10314|P30512|B0UXQ0|A0A1W2PS39|A0A140T9Z6|Q9GJ45|A0A1W2PQS8|A0A140T975|A0A140T941|P13746-2|Q5SRN5|P30457|P13746|P04439|A0A1W2PS24|Q5SRN7|A2BF26|A0A0G2JH50|A0A0G2JIF0|Q9TNN7|P30505|P30479|A0A1W2PRX1|A0A1W2PS56|A0A1W2PP77|A0A1W2PRU9|A0A140TA19|A0A0G2JPD3|A0A140T8Y4|P18462|P30450|P30456|P30447|P05534…	HUMAN	41734	22.3	771	771.1	85.83	68.53	HLA class I histocompatibility antigen, A-3 alpha chain	7	11	495000000	0.223	-0.8062	-1.2281	-0.0868	-1.4211	-0.3611	-2.7778	0.2517	0.6304	5.0493	8.3161
Q8IZJ1	0.186838	-0.553855	4.66039	16.2602	-5.48784	-2.32292	-0.0601675	1.81825	3.2834	0.0236584	Q8IZJ1	UNC5B	Q8IZJ1_UNC5B	Q8IZJ1	UNC5B	1	8	7	7	Q8IZJ1|Q8IZJ1-2	HUMAN	105633	8.8	847	847.1	79.07	79.07	Netrin receptor UNC5B	7	8	493000000	0.088	-3.3145	-7.6612	-1.0819	-3.564	1.2109	-1.3312	3.2205	0.416	5.9955	0.5713
O75976	0.0180929	0.199272	14.2985	32.6059	-3.21437	-2.97748	-0.442346	1.60313	6.02743	0.000548797	O75976	CPD	O75976_CPD	O75976	CPD	1	3	3	3	O75976|O75976-2	HUMAN	154012	1.8	1540	1540.1	32.83	32.83	Carboxypeptidase D	3	3	110000000	0.018	-2.0446	-4.3842	-2.0302	-3.9248	-0.3877	-0.497	1.5295	1.6768	4.1594	7.8955
P19013	0.065892	0.371006	8.19439	23.948	5.40637	1.73341	-0.483052	-2.82594	-1.97575	0.00402902	P19013	NotFound	P19013_NotFound	P19013	KRT4	1	1	4	1	P19013	HUMAN	57683.6	7.1	33	33.8	47.76	5.67	Keratin, type II cytoskeletal 4	1	1	11600000	0.02	6.1231	4.6896	2.0235	1.4434	-1.1525	0.1864	-4.1894	-1.4624	-4.253	0.3015
P12277	0.0137781	0.232771	17.1707	35.6257	-2.43747	-1.52939	-2.69136	0.973404	6.84867	0.000273797	P12277	CKB	P12277_CKB	P12277	CKB	1	6	4	4	P12277	HUMAN	42928.8	14.1	1151	1151.1	53.33	53.33	Creatine kinase B-type	4	6	441000000	0.141	-2.2343	-2.6407	-0.8882	-2.1706	-0.9719	-4.4108	2.1422	-0.1954	6.2859	7.4115
O95208	0.000704381	0.0585773	81.0983	63.1629	-5.45384	-4.92575	-1.25408	5.19692	6.72964	4.83e-07	O95208	EPN2	O95208_EPN2	O95208	EPN2	1	2	2	2	O95208|O95208-2|I3L2B2|O95208-3|E9PBC1|Q9H201|I6L9I8|Q9H201-2	HUMAN	68708.6	3.2	1643	1643.1	28.83	28.83	Epsin-2	2	2	85100000	0.032	-5.359	-5.5486	-5.416	-4.4355	-1.9757	-0.5325	4.5314	5.8624	6.2859	7.1734
Q9H4B6	0.2234	-0.0499682	4.19732	14.9853	0.146899	-2.89887	-0.145317	-1.44997	4.09742	0.0317299	Q9H4B6	SAV1	Q9H4B6_SAV1	Q9H4B6	SAV1	1	2	2	2	Q9H4B6	HUMAN	44747.2	9.3	1859	1859.1	22	22	Protein salvador homolog 1	2	2	72200000	0.093	0.6692	-0.3754	-0.4074	-5.3904	1.1737	-1.4644	-1.406	-1.494	5.4334	2.7614
P60660-2	0.931655	0.83255	0.718316	2.03182	-2.05598	2.77987	0.0893428	0.701592	2.64793	0.626352	P60660	MYL6	P60660-2_MYL6	P60660-2	MYL6	1	1	12	1	P60660-2|G8JLA2|F8W180|F8VZU9|F8VXL3	HUMAN	17132	88.7	334	334.2	187.52	17.65	Isoform Smooth muscle of Myosin light polypeptide 6	1	1	21200000	0.178	-0.1159	-3.996	5.643	-0.0833	4.27	-4.0913	3.8427	-2.4395	5.2086	0.0873
Q86UW6	0.00141683	0.531005	44.2302	52.1188	-2.76781	-2.45203	-1.16656	2.66649	6.37493	6.14e-06	Q86UW6	N4BP2	Q86UW6_N4BP2	Q86UW6	N4BP2	1	9	9	9	Q86UW6|Q86UW6-2|D6RC09	HUMAN	200566	5.3	713	713.1	94.71	94.71	NEDD4-binding protein 2	9	9	1300000000	0.053	-2.5768	-2.9589	-3.1387	-1.7653	-1.0463	-1.2869	2.0425	3.2905	5.9018	6.8481
Q9UKG1	0.00122997	0.963311	47.7409	53.4957	-2.60436	-2.79666	-1.88668	5.42454	6.67972	4.47e-06	Q9UKG1	APPL1	Q9UKG1_APPL1	Q9UKG1	APPL1	1	8	7	7	Q9UKG1	HUMAN	80346.7	10.8	813	813.1	82.18	82.18	DCC-interacting protein 13-alpha	7	8	1530000000	0.108	-1.9444	-3.2643	-3.506	-2.0873	-1.4393	-2.3341	4.4887	6.3604	6.5669	6.7925
Q9NT22	0.0175921	0.670963	14.4673	32.7973	-1.7939	-0.787675	-1.61691	1.79963	5.75367	0.000525137	Q9NT22	EMILIN3	Q9NT22_EMILIN3	Q9NT22	EMILIN3	1	2	2	2	Q9NT22|Q9NT22-2	HUMAN	83672.2	3	1765	1765.1	24.51	24.51	EMILIN-3	2	2	7300000	0.03	-2.1816	-1.4062	-2.1971	0.6218	-2.7723	-0.4615	2.3322	1.267	5.5083	5.999
O14964	0.00536774	-0.315726	24.8178	41.8971	-4.78646	-4.66173	-1.16614	4.66275	4.37295	6.46e-05	O14964	HGS	O14964_HGS	O14964	HGS	1	6	6	6	O14964|O14964-2	HUMAN	86761.1	5.6	1053	1053.1	60.43	60.43	Hepatocyte growth factor-regulated tyrosine kinase substrate	6	6	646000000	0.056	-3.9416	-5.6314	-5.1488	-4.1746	-2.0394	-0.2929	3.8854	5.4401	2.8104	5.9355
Q9Y287	0.0154111	-0.664909	15.5415	33.9721	-6.22721	-1.62401	-0.968515	0.660396	4.83479	0.000400674	Q9Y287	ITM2B	Q9Y287_ITM2B	Q9Y287	ITM2B	1	2	2	2	Q9Y287|Q9Y287-2	HUMAN	30851	6.7	1820	1820.1	22.87	22.87	Integral membrane protein 2B	2	2	114000000	0.067	-4.4369	-8.0175	-1.0885	-2.1595	0.2018	-2.1388	1.7242	-0.4034	4.5434	5.1261
A0A1B0GTF3	0.935022	0.509774	0.671036	1.83066	0.0387256	0.227139	0.0582458	0.0112312	2.21353	0.656046	A0A1B0GTF3	HSPA12A	A0A1B0GTF3_HSPA12A	A0A1B0GTF3	HSPA12A	1	2	2	2	A0A1B0GTF3|O43301	HUMAN	77473.9	3	1649	1649.1	28.61	28.61	Heat shock 70 kDa protein 12A	2	2	21300000	0.03	-0.6798	0.7572	0.5209	-0.0666	1.5986	-1.4821	1.4345	-1.412	4.7683	-0.3412
P08195-4	0.39601	-0.0237746	2.83911	10.704	-2.29629	-1.61201	-0.487105	1.56992	2.70661	0.0850364	P08195	SLC3A2	P08195-4_SLC3A2	P08195-4	SLC3A2	1	3	3	3	P08195-4|J3KPF3|P08195|F5GZS6|P08195-3|P08195-2|F5GZI0	HUMAN	71350.3	6.2	1542	1542.1	32.75	32.75	Isoform 4 of 4F2 cell-surface antigen heavy chain	3	3	163000000	0.062	-0.9274	-3.6652	-0.8147	-2.4093	1.2534	-2.2276	1.482	1.6579	4.7308	0.6824
Q9UK41	0.143001	-0.70424	5.43999	18.2364	-4.19727	-0.947442	-5.13363	3.55706	3.20008	0.0150093	Q9UK41	VPS28	Q9UK41_VPS28	Q9UK41	VPS28	1	2	2	2	Q9UK41|Q9UK41-2	HUMAN	25710	18	1801	1801.1	23.43	23.43	Vacuolar protein sorting-associated protein 28 homolog	2	2	4330000	0.18	-6.492	-1.9026	-1.6562	-0.2387	-1.7207	-8.5465	4.4792	2.6349	4.6465	1.7537
Q86UP2	0.0508663	0.378381	9.21435	25.6961	3.68862	0.935886	-1.01914	-1.19321	-0.520251	0.00269393	Q86UP2	KTN1	Q86UP2_KTN1	Q86UP2	KTN1	1	123	72	72	Q86UP2|Q86UP2-4|Q86UP2-2|Q86UP2-3|G3V4Y7|B7Z6P3	HUMAN	156558	54.4	15	15.1	993.3	993.3	Kinectin	72	123	18100000000	0.544	3.6675	3.7097	1.2889	0.5829	-1.1153	-0.923	-0.1045	-2.2819	0.2529	-1.2934
Q15276	0.000766489	0.166449	66.6335	59.5581	-4.03591	-3.32098	-1.31264	4.35223	5.14955	1.11e-06	Q15276	RABEP1	Q15276_RABEP1	Q15276	RABEP1	1	14	10	10	Q15276|Q15276-2	HUMAN	99688.1	12	532	532.1	125.68	125.68	Rab GTPase-binding effector protein 1	10	14	1290000000	0.12	-3.5095	-4.5624	-3.2723	-3.3697	-1.3118	-1.3135	3.8569	4.8475	5.4428	4.8563
Q9P0K7-2	0.999954	0.0968204	0.035484	0.00404464	-0.0852559	0.331227	-0.136093	-0.104587	0.478811	0.999069	Q9P0K7	RAI14	Q9P0K7-2_RAI14	Q9P0K7-2	RAI14	1	2	2	2	Q9P0K7-2|Q9P0K7|Q9P0K7-3|Q9P0K7-4	HUMAN	111048	2.1	1921	1921.1	20.18	20.18	Isoform 2 of Ankycorbin	2	2	80100000	0.021	0.9748	-1.1454	-0.1536	0.8161	0.2337	-0.5059	0.4275	-0.6367	4.3936	-3.4359
Q14574	0.0170017	0.0599529	14.7927	33.1609	-3.52741	-1.23653	-0.138818	1.26584	3.93668	0.000482955	Q14574	DSC3	Q14574_DSC3	Q14574	DSC3	1	10	8	8	Q14574|Q14574-2	HUMAN	101279	10.3	701	701.1	96.35	96.35	Desmocollin-3	8	10	969000000	0.103	-3.1669	-3.8879	-1.9901	-0.483	-1.0675	0.7899	0.836	1.6957	3.1757	4.6976
P00492	0.867304	0.910938	0.975543	3.16124	-0.488419	2.08267	0.219671	1.53225	1.20852	0.482921	P00492	HPRT1	P00492_HPRT1	P00492	HPRT1	1	2	2	2	P00492	HUMAN	24807.2	19.7	1533	1533.1	33.13	33.13	Hypoxanthine-guanine phosphoribosyltransferase	2	2	48700000	0.197	-1.6704	0.6936	3.4326	0.7328	0.9985	-0.5591	1.2112	1.8533	4.3374	-1.9203
P34897	0.999954	-0.559604	0.222008	0.251828	-0.929761	-0.793818	-1.92152	-0.0775971	0.92467	0.943664	P34897	SHMT2	P34897_SHMT2	P34897	SHMT2	1	16	13	13	P34897|P34897-3|P34897-2|G3V540|G3V2E4|P34896|P34896-2|P34896-3|P34896-4|G3V2D2	HUMAN	56448.4	36.7	384	384.1	174.55	174.55	Serine hydroxymethyltransferase, mitochondrial	13	16	1060000000	0.367	1.7547	-3.6143	2.2706	-3.8582	1.4286	-5.2717	2.5365	-2.6917	4.3092	-2.4599
P35580	0.984136	-1.51061	0.443575	0.927401	-5.20797	1.24331	-2.70806	0.8262	-1.70656	0.807718	P35580	MYH10	P35580_MYH10	P35580	MYH10	1	519	173	2	P35580|P35580-3|P35580-5|A1L2Z2|A0A0C4DFM8|A0A087X0T3|P11055|Q9UKX3|P13533|P12882|Q9UKX2|Q9Y623|P12883|P13535|A7E2Y1	HUMAN	229965	69	2	2.1	2662.72	24.76	Myosin-10	173	519	345000000000	0.69	1.4386	-11.8545	5.6898	-3.2031	3.6274	-9.0435	4.5647	-2.9123	4.2999	-7.713
Q86TP1	0.705221	0.494787	1.56836	5.76768	0.028634	-0.179169	-0.303423	-0.0307192	2.95861	0.264992	Q86TP1	PRUNE1	Q86TP1_PRUNE1	Q86TP1	PRUNE1	1	2	2	2	Q86TP1|Q86TP1-2|Q86TP1-3|Q86TP1-4|Q86TP1-7|Q86TP1-5|Q86TP1-6	HUMAN	50826.3	7	1634	1634.1	29.2	29.2	Exopolyphosphatase PRUNE1	2	2	17400000	0.07	-2.3607	2.418	0.1135	-0.4719	0.6001	-1.207	0.342	-0.4034	4.2905	1.6267
Q15811	0.00147497	-0.719025	41.7286	51.0726	-6.44027	-4.1775	-1.34259	3.33477	5.03047	7.81e-06	Q15811	ITSN1	Q15811_ITSN1	Q15811	ITSN1	1	22	17	16	Q15811|Q15811-8|Q15811-9|Q15811-2|Q15811-7|Q15811-10|Q15811-4|F8W7U0|Q15811-3|Q15811-11|Q15811-12|Q15811-6|Q15811-5|Q15811-13|A8CTZ0|D6PAW0	HUMAN	196274	11.6	290	290.1	210.12	202.88	Intersectin-1	17	22	4480000000	0.116	-5.143	-7.7376	-4.5745	-3.7805	-1.4871	-1.1981	4.1039	2.5656	5.5458	4.5151
G3V1V0	0.988607	-1.43038	0.401682	0.778882	-4.97129	1.55158	-2.41159	0.670163	-1.99074	0.835818	G3V1V0	NotFound	G3V1V0_NotFound	G3V1V0	MYL6	1	46	12	1	G3V1V0|P60660|F8W1R7|B7Z6Z4|J3KND3|G3V1Y7|P08590|P05976|P05976-2	HUMAN	18322.2	83.2	334	334.1	193.84	23.97	Myosin light polypeptide 6	12	46	25200000000	0.832	1.8865	-11.829	5.8233	-2.7202	3.5902	-8.4134	5.2297	-3.8894	4.2156	-8.197
Q9NZM3	0.00246043	-0.815375	34.7232	47.7919	-4.701	-3.88964	-1.71621	2.6112	3.61878	1.66e-05	Q9NZM3	ITSN2	Q9NZM3_ITSN2	Q9NZM3	ITSN2	1	9	9	8	Q9NZM3|A0A087WVF7|Q9NZM3-2|Q9NZM3-3|Q9NZM3-4	HUMAN	194542	5.9	290	290.2	92.91	85.67	Intersectin-2	8	9	631000000	0.054	-4.6424	-4.7596	-4.7815	-2.9977	-1.4977	-1.9347	2.3227	2.8997	2.7542	4.4834
P15259	0.174642	0.0807864	4.79653	16.6199	-2.06553	-2.13881	0.461948	-0.187001	4.33333	0.0217777	P15259	PGAM2	P15259_PGAM2	P15259	PGAM2	1	2	2	2	P15259|P18669|Q8N0Y7	HUMAN	28936.8	10.2	1641	1641.1	28.92	28.92	Phosphoglycerate mutase 2	2	2	38800000	0.102	-0.1159	-4.0151	-1.6962	-2.5814	1.0038	-0.0799	1.9142	-2.2882	4.0563	4.6103
Q9H089	0.0937975	0.179949	6.92398	21.5212	2.69384	0.673817	-0.0394478	-1.33407	-1.09439	0.00704497	Q9H089	LSG1	Q9H089_LSG1	Q9H089	LSG1	1	46	28	28	Q9H089|F8WFC6	HUMAN	75908.7	45.2	125	125.1	381.18	381.18	Large subunit GTPase 1 homolog	28	46	6490000000	0.452	1.818	3.5697	0.3539	0.9937	-0.3718	0.2929	-1.0355	-1.6326	-0.5621	-1.6267
Q9UKV8	0.70327	1.01188	1.57834	5.81029	-0.695867	-1.85431	2.01778	1.53727	4.05455	0.262404	Q9UKV8	AGO2	Q9UKV8_AGO2	Q9UKV8	AGO2	1	3	2	2	Q9UKV8|Q9UKV8-2|Q9UL18|Q5TA58	HUMAN	98461.6	3.3	1549	1549.1	32.61	32.61	Protein argonaute-2	2	3	28400000	0.033	-1.6335	0.2418	-3.7197	0.0111	-0.393	4.4286	-2.7122	5.7868	3.9907	4.1184
A6NHB5	0.739323	0.663884	1.41498	5.10583	0.753831	1.30531	-0.432353	-0.2068	1.89943	0.308615	A6NHB5	NotFound	A6NHB5_NotFound	A6NHB5	ZMYM3	1	3	3	3	A6NHB5|Q14202|Q14202-2|A6NHN7	HUMAN	156426	1.6	1681	1681.1	27.37	27.37	Zinc finger MYM-type protein 3	3	3	387000000	0.016	0.7377	0.7699	1.95	0.6606	0.1115	-0.9762	0.8597	-1.2733	3.9814	-0.1825
O75153	0.140277	0.33636	5.52533	18.4411	-0.557618	0.980022	-2.6864	-0.074534	4.02033	0.0143181	O75153	CLUH	O75153_CLUH	O75153	CLUH	1	2	2	2	O75153	HUMAN	148094	1.5	1864	1864.1	21.76	21.76	Clustered mitochondria protein homolog	2	2	57400000	0.015	-0.5744	-0.5409	-1.182	3.1421	-1.3702	-4.0026	-0.1995	0.0504	3.9064	4.1342
Q9BSJ8-2	0.0646511	0.219234	8.26733	24.0785	2.77074	0.552182	-0.240949	-1.125	-0.860802	0.00390979	Q9BSJ8	ESYT1	Q9BSJ8-2_ESYT1	Q9BSJ8-2	ESYT1	1	93	42	42	Q9BSJ8-2|Q9BSJ8	HUMAN	124514	45	35	35.1	667.98	667.98	Isoform 2 of Extended synaptotagmin-1	42	93	19600000000	0.45	2.1499	3.3915	0.7546	0.3497	-0.3399	-0.142	-0.9262	-1.3238	-0.3091	-1.4125
P68133	0.986443	-0.585265	0.412196	0.815445	-3.99027	2.09936	-1.00335	0.991849	-1.02391	0.828811	P68133	ACTA1	P68133_ACTA1	P68133	ACTA1	1	7	15	2	P68133|P68032|P62736|P63267|A6NL76|P63267-2|B8ZZJ2|F8WB63	HUMAN	42392.6	35.5	122	122.3	183.48	28.32	Actin, alpha skeletal muscle	2	7	10100000000	0.103	0.5269	-8.5075	6.1639	-1.9652	4.4187	-6.4254	3.629	-1.6453	3.8877	-5.9355
J3QRS3	0.991531	0.227217	0.394584	0.754486	-2.92286	1.93377	1.13389	1.6963	-0.705019	0.840527	J3QRS3	MYL12A	J3QRS3_MYL12A	J3QRS3	MYL12A	1	12	8	8	J3QRS3|P19105|O14950|P24844|P24844-2	HUMAN	20513.6	54.2	594	594.1	113.43	113.43	Myosin regulatory light chain 12A	8	12	802000000	0.542	0.0211	-5.8668	5.5829	-1.7154	5.6402	-3.3725	4.9874	-1.5948	3.8034	-5.2134
Q9UP95	0.16979	0.745888	4.88706	16.8555	-2.15302	-0.773687	0.692695	1.4442	4.51925	0.0206276	Q9UP95	SLC12A4	Q9UP95_SLC12A4	Q9UP95	SLC12A4	1	2	2	2	Q9UP95|Q9UP95-6|Q9UP95-2|Q9UP95-5|Q9UP95-3|Q9UP95-7|I3L4N6	HUMAN	121789	1.5	1735	1735.1	25.15	25.15	Solute carrier family 12 member 4	2	2	47500000	0.015	-0.959	-3.347	-2.5577	1.0103	2.3528	-0.9674	2.3085	0.5799	3.7378	5.3007
P22626	0.768782	0.0674019	1.32594	4.71639	0.516904	-0.362941	-1.67637	0.15859	1.70083	0.337568	P22626	HNRNPA2B1	P22626_HNRNPA2B1	P22626	HNRNPA2B1	1	11	8	6	P22626|P22626-2|A0A087WUI2	HUMAN	37486.1	30.8	660	660.1	102.6	76.38	Heterogeneous nuclear ribonucleoproteins A2/B1	8	11	1690000000	0.308	0.8747	0.1591	-0.3539	-0.3719	-0.7435	-2.6092	1.4392	-1.1221	3.7191	-0.3174
O75419-3	0.522409	0.245688	2.28387	8.67032	-0.773716	0.306988	0.39937	-1.21767	2.51347	0.135821	O75419	CDC45	O75419-3_CDC45	O75419-3	CDC45	1	6	6	6	O75419-3|O75419|O75419-2	HUMAN	69451.6	10.7	1216	1216.1	49.82	49.82	Isoform 3 of Cell division control protein 45 homolog	6	6	328000000	0.107	-1.8338	0.2863	-0.9015	1.5155	1.349	-0.5502	-1.805	-0.6304	3.7097	1.3172
Q9NQX7	0.370678	0.205434	3.01164	11.2992	-1.30026	-1.07292	0.437979	0.9863	1.97608	0.0741439	Q9NQX7	ITM2C	Q9NQX7_ITM2C	Q9NQX7	ITM2C	1	4	4	4	Q9NQX7|Q9NQX7-2|B8ZZM6|Q9NQX7-3	HUMAN	30565.6	19.8	1320	1320.1	42.53	42.53	Integral membrane protein 2C	4	4	197000000	0.198	-1.3279	-1.2726	-0.7747	-1.3712	1.0091	-0.1331	1.254	0.7186	3.6348	0.3174
Q9HAU5	0.890094	0.281833	0.906768	2.85574	-0.259397	1.09016	-0.322081	-0.579647	1.48013	0.518114	Q9HAU5	UPF2	Q9HAU5_UPF2	Q9HAU5	UPF2	1	2	2	2	Q9HAU5|Q9HAU5-2	HUMAN	149063	2.2	1891	1891.1	21	21	Regulator of nonsense transcripts 2	2	2	120000000	0.022	0.2002	-0.719	1.2421	0.9382	-0.7329	0.0887	0.4607	-1.62	3.6348	-0.6745
P25325-2	0.71473	-0.104354	1.53605	5.62928	1.69647	-0.657521	-2.42885	-0.222514	1.09065	0.273573	P25325	MPST	P25325-2_MPST	P25325-2	MPST	1	6	4	4	P25325-2|P25325|B1AH49	HUMAN	35534.3	17	1110	1110.1	56.58	56.58	Isoform 2 of 3-mercaptopyruvate sulfurtransferase	4	6	197000000	0.17	2.4766	0.9163	-0.1937	-1.1214	-0.8285	-4.0292	0.8787	-1.3238	3.5223	-1.341
P45974	0.00465306	0.189623	25.985	42.6949	-2.37906	-1.85828	-1.04077	1.60552	4.6207	5.38e-05	P45974	USP5	P45974_USP5	P45974	USP5	1	11	9	9	P45974|P45974-2	HUMAN	96697.4	16.2	507	507.1	131.74	131.74	Ubiquitin carboxyl-terminal hydrolase 5	9	11	409000000	0.162	-3.1037	-1.6544	-1.9901	-1.7265	-1.5402	-0.5414	1.881	1.3301	4.9088	4.3326
Q9UM47	0.731128	0.610432	1.43534	5.19437	0.581679	-0.466782	-0.388887	1.89247	1.43368	0.302387	Q9UM47	NOTCH3	Q9UM47_NOTCH3	Q9UM47	NOTCH3	1	1	2	1	Q9UM47	HUMAN	256807	0.8	547	547.2	28.92	13.65	Neurogenic locus notch homolog protein 3	1	1	28300000	0.004	-0.6692	1.8326	-0.8281	-0.1055	-0.547	-0.2307	1.2635	2.5215	3.4942	-0.6269
P46531	0.370678	0.737416	2.99245	11.2339	-1.00274	1.11258	-0.68382	1.0856	3.17545	0.0752687	P46531	NOTCH1	P46531_NOTCH1	P46531	NOTCH1	1	3	3	3	P46531	HUMAN	286536	1	1513	1513.1	34.02	34.02	Neurogenic locus notch homolog protein 1	3	3	123000000	0.01	-0.6692	-1.3363	-0.8281	3.0533	-2.3528	0.9851	1.2635	0.9077	3.4942	2.8567
Q13257	0.999954	-0.0577827	0.182317	0.168056	-0.345746	0.451584	-1.14147	-0.27907	1.02579	0.962043	Q13257	MAD2L1	Q13257_MAD2L1	Q13257	MAD2L1	1	12	7	7	Q13257|Q13257-2	HUMAN	23680.7	31.7	712	712.1	94.97	94.97	Mitotic spindle assembly checkpoint protein MAD2A	7	12	2470000000	0.317	1.8601	-2.5516	2.4576	-1.5544	1.4711	-3.7541	1.6292	-2.1874	3.4006	-1.349
Q96JB5-4	0.100553	0.39572	6.62835	20.9097	2.88965	1.11819	-0.0699159	-1.33509	-0.624235	0.00811009	Q96JB5	CDK5RAP3	Q96JB5-4_CDK5RAP3	Q96JB5-4	CDK5RAP3	1	11	9	9	Q96JB5-4|Q96JB5|Q96JB5-2|Q96JB5-3	HUMAN	59930	16.7	677	677.1	100.66	100.66	Isoform 4 of CDK5 regulatory subunit-associated protein 3	9	11	350000000	0.167	2.445	3.3343	1.0151	1.2213	-0.1487	0.0089	-0.1235	-2.5467	-0.8993	-0.3491
O95835	0.875064	0.303273	0.950833	3.05133	0.0930606	0.498524	-1.2936	0.504714	1.71367	0.495298	O95835	LATS1	O95835_LATS1	O95835	LATS1	1	4	3	3	O95835|O95835-2|Q9NRM7	HUMAN	127381	3.3	1484	1484.1	34.92	34.92	Serine/threonine-protein kinase LATS1	3	4	79600000	0.033	-0.2529	0.4391	-1.7897	2.7868	-0.9453	-1.6419	0.5177	0.4917	3.3162	0.1111
P06396	0.999954	-0.205626	0.154804	0.11896	-0.782564	1.41814	-1.18193	-0.036357	-0.445417	0.97298	P06396	GSN	P06396_GSN	P06396	GSN	1	6	5	5	P06396|A0A0A0MT01|A0A0A0MS51|P06396-3|P06396-4|P06396-2	HUMAN	86095.3	7.8	1229	1229.1	48.55	48.55	Gelsolin	5	6	256000000	0.078	0.9801	-2.5452	4.3074	-1.4711	1.8695	-4.2333	3.325	-3.3977	3.3069	-4.1977
A0A0D9SGF6	0.999954	-0.097448	0.259173	0.342719	-0.852161	0.0332944	-0.872463	0.337667	0.866423	0.924119	A0A0D9SGF6	SPTAN1	A0A0D9SGF6_SPTAN1	A0A0D9SGF6	SPTAN1	1	4	4	4	A0A0D9SGF6|Q13813-2|Q13813|A0A0D9SF54|Q13813-3	HUMAN	288398	2.3	1038	1038.1	62.53	62.53	Spectrin alpha chain, non-erythrocytic 1	4	4	149000000	0.023	-0.1581	-1.5462	2.2372	-2.1706	0.7223	-2.4672	1.1922	-0.5169	3.2881	-1.5553
Q9UBC2-2	0.00208609	-1.60306	37.5592	49.1892	-9.13699	-5.76516	-1.02977	3.5195	4.39714	1.21e-05	Q9UBC2	EPS15L1	Q9UBC2-2_EPS15L1	Q9UBC2-2	EPS15L1	1	57	33	33	Q9UBC2-2|Q9UBC2|Q9UBC2-3|M0R165|Q9UBC2-4|M0R2S2|M0R1V5|M0R330|K7EJR2	HUMAN	99718.3	42.8	101	101.1	424.76	424.76	Isoform 2 of Epidermal growth factor receptor substrate 15-like 1	33	57	8860000000	0.428	-7.0558	-11.2182	-6.3509	-5.1794	-1.811	-0.2485	3.9187	3.1203	4.787	4.0073
P08133	0.572214	-0.166929	2.07804	7.86823	-0.433985	-0.467689	-2.18584	0.357022	1.89585	0.163372	P08133	ANXA6	P08133_ANXA6	P08133	ANXA6	1	5	4	4	P08133|P08133-2|E5RK69|E7EMC6|E5RI05|E5RIU8	HUMAN	76214.3	11.1	1058	1058.1	60.1	60.1	Annexin A6	4	5	97600000	0.111	-1.9497	1.0817	-1.5627	0.6273	-1.3808	-2.9908	0.7077	0.0063	3.26	0.5317
P61956	0.068701	0.398668	8.01975	23.632	3.42803	-0.295665	-0.912331	-0.720991	0.494296	0.00433309	P61956	SUMO2	P61956_SUMO2	P61956	SUMO2	1	4	4	4	P61956|P61956-2|A8MU27|P55854-2|A8MUA9|P55854|Q6EEV6	HUMAN	10928.1	33.6	1324	1324.1	42.47	42.47	Small ubiquitin-related modifier 2	4	4	91000000	0.336	3.5727	3.2834	-1.1687	0.5773	-1.3543	-0.4704	-0.6792	-0.7627	-0.281	1.2696
Q5VV42	0.0588197	-0.0248585	8.72198	24.8722	2.54992	0.384377	-0.181341	-1.25445	-1.6228	0.00325675	Q5VV42	CDKAL1	Q5VV42_CDKAL1	Q5VV42	CDKAL1	1	33	19	1	Q5VV42	HUMAN	65795	45.7	184	184.1	299.69	16.34	Threonylcarbamoyladenosine tRNA methylthiotransferase	19	33	4150000000	0.457	1.8865	3.2134	0.1803	0.5884	-0.4514	0.0887	-1.6957	-0.8132	-1.9204	-1.3252
Q92922	0.827142	-0.351605	1.1078	3.75043	1.16405	-0.215816	-3.26435	-0.814814	1.3729	0.421655	Q92922	SMARCC1	Q92922_SMARCC1	Q92922	SMARCC1	1	3	3	3	Q92922|F8VXC8|Q8TAQ2|Q8TAQ2-3|Q8TAQ2-2|F8WE13	HUMAN	123378	5.5	1821	1821.1	22.86	22.86	SWI/SNF complex subunit SMARCC1	3	3	80500000	0.055	-0.2108	2.5389	2.8048	-3.2364	-0.547	-5.9817	-0.703	-0.9266	3.1664	-0.4206
Q9Y6B6	0.76848	0.496438	1.35621	4.7324	-0.705262	0.0868156	1.49737	-0.0022196	1.40067	0.336326	Q9Y6B6	SAR1B	Q9Y6B6_SAR1B	Q9Y6B6	SAR1B	1	1	5	1	Q9Y6B6|D6RDB2|Q9H029	HUMAN	22523.6	25.2	776	776.2	73.56	21.92	GTP-binding protein SAR1b	1	1	13600000	0.101	-1.5123	0.1018	0.0868	NA	1.2109	1.7839	0.399	-0.4034	3.1664	-0.365
Q12772	0.0543952	-0.240856	8.96781	25.288	2.49902	1.0704	-0.88319	-1.07748	-2.81302	0.00295939	Q12772	SREBF2	Q12772_SREBF2	Q12772	SREBF2	1	11	8	8	Q12772|G3V0I8|Q12772-2|A0A087X1T2	HUMAN	124998	6.9	704	704.1	96.21	96.21	Sterol regulatory element-binding protein 2	8	11	605000000	0.069	1.8865	3.1116	0.975	1.1658	-0.5683	-1.1981	-1.159	-0.996	-4.0469	-1.5791
P14649	0.999954	-0.0453603	0.290012	0.426254	-1.98902	1.71187	-0.229629	0.291389	-0.0114068	0.906514	P14649	MYL6B	P14649_MYL6B	P14649	MYL6B	1	6	6	4	P14649|F8W1I5	HUMAN	22877.7	31.7	334	334.3	72.79	39.02	Myosin light chain 6B	4	6	480000000	0.201	0.3425	-4.3206	5.2557	-1.832	2.5227	-2.982	2.6315	-2.0487	3.1195	-3.1423
P59998-3	0.999954	0.0407584	0.311012	0.486939	-0.96799	-0.483876	-0.329279	0.632207	1.35273	0.893935	P59998	ARPC4	P59998-3_ARPC4	P59998-3	ARPC4	1	2	2	2	P59998-3|F8WCF6|P59998|P59998-2|F8WDD7|F8WE39	HUMAN	21758.9	9	1893	1893.1	20.91	20.91	Isoform 3 of Actin-related protein 2/3 complex subunit 4	2	2	82200000	0.09	0.5902	-2.5262	-0.7346	-0.2332	-0.6586	0	-2.9212	4.1856	3.1102	-0.4047
P54646	0.197995	0.0139877	4.49358	15.8103	-2.3472	-2.00202	1.86383	0.120879	2.43445	0.0262404	P54646	PRKAA2	P54646_PRKAA2	P54646	PRKAA2	1	1	2	1	P54646|A0A087WXX9	HUMAN	62889.1	5.6	1356	1356.2	35.15	17.14	5'-AMP-activated protein kinase catalytic subunit alpha-2	1	1	31700000	0.025	-3.9626	-0.7318	-2.4108	-1.5932	1.9438	1.7839	-1.5485	1.7902	3.0914	1.7775
Q16643-3	0.999954	-0.554559	0.11124	0.0578326	-1.61007	0.511138	-0.664463	-0.655735	-0.353667	0.986772	Q16643	DBN1	Q16643-3_DBN1	Q16643-3	DBN1	1	5	5	5	Q16643-3|Q16643-2|Q16643	HUMAN	76925.9	8	949	949.1	68.54	68.54	Isoform 3 of Drebrin	5	5	441000000	0.08	2.0867	-5.3068	4.3809	-3.3586	2.4961	-3.8251	2.2942	-3.6057	3.0539	-3.7613
P63261	0.995813	-0.654372	0.378734	0.700873	-3.80788	1.46327	-1.05681	0.596472	-0.466909	0.850967	P63261	ACTG1	P63261_ACTG1	P63261	ACTG1	1	123	25	1	P63261|Q6S8J3|J3KT65|Q562R1|A5A3E0|Q9BYX7|P0CG38|P0CG39|F8WCH0	HUMAN	42134.4	70.9	122	122.1	386.87	20.95	Actin, cytoplasmic 2	25	123	89700000000	0.709	1.0381	-8.6538	5.3358	-2.4093	3.9035	-6.0172	3.3677	-2.1748	3.0258	-3.9597
Q13315	0.881042	0.131939	0.939708	3.0019	-0.515661	-0.0444796	0.744861	-0.868439	1.34342	0.500968	Q13315	ATM	Q13315_ATM	Q13315	ATM	1	4	4	4	Q13315	HUMAN	355759	1.9	1127	1127.1	55.38	55.38	Serine-protein kinase ATM	4	4	45100000	0.019	-1.7758	0.7445	0.394	-0.483	1.1525	0.3372	-1.3965	-0.3404	2.9884	-0.3015
Q9P0L0-2	0.0548832	-0.0258318	8.92185	25.2109	2.46556	0.405676	-1.74933	-1.01422	-0.236843	0.00301236	Q9P0L0	VAPA	Q9P0L0-2_VAPA	Q9P0L0-2	VAPA	1	10	8	7	Q9P0L0-2|Q9P0L0|J3QKM9	HUMAN	32841.2	32.3	408	408.2	102.54	89.8	Isoform 2 of Vesicle-associated membrane protein-associated protein A	7	10	2730000000	0.323	1.9023	3.0288	0.7947	0.0167	-1.2799	-2.2187	-1.064	-0.9645	-0.2436	-0.2301
P42167-2	0.12432	-0.133558	5.88641	19.2843	2.87394	-3.74246	-0.892799	-2.57711	3.67063	0.0117916	P42167	TMPO	P42167-2_TMPO	P42167-2	TMPO	1	2	23	2	P42167-2	HUMAN	38794.2	58.2	84	84.3	387.42	15.34	Isoform Gamma of Lamina-associated polypeptide 2, isoforms beta/gamma	2	2	25400000	0.04	3.3935	2.3544	-5.1755	-2.3094	-2.0341	0.2485	-5.2677	0.1135	2.9134	4.4278
Q9H3S7	0.0115632	0.245158	18.8761	37.2149	-2.5452	-1.1536	-0.944231	2.62145	3.24736	0.000189892	Q9H3S7	PTPN23	Q9H3S7_PTPN23	Q9H3S7	PTPN23	1	17	13	13	Q9H3S7	HUMAN	179940	9.5	546	546.1	122.87	122.87	Tyrosine-protein phosphatase non-receptor type 23	13	17	1430000000	0.095	-2.8824	-2.208	-1.369	-0.9382	-0.717	-1.1715	1.9902	3.2527	2.5668	3.9279
A0A0A0MRC4	0.972561	0.50103	0.514667	1.19469	0.0931601	0.760537	0.629837	-0.00588193	1.0275	0.759506	A0A0A0MRC4	GPSM1	A0A0A0MRC4_GPSM1	A0A0A0MRC4	GPSM1	1	5	4	4	A0A0A0MRC4|Q86YR5|A0A0A0MSK4|Q86YR5-4|Q86YR5-2	HUMAN	78910.1	6.6	1255	1255.1	46.88	46.88	G-protein-signaling modulator 1	4	5	138000000	0.066	0.3899	-0.2036	1.349	0.1721	0.2124	1.0472	1.1922	-1.204	2.9041	-0.8491
E7EPK1	0.558877	-0.177139	2.1155	8.01619	0.0737724	-0.868445	-1.59182	-0.0324061	1.5332	0.1579	E7EPK1	NotFound	E7EPK1_NotFound	E7EPK1	2020-09-07	1	4	4	4	E7EPK1|Q16181|Q16181-2|E7ES33|G3V1Q4|Q5JXL7|Q92599|F8W8I8|Q92599-4|A6NFQ9|Q9NVA2-2|Q6ZU15|A6NMH6|D6RER5|Q14141|Q92599-2|A0A087X142|Q9NVA2|B1AMS2|Q14141-4|D6RGI3|Q14141-2|Q92599-3|Q14141-3	HUMAN	50979.3	9.8	1430	1430.1	37.45	37.45	Septin-7	4	4	142000000	0.098	0.1475	0	-0.6211	-1.1158	-0.9294	-2.2542	0.969	-1.0338	2.876	0.1904
O60684	0.702293	0.0748492	1.59828	5.89534	-1.2171	-1.64293	0.836999	0.734575	1.6627	0.257316	O60684	KPNA6	O60684_KPNA6	O60684	KPNA6	1	7	10	4	O60684|O15131	HUMAN	60770.1	21.8	438	438.2	143.99	61.84	Importin subunit alpha-7	4	7	701000000	0.111	-2.3133	-0.1209	-0.2271	-3.0588	1.2746	0.3994	-0.9262	2.3954	2.8572	0.4682
Q5SQN1	0.0742491	0.171741	7.76539	23.1623	2.53342	1.05895	-0.224562	-1.10325	-1.40585	0.00482805	Q5SQN1	SNAP47	Q5SQN1_SNAP47	Q5SQN1	SNAP47	1	29	14	14	Q5SQN1|A0A087X0B7|Q5SQN1-2|Q5SQN1-4|Q5SQN1-3	HUMAN	52846.6	36.6	313	313.1	201.33	201.33	Synaptosomal-associated protein 47	14	29	4600000000	0.366	2.0762	2.9907	0.2471	1.8708	-0.6532	0.2041	-1.0592	-1.1473	-1.5738	-1.2379
Q12981	0.100553	0.138841	6.59428	20.838	2.98629	1.35152	0.238434	-1.46771	-2.41434	0.00824514	Q12981	BNIP1	Q12981_BNIP1	Q12981	BNIP1	1	4	4	4	Q12981|Q12981-2|Q12981-1|Q12981-3	HUMAN	26303.1	17.1	1245	1245.1	47.42	47.42	Vesicle transport protein SEC20	4	4	1270000000	0.171	3.0774	2.8952	1.6094	1.0936	-0.4461	0.923	-0.5652	-2.3702	-0.9087	-3.92
Q8N4C8	0.707336	0.0804827	1.554	5.70626	1.13288	0.203848	-1.29951	-0.914141	1.27933	0.268766	Q8N4C8	MINK1	Q8N4C8_MINK1	Q8N4C8	MINK1	1	2	4	2	Q8N4C8|Q8N4C8-4|Q8N4C8-3|Q8N4C8-2|Q8N4C8-5	HUMAN	150504	3	1003	1003.3	44.49	18.85	Misshapen-like kinase 1	2	2	34700000	0.015	1.4386	0.8272	-0.8081	1.2157	-1.179	-1.42	0.2897	-2.118	2.7729	-0.2143
Q7Z3T8	0.0064879	-1.60999	22.9978	40.5817	-8.42711	-5.49964	-0.558943	3.19098	3.24477	8.75e-05	Q7Z3T8	ZFYVE16	Q7Z3T8_ZFYVE16	Q7Z3T8	ZFYVE16	1	118	48	48	Q7Z3T8|Q7Z3T8-3	HUMAN	171297	42	28	28.1	744.27	744.27	Zinc finger FYVE domain-containing protein 16	48	118	31500000000	0.42	-7.5195	-9.3347	-7.1189	-3.8804	-2.1562	1.0384	1.919	4.463	2.6886	3.801
P14324	0.951463	-0.214328	0.595909	1.51846	-1.45109	-0.0361114	-1.11834	0.0186668	1.51523	0.704943	P14324	FDPS	P14324_FDPS	P14324	FDPS	1	4	3	3	P14324|P14324-2|A0A087X090|A0A087WTP2	HUMAN	48788.1	18.3	1354	1354.1	40.72	40.72	Farnesyl pyrophosphate synthase	3	4	72400000	0.183	-0.2424	-2.6598	1.7764	-1.8486	1.4286	-3.6653	1.5817	-1.5444	2.7448	0.2857
Q9Y5K6	0.144349	0.0224639	5.39782	18.1345	-1.47793	-1.50464	-0.758802	1.96226	1.89144	0.0153658	Q9Y5K6	CD2AP	Q9Y5K6_CD2AP	Q9Y5K6	CD2AP	1	12	8	8	Q9Y5K6	HUMAN	71678	12.3	609	609.1	109.3	109.3	CD2-associated protein	8	12	925000000	0.123	-1.8232	-1.1326	-1.9767	-1.0326	-2.0235	0.5059	2.128	1.7965	2.7354	1.0474
P11413-2	0.812015	0.263344	1.18953	4.1138	0.232055	0.512649	-0.915825	0.0930677	1.39477	0.387811	P11413	G6PD	P11413-2_G6PD	P11413-2	G6PD	1	8	6	6	P11413-2|P11413-3|P11413	HUMAN	64339.1	14.2	796	796.1	83.88	83.88	Isoform Long of Glucose-6-phosphate 1-dehydrogenase	6	8	850000000	0.142	0.7377	-0.2736	1.1086	-0.0833	-0.0478	-1.7839	0.3752	-0.1891	2.7261	0.0635
P35579	0.976944	0.0588233	0.495758	1.12194	-2.0617	2.16539	-0.572709	1.46722	-0.704082	0.772336	P35579	MYH9	P35579_MYH9	P35579	MYH9	1	119	99	76	P35579|P35579-2|Q5BKV1	HUMAN	227784	51	2	2.3	1463.73	1109.46	Myosin-9	76	119	23600000000	0.413	0.1844	-4.3078	3.8867	0.4441	2.9104	-4.0558	4.4032	-1.4688	2.7261	-4.1342
Q9Y6M7-7	0.495568	-0.0184679	2.42804	9.21629	-2.15784	-0.946769	1.29678	0.401503	1.31399	0.119776	Q9Y6M7	SLC4A7	Q9Y6M7-7_SLC4A7	Q9Y6M7-7	SLC4A7	1	6	5	5	Q9Y6M7-7|Q9Y6M7-8|Q9Y6M7|E9PFN4|Q9Y6M7-12|A0A0A0MST8|Q9Y6M7-13|Q9Y6M7-6|Q9Y6M7-9|Q9Y6M7-2|Q9Y6M7-10|Q9Y6M7-14|Q9Y6M7-11|Q9Y6M7-3|Q9Y6M7-4|Q9Y6M7-5|Q6U841|C9J240|Q6U841-3|Q6U841-2|E7EW28	HUMAN	141905	6.7	811	811.1	82.4	82.4	Isoform 7 of Sodium bicarbonate cotransporter 3	5	6	222000000	0.067	-2.2922	-2.0235	0.6878	-2.5814	1.9013	0.6922	0.8597	-0.0567	2.7073	-0.0794
Q14318-2	0.100553	0.102769	6.57397	20.7951	2.52273	1.06204	-0.931128	-1.52184	-0.617953	0.00832697	Q14318	FKBP8	Q14318-2_FKBP8	Q14318-2	FKBP8	1	14	8	8	Q14318-2|Q14318|Q14318-3|A0A0A0MTJ1	HUMAN	45104.4	27.6	539	539.1	123.51	123.51	Isoform 2 of Peptidyl-prolyl cis-trans isomerase FKBP8	8	14	944000000	0.276	2.2711	2.7743	1.4024	0.7217	-1.9066	0.0444	-1.14	-1.9037	-1.1804	-0.0555
Q9H061	0.858203	0.271303	1.01049	3.31683	0.216098	0.444219	-1.11387	0.600667	1.2094	0.465926	Q9H061	TMEM126A	Q9H061_TMEM126A	Q9H061	TMEM126A	1	2	2	2	Q9H061|E9PI90|E9PIH8	HUMAN	21755.1	17.4	1855	1855.1	22.07	22.07	Transmembrane protein 126A	2	2	93200000	0.174	0.5849	-0.1527	-0.3606	1.2491	0.0531	-2.2808	0.779	0.4223	2.6886	-0.2698
Q8IY63	0.825068	0.133342	1.13641	3.87775	-2.07721	0.743924	-0.0988815	1.2426	0.856284	0.409473	Q8IY63	AMOTL1	Q8IY63_AMOTL1	Q8IY63	AMOTL1	1	1	6	1	Q8IY63|Q8IY63-2	HUMAN	106915	4.3	29	29.2	77.37	12.12	Angiomotin-like protein 1	1	1	31600000	0.01	-0.9538	-3.2006	1.3824	0.1055	-0.393	0.1952	3.3677	-0.8825	2.6886	-0.976
Q8TEW0	0.146199	0.074389	5.33592	17.9838	-0.00347983	-0.607174	-2.42536	1.24126	2.16669	0.015908	Q8TEW0	PARD3	Q8TEW0_PARD3	Q8TEW0	PARD3	1	2	2	2	Q8TEW0|Q8TEW0-2|Q8TEW0-11|Q8TEW0-4|Q8TEW0-6|Q5VWV2|Q8TEW0-7|Q8TEW0-3|Q8TEW0-5|Q8TEW0-8|Q5VWU8|Q8TEW0-10|Q8TEW0-9|F5GZI3	HUMAN	151934	2.3	1897	1897.1	20.82	20.82	Partitioning defective 3 homolog	2	2	58600000	0.023	-0.2424	0.2354	-2.1303	0.916	-2.135	-2.7157	1.4487	1.0338	2.6511	1.6823
O14787-2	0.724703	-0.114498	1.49037	5.43265	-1.62926	0.713556	-1.46114	1.59258	0.21177	0.286243	O14787	TNPO2	O14787-2_TNPO2	O14787-2	TNPO2	1	1	5	1	O14787-2|O14787|A0A075B780|K7ESC1	HUMAN	101947	7.1	525	525.2	57.88	15.41	Isoform 2 of Transportin-2	1	1	12400000	0.019	-1.2541	-2.0044	1.5159	-0.0888	-0.4196	-2.5027	2.0757	1.1094	2.6137	-2.1901
Q53H12	0.931655	0.346842	0.719196	2.03559	-0.742546	1.14678	0.847935	-0.129025	0.611064	0.625808	Q53H12	AGK	Q53H12_AGK	Q53H12	AGK	1	3	3	3	Q53H12|E9PC15|E9PG39	HUMAN	47592.7	6.8	1876	1876.1	21.33	21.33	Acylglycerol kinase, mitochondrial	3	3	130000000	0.068	-1.1224	-0.3627	2.1437	0.1499	1.7314	-0.0355	-0.2517	-0.0063	2.5949	-1.3728
Q8IZD4	0.999954	-0.0511525	0.225454	0.259772	0.262727	-0.989311	-0.21988	0.500918	0.189783	0.941939	Q8IZD4	DCP1B	Q8IZD4_DCP1B	Q8IZD4	DCP1B	1	2	2	2	Q8IZD4|B4DVJ6|F5H4R4	HUMAN	68121.1	3.8	1764	1764.1	24.52	24.52	mRNA-decapping enzyme 1B	2	2	269000000	0.038	-1.0908	1.6162	-0.0467	-1.9319	0.5099	-0.9496	-0.095	1.0968	2.5855	-2.206
Q9P2R3-4	0.155869	0.0447614	5.11102	17.4266	-1.33566	-0.496476	0.359817	-0.973404	2.66953	0.0180859	Q9P2R3	ANKFY1	Q9P2R3-4_ANKFY1	Q9P2R3-4	ANKFY1	1	4	4	4	Q9P2R3-4|Q9P2R3-2|Q9P2R3	HUMAN	134645	4.7	1266	1266.1	46.17	46.17	Isoform 4 of Rabankyrin-5	4	4	189000000	0.047	-2.5504	-0.1209	0.3005	-1.2935	0.3824	0.3372	-0.7932	-1.1536	2.5855	2.7535
Q8IWB9-2	0.073011	-0.0712228	7.82286	23.2694	2.25588	0.557088	-0.469181	-1.34325	-1.35664	0.00471039	Q8IWB9	TEX2	Q8IWB9-2_TEX2	Q8IWB9-2	TEX2	1	46	28	28	Q8IWB9-2|A0A087WVA8|Q8IWB9	HUMAN	126624	26.2	162	162.1	323.35	323.35	Isoform 2 of Testis-expressed protein 2	28	46	5730000000	0.262	1.8074	2.7043	0.6812	0.433	-0.9029	-0.0355	-1.596	-1.0905	-1.8642	-0.8491
P32189	0.808604	0.304832	1.19558	4.14065	-0.595001	0.222797	-0.151397	0.733332	1.31443	0.38542	P32189	GK	P32189_GK	P32189	GK	1	3	2	2	P32189|P32189-2|P32189-4|P32189-1|A6NP46|F8WC39|Q14409	HUMAN	62099.3	4.2	1772	1772.1	24.34	24.34	Glycerol kinase	2	3	774000000	0.042	-0.8273	-0.3627	-0.748	1.1935	-0.2762	-0.0266	0.5652	0.9014	2.5574	0.0714
P20020	0.943003	0.167	0.638442	1.69395	-0.692735	1.35606	-0.269531	-0.634449	1.07566	0.677025	P20020	ATP2B1	P20020_ATP2B1	P20020	ATP2B1	1	1	2	1	P20020|P20020-4|P20020-3|P20020-6|P20020-2|P20020-5	HUMAN	139723	2.1	1369	1369.2	24.23	15.95	Plasma membrane calcium-transporting ATPase 1	1	1	96000000	0.012	-0.7746	-0.6109	-0.1135	2.8256	-0.2018	-0.3372	1.6245	-2.8934	2.5481	-0.3968
P46087-4	0.999954	0.0314752	0.103803	0.0495523	0.279033	0.00548266	-0.354471	-0.205246	0.432578	0.988655	P46087	NOP2	P46087-4_NOP2	P46087-4	NOP2	1	3	3	3	P46087-4|P46087|P46087-2|P46087-3	HUMAN	93257.6	4.4	1837	1837.1	22.5	22.5	Isoform 4 of Probable 28S rRNA (cytosine(4447)-C(5))-methyltransferase	3	3	1420000000	0.044	0.1317	0.4263	0.394	-0.383	0.2762	-0.9851	0.8502	-1.2607	2.4919	-1.6267
Q9Y5X1	0.36611	-0.23154	3.04439	11.4104	-2.09978	-1.64517	-0.444303	1.65937	1.37218	0.0722701	Q9Y5X1	SNX9	Q9Y5X1_SNX9	Q9Y5X1	SNX9	1	3	3	3	Q9Y5X1	HUMAN	66989.8	10.7	1175	1175.1	52.13	52.13	Sorting nexin-9	3	3	301000000	0.107	-0.1844	-4.0151	-1.142	-2.1484	-0.9241	0.0355	1.3205	1.9983	2.4825	0.2619
P11498	0.943003	0.162089	0.648092	1.73424	-0.225443	0.266575	-0.407196	-0.0131622	1.18967	0.670774	P11498	PC	P11498_PC	P11498	PC	1	330	71	71	P11498|P11498-2|E9PRE7|E9PS68	HUMAN	130373	71.6	11	11.1	1196.91	1196.91	Pyruvate carboxylase, mitochondrial	71	330	328000000000	0.716	0.3636	-0.8145	0.9884	-0.4552	-0.1222	-0.6922	0.7742	-0.8006	2.4825	-0.1032
P82914	0.999954	0.217446	0.178003	0.159851	0.801405	0.421368	0.170964	-0.238451	-0.0680552	0.963862	P82914	MRPS15	P82914_MRPS15	P82914	MRPS15	1	3	3	3	P82914	HUMAN	29955.7	10.8	1793	1793.1	23.67	23.67	28S ribosomal protein S15, mitochondrial	3	3	216000000	0.108	1.6283	-0.0255	0.9149	-0.0722	0.2443	0.0976	0.1282	-0.6052	2.4825	-2.6186
A0A087WVP1	0.239256	0.0843768	4.01431	14.4581	-0.449097	-1.48643	-0.213346	0.96124	1.60952	0.035825	A0A087WVP1	NotFound	A0A087WVP1_NotFound	A0A087WVP1	FAT1	1	5	4	4	A0A087WVP1|Q14517	HUMAN	509794	1.2	1157	1157.1	53.12	53.12	Protocadherin Fat 1	4	5	199000000	0.012	0.1581	-1.0563	-1.1687	-1.8042	-0.4089	-0.0177	0.9832	0.9392	2.4731	0.7459
Q4VCS5	0.70327	-0.272248	1.58609	5.84339	-1.47401	-0.690046	-1.23871	1.21037	0.831156	0.260412	Q4VCS5	AMOT	Q4VCS5_AMOT	Q4VCS5	AMOT	1	137	49	44	Q4VCS5|E7ERM3|Q4VCS5-2|A6NP16	HUMAN	118540	42	29	29.1	713.99	648.74	Angiomotin	49	137	48300000000	0.42	0.1317	-3.0798	-0.9082	-0.4719	-1.5189	-0.9585	1.7147	0.706	2.4638	-0.8015
O14965	0.774926	-0.0308784	1.30517	4.62504	0.038825	-0.373027	-1.07281	-0.208664	1.46129	0.344743	O14965	AURKA	O14965_AURKA	O14965	AURKA	1	3	3	3	O14965|A3KFJ0	HUMAN	46207.9	10.9	1476	1476.1	35.18	35.18	Aurora kinase A	3	3	76700000	0.109	-0.3741	0.4518	-1.3289	0.5829	-2.1456	0	0.0617	-0.4791	2.4544	0.4682
O15160	0.51758	0.448216	2.31137	8.77547	-0.291162	1.12874	-0.315932	0.0716707	1.64776	0.132572	O15160	POLR1C	O15160_POLR1C	O15160	POLR1C	1	3	3	3	O15160|O15160-2|E7EQB9	HUMAN	39477.2	15	1064	1064.1	59.84	59.84	DNA-directed RNA polymerases I and III subunit RPAC1	3	3	101000000	0.15	-0.3214	-0.2609	0.1202	2.1373	-0.6851	0.0532	-0.0142	0.1576	2.4544	0.8411
Q9BY32	0.999954	0.289412	0.231262	0.273393	0.702528	0.521265	-0.391193	0.550482	0.0639774	0.938989	Q9BY32	ITPA	Q9BY32_ITPA	Q9BY32	ITPA	1	7	5	5	Q9BY32|Q9BY32-3|Q9BY32-2	HUMAN	21844.6	26.8	879	879.1	74.55	74.55	Inosine triphosphate pyrophosphatase	5	7	1010000000	0.268	1.2014	0.2036	1.3423	-0.2998	0.5311	-1.3135	1.2207	-0.1198	2.445	-2.3171
P07195	0.999954	0.0974101	0.257941	0.339529	-0.758156	0.233102	-0.0688677	0.45828	0.622692	0.924799	P07195	LDHB	P07195_LDHB	P07195	LDHB	1	9	7	6	P07195	HUMAN	36923.1	26	391	391.2	97.29	79.19	L-lactate dehydrogenase B chain	6	9	1180000000	0.224	0.1317	-1.648	0.8548	-0.3886	1.0781	-1.2159	1.5532	-0.6367	2.4357	-1.1903
Q6ZXV5	0.304469	-0.291526	3.4595	12.7704	0.543351	-0.959204	-2.77039	0.206001	1.52262	0.0528396	Q6ZXV5	TMTC3	Q6ZXV5_TMTC3	Q6ZXV5	TMTC3	1	3	2	2	Q6ZXV5|Q6ZXV5-2	HUMAN	104920	3.4	1475	1475.1	35.28	35.28	Transmembrane and TPR repeat-containing protein 3	2	3	112000000	0.034	0.8958	0.1909	-0.8414	-1.077	-0.9347	-4.6061	0.1472	0.2648	2.4263	0.6189
P23443	0.613573	-0.65007	1.9351	7.29541	-0.20879	-1.68353	-1.90212	-0.339021	0.88312	0.186406	P23443	RPS6KB1	P23443_RPS6KB1	P23443	RPS6KB1	1	2	2	2	P23443|P23443-5|P23443-2|P23443-3|P23443-4	HUMAN	59480.8	5.3	1506	1506.1	34.2	34.2	Ribosomal protein S6 kinase beta-1	2	2	128000000	0.053	-0.0422	-0.3754	-0.7413	-2.6258	-0.4939	-3.3103	-0.0855	-0.5925	2.4169	-0.6507
Q92667	0.525682	0.179274	2.26017	8.57933	-0.690697	1.32428	-2.28986	0.636136	1.91651	0.138697	Q92667	AKAP1	Q92667_AKAP1	Q92667	AKAP1	1	2	2	2	Q92667|Q92667-2	HUMAN	98309.7	4	1839	1839.1	22.41	22.41	A-kinase anchor protein 1, mitochondrial	2	2	2040000	0.04	-0.9169	-0.4645	2.4709	0.1776	0.1062	-4.6859	1.121	0.1513	2.3888	1.4442
Q02790	0.363167	0.21786	3.06104	11.4667	1.14481	-0.967682	-0.691856	-0.478412	2.08244	0.0713396	Q02790	FKBP4	Q02790_FKBP4	Q02790	FKBP4	1	2	2	2	Q02790	HUMAN	52088.9	5.2	1605	1605.1	30.43	30.43	Peptidyl-prolyl cis-trans isomerase FKBP4	2	2	71000000	0.052	2.0287	0.2609	-0.5142	-1.4211	0.3824	-1.7661	0.285	-1.2418	2.3795	1.7854
Q8WZ19	0.286744	-0.428809	3.59112	13.1836	-2.51855	-0.871619	-2.79125	1.96685	2.07053	0.0480438	Q8WZ19	KCTD13	Q8WZ19_KCTD13	Q8WZ19	KCTD13	1	4	4	4	Q8WZ19|I3L108	HUMAN	36699.1	17	1458	1458.1	36.11	36.11	BTB/POZ domain-containing adapter for CUL3-mediated RhoA degradation protein 1	4	4	159000000	0.17	-3.599	-1.4381	-0.4942	-1.2491	0.0797	-5.6622	2.4082	1.5255	2.3795	1.7616
P05165	0.999954	0.0148734	0.310988	0.486866	-0.615781	0.285222	-0.63969	0.132621	0.911995	0.89395	P05165	PCCA	P05165_PCCA	P05165	PCCA	1	137	47	47	P05165|P05165-2|P05165-3	HUMAN	80685.1	61.6	24	24.1	760.51	760.51	Propionyl-CoA carboxylase alpha chain, mitochondrial	47	137	66400000000	0.616	0.7219	-1.9535	1.7029	-1.1325	0.5311	-1.8105	1.1162	-0.851	2.3795	-0.5555
Q13907-2	0.999954	0.24648	0.119727	0.0680649	0.553492	-0.026314	0.505099	0.19417	0.00595139	0.98445	Q13907	IDI1	Q13907-2_IDI1	Q13907-2	IDI1	1	5	4	4	Q13907-2|Q13907|Q9BXS1	HUMAN	32998.4	15.4	1069	1069.1	59.55	59.55	Isoform 2 of Isopentenyl-diphosphate Delta-isomerase 1	4	5	502000000	0.154	0.7061	0.4009	1.1687	-1.2213	0.5842	0.426	0.817	-0.4286	2.3607	-2.3488
Q9NZJ5	0.0986831	0.203691	6.74527	21.1539	2.91699	-0.00265201	-0.275401	-1.15352	-0.466964	0.00766675	Q9NZJ5	EIF2AK3	Q9NZJ5_EIF2AK3	Q9NZJ5	EIF2AK3	1	18	15	15	Q9NZJ5|E7ER02	HUMAN	126241	15	405	405.1	164.18	164.18	Eukaryotic translation initiation factor 2-alpha kinase 3	15	18	3240000000	0.15	3.1933	2.6407	0.1002	-0.1055	-1.1365	0.5857	-0.6555	-1.6516	-0.9181	-0.0159
O15144	0.963804	0.464112	0.553935	1.34908	-0.355639	1.78035	0.382773	0.00792396	0.505152	0.732979	O15144	ARPC2	O15144_ARPC2	O15144	ARPC2	1	2	2	2	O15144	HUMAN	34446.5	7.6	1930	1930.1	20.03	20.03	Actin-related protein 2/3 complex subunit 2	2	2	478000000	0.076	1.4649	-2.1762	3.1721	0.3886	1.1472	-0.3816	1.0307	-1.0149	2.3513	-1.341
A0A087X1N8	0.360019	0.223155	3.08177	11.5366	-1.08615	-0.686006	0.615337	-0.21095	2.48355	0.070201	A0A087X1N8	SERPINB6	A0A087X1N8_SERPINB6	A0A087X1N8	SERPINB6	1	2	2	2	A0A087X1N8|A0A024QZX5|P35237	HUMAN	45164	8.3	1638	1638.1	29.06	29.06	Serpin B6	2	2	29300000	0.083	-2.4714	0.2991	-1.6829	0.3109	1.1153	0.1154	-0.5795	0.1576	2.3326	2.6345
Q06124	0.948868	-0.00224028	0.618072	1.60946	-0.426528	-0.0200756	-0.459467	-0.135107	1.02998	0.690325	Q06124	PTPN11	Q06124_PTPN11	Q06124	PTPN11	1	7	7	7	Q06124|Q06124-2|Q06124-3|A0A1W2PPU4	HUMAN	69005.6	14.4	777	777.1	85.41	85.41	Tyrosine-protein phosphatase non-receptor type 11	7	7	395000000	0.144	-0.9485	0.0954	-0.0735	0.0333	0.4833	-1.4022	-0.1567	-0.1135	2.3139	-0.2539
P49755	0.906146	0.658069	0.863391	2.66394	0.514319	2.02048	-0.420998	0.25441	0.922135	0.541509	P49755	TMED10	P49755_TMED10	P49755	TMED10	1	7	4	4	P49755|G3V2K7	HUMAN	25146.7	19.6	1322	1322.1	42.49	42.49	Transmembrane emp24 domain-containing protein 10	4	7	771000000	0.196	2.3713	-1.3426	3.4192	0.6218	0.9241	-1.7661	0.969	-0.4602	2.3045	-0.4602
Q14498	0.825068	-0.0991208	1.1279	3.83991	0.148489	-0.31357	-1.39605	-0.0376887	1.10321	0.413056	Q14498	RBM39	Q14498_RBM39	Q14498	RBM39	1	9	7	7	Q14498|Q14498-2|G3XAC6|Q14498-3	HUMAN	59663.8	14.7	894	894.1	73.1	73.1	RNA-binding protein 39	7	9	1050000000	0.147	1.1751	-0.8781	0.0668	-0.6939	-0.6532	-2.1388	0.7315	-0.8069	2.2858	-0.0794
Q92783	0.00122997	-0.025211	52.7614	55.3054	-4.85755	-1.57579	-1.57236	3.5775	4.30214	2.95e-06	Q92783	STAM	Q92783_STAM	Q92783	STAM	1	6	5	5	Q92783|Q92783-2|O75886|O75886-2	HUMAN	59577.9	11.4	942	942.1	68.88	68.88	Signal transducing adapter molecule 1	5	6	174000000	0.114	-4.6055	-5.1096	-1.6028	-1.5488	-1.5561	-1.5886	3.4485	3.7065	5.0493	3.555
P04181	0.999954	0.237832	0.0894857	0.0354477	0.215402	0.175005	0.565791	-0.135529	0.36849	0.991871	P04181	OAT	P04181_OAT	P04181	OAT	1	22	14	14	P04181|P04181-2	HUMAN	48876.3	44.4	316	316.1	199.96	199.96	Ornithine aminotransferase, mitochondrial	14	22	2470000000	0.444	1.1435	-0.7127	1.9099	-1.5599	1.6729	-0.5414	0.6745	-0.9455	2.2764	-1.5394
Q9HB71	0.466442	-0.683773	2.53035	9.59597	-1.79271	-0.983677	-1.98354	0.727295	0.613765	0.109749	Q9HB71	CACYBP	Q9HB71_CACYBP	Q9HB71	CACYBP	1	3	3	3	Q9HB71|Q9HB71-3	HUMAN	26323.6	10.5	1849	1849.1	22.14	22.14	Calcyclin-binding protein	3	3	42900000	0.105	-1.212	-2.3734	0.02	-1.9874	-1.349	-2.6181	1.3537	0.1009	2.267	-1.0395
F1T0I1	0.999954	-0.361896	0.325169	0.529456	0.35365	-0.682941	-0.282214	0.505335	-1.70331	0.885226	F1T0I1	SEC16A	F1T0I1_SEC16A	F1T0I1	SEC16A	1	2	70	1	F1T0I1	HUMAN	251018	41.5	14	14.2	1049.81	24.66	Protein transport protein sec16	1	2	310000000	0.015	-0.1581	0.8654	-0.1002	-1.2657	1.3437	-1.9081	0.1092	0.9014	2.267	-5.6737
P49792	0.0543952	0.111488	8.97796	25.305	2.37041	0.487888	-0.437559	-0.933118	-0.93018	0.00294784	P49792	RANBP2	P49792_RANBP2	P49792	RANBP2	1	207	104	75	P49792|F8VYC4|A0A286YES2|P0DJD1|A0A1W2PNU4|P0DJD0|Q7Z3J3-2|F8WBP7	HUMAN	362586	36.1	7	7.1	1435.25	1062.9	E3 SUMO-protein ligase RanBP2	104	207	42200000000	0.361	2.1447	2.5962	0.3873	0.5884	-0.6532	-0.2219	-0.7505	-1.1157	-0.7494	-1.1109
E7EX59	0.999954	0.158889	0.344794	0.590402	0.0264964	-0.656751	0.679907	-0.0460788	0.790873	0.872891	E7EX59	NotFound	E7EX59_NotFound	E7EX59	PCCB	1	19	14	14	E7EX59|C9JQS9|P05166-2|E9PDR0|P05166|E7ETT1|E7EUY3|E7ETT4|E9PEC3|F8WBI9|E7ENC1	HUMAN	62280.2	38	311	311.1	201.7	201.7	Propionyl-CoA carboxylase beta chain, mitochondrial	14	19	1730000000	0.38	0.8484	-0.7954	-0.02	-1.2935	1.9544	-0.5946	1.1875	-1.2796	2.2483	-0.6666
Q9NR12	0.460555	0.0212293	2.5568	9.69309	-0.42618	-0.490801	-1.64755	0.827288	1.84339	0.107322	Q9NR12	PDLIM7	Q9NR12_PDLIM7	Q9NR12	PDLIM7	1	2	2	2	Q9NR12|Q9NR12-2|Q9NR12-4|Q9NR12-6|Q9NR12-5|Q9NR12-3	HUMAN	50927.8	5	1737	1737.1	25.12	25.12	PDZ and LIM domain protein 7	2	2	46100000	0.05	0.1212	-0.9736	-0.9483	-0.0333	-0.393	-2.9021	1.995	-0.3404	2.2108	1.4759
O75197	0.999954	-0.116184	0.291598	0.430733	-0.576707	0.884604	1.03616	-1.76076	-0.164214	0.90558	O75197	LRP5	O75197_LRP5	O75197	LRP5	1	1	3	1	O75197	HUMAN	182393	2.2	697	697.2	34.92	14.09	Low-density lipoprotein receptor-related protein 5	1	1	3640000	0.011	-0.9116	-0.2418	-2.4776	4.2468	0.324	1.7484	1.824	-5.3455	2.2108	-2.5393
Q9P2W9	0.0784573	0.147425	7.57231	22.7979	2.29654	0.844522	-0.128022	-1.08057	-1.19535	0.00525063	Q9P2W9	STX18	Q9P2W9_STX18	Q9P2W9	STX18	1	20	13	13	Q9P2W9|D6RF48	HUMAN	38844	40.2	416	416.1	160.66	160.66	Syntaxin-18	13	20	1490000000	0.402	2.0287	2.5643	1.0284	0.6606	-0.5045	0.2485	-0.7932	-1.3679	-0.637	-1.7537
P07437	0.999954	0.095691	0.282443	0.405116	0.170512	-0.325895	-0.228581	0.0599735	0.802446	0.910937	P07437	TUBB	P07437_TUBB	P07437	TUBB	1	25	29	5	P07437|Q5JP53|Q5ST81|G3V2N6|G3V3R4|G3V2R8|G3V5W4	HUMAN	50126.4	81.9	63	63.2	498.51	99.67	Tubulin beta chain	5	25	38900000000	0.162	0.0738	0.2673	0.8748	-1.5266	-0.2974	-0.1597	0.7125	-0.5925	2.1921	-0.5872
Q9BVA1	0.972561	0.360915	0.515926	1.19957	1.45959	0.0553762	0.237141	-0.161342	0.213809	0.758652	Q9BVA1	TUBB2B	Q9BVA1_TUBB2B	Q9BVA1	TUBB2B	1	5	26	2	Q9BVA1	HUMAN	50408.6	69.4	63	63.3	430.86	34.03	Tubulin beta-2B chain	2	5	999000000	0.035	2.4292	0.49	0.788	-0.6773	-0.1381	0.6124	0.7552	-1.0779	2.1734	-1.7457
Q96C36	0.675711	-0.246873	1.70053	6.32763	0.0469777	-2.05701	0.168832	-0.236387	0.843224	0.232936	Q96C36	PYCR2	Q96C36_PYCR2	Q96C36	PYCR2	1	4	3	2	Q96C36|A0A087WTV6|A0A087WZR9|J3KR12	HUMAN	33978.9	14.6	1417	1417.1	38.01	28.83	Pyrroline-5-carboxylate reductase 2	3	4	69900000	0.146	-0.9432	1.0372	-1.0885	-3.0255	0.5152	-0.1775	0	-0.4728	2.1546	-0.4682
P31939	0.189912	0.37871	4.59004	16.0717	-0.337892	-0.212986	-1.79248	0.882201	3.35471	0.0247077	P31939	ATIC	P31939_ATIC	P31939	ATIC	1	3	3	3	P31939|P31939-2	HUMAN	65128.2	8.2	1349	1349.1	40.98	40.98	Bifunctional purine biosynthesis protein PURH	3	3	96000000	0.082	-0.6376	-0.0382	-0.748	0.322	-0.1859	-3.3991	1.216	0.5484	2.1546	4.5548
Q9NXB0	0.0833851	0.2871	7.33553	22.3414	2.21377	1.15727	0.709291	-0.726607	-1.91822	0.00583259	Q9NXB0	MKS1	Q9NXB0_MKS1	Q9NXB0	MKS1	1	3	3	3	Q9NXB0|Q9NXB0-3|Q9NXB0-2|H0Y2S2	HUMAN	64868.9	6.6	1481	1481.1	35.02	35.02	Meckel syndrome type 1 protein	3	3	59600000	0.066	1.8759	2.5516	1.6428	0.6717	0.5311	0.8875	-0.0475	-1.4057	-2.5668	-1.2696
O00232	0.650916	0.0397791	1.77943	6.65692	-0.535447	-1.35247	0.332039	0.424254	1.33052	0.215927	O00232	PSMD12	O00232_PSMD12	O00232	PSMD12	1	9	7	7	O00232|O00232-2	HUMAN	53302.9	24.7	836	836.1	79.64	79.64	26S proteasome non-ATPase regulatory subunit 12	7	9	461000000	0.247	-1.8917	0.8208	-1.0284	-1.6765	0.5842	0.0799	0.1425	0.706	2.1453	0.5158
O14874	0.953038	0.390718	0.592651	1.50517	-0.137254	0.0418413	0.334206	1.10638	0.608419	0.707104	O14874	BCKDK	O14874_BCKDK	O14874	BCKDK	1	5	4	4	O14874|O14874-3|O14874-2|H3BS02	HUMAN	46644.9	15.7	1009	1009.1	64.95	64.95	[3-methyl-2-oxobutanoate dehydrogenase [lipoamide]] kinase, mitochondrial	4	5	72000000	0.157	-1.0381	0.7636	0.167	-0.0833	0.9613	-0.2929	0.7125	1.5003	2.1453	-0.9284
Q96HA1	0.297008	-0.0241794	3.50932	12.9278	-0.636809	0.515315	-1.42232	0.00907815	1.41384	0.050959	Q96HA1	POM121	Q96HA1_POM121	Q96HA1	POM121	1	5	15	3	Q96HA1|Q96HA1-3|Q96HA1-2	HUMAN	128174	16.9	217	217.2	257.57	62.46	Nuclear envelope pore membrane protein POM 121	3	5	1100000000	0.056	-0.5164	-0.7572	0.1202	0.9104	-1.5933	-1.2514	-0.4987	0.5169	2.1453	0.6824
Q9BRK3-2	0.889671	0.12189	0.908435	2.86313	-1.73997	1.33594	-0.0244933	0.231171	0.806799	0.517233	Q9BRK3	MXRA8	Q9BRK3-2_MXRA8	Q9BRK3-2	MXRA8	1	3	3	3	Q9BRK3-2|Q9BRK3|Q9BRK3-3|Q9BRK3-4	HUMAN	50018.5	6.6	1439	1439.1	36.93	36.93	Isoform 2 of Matrix remodeling-associated protein 8	3	3	164000000	0.066	-2.3028	-1.1772	-0.2204	2.8923	1.7526	-1.8016	1.4772	-1.0149	2.1453	-0.5317
P54577	0.999954	0.107243	0.0251712	0.00176308	-0.0145656	0.0200344	0.0386442	0.233546	0.258555	0.999594	P54577	YARS	P54577_YARS	P54577	YARS	1	32	21	21	P54577|A0A0C4DGZ5	HUMAN	59484.7	40.1	252	252.1	233.21	233.21	Tyrosine--tRNA ligase, cytoplasmic	21	32	3440000000	0.401	0.7535	-0.7827	1.3891	-1.349	0.9825	-0.9052	0.8075	-0.3404	2.1359	-1.6188
Q9NQC7	0.731088	0.094185	1.45488	5.27918	-0.768645	-0.323367	-0.0526203	0.468978	1.14658	0.296539	Q9NQC7	CYLD	Q9NQC7_CYLD	Q9NQC7	CYLD	1	59	32	32	Q9NQC7|Q9NQC7-2|J3KRR7|H3BS09	HUMAN	109082	40.7	74	74.1	483.77	483.77	Ubiquitin carboxyl-terminal hydrolase CYLD	32	59	9340000000	0.407	-0.7483	-0.789	-0.6745	0.0278	-0.478	0.3727	0.7362	0.2017	2.1265	0.1666
P61006	0.999954	0.240185	0.260101	0.34513	1.06503	0.434724	0.23501	-0.183916	-0.34992	0.923606	P61006	RAB8A	P61006_RAB8A	P61006	RAB8A	1	2	6	1	P61006	HUMAN	23838.9	28.5	580	580.3	77.04	18.04	Ras-related protein Rab-8A	1	2	39300000	0.067	2.2764	-0.1464	0.9416	-0.0722	0.1328	0.3372	0.874	-1.2418	2.1172	-2.817
Q07954	0.999954	-0.18251	0.0731423	0.0223277	-0.5089	0.159148	-0.450627	0.223314	-0.335482	0.994872	Q07954	LRP1	Q07954_LRP1	Q07954	LRP1	1	25	21	21	Q07954|Q6PJ72	HUMAN	523483	5.2	270	270.1	221.43	221.43	Prolow-density lipoprotein receptor-related protein 1	21	25	1420000000	0.052	0.7957	-1.8135	1.6562	-1.3379	1.1843	-2.0856	1.4867	-1.0401	2.0984	-2.7694
P56545-2	0.955811	0.398226	0.584372	1.4715	-0.747368	0.858661	0.40503	0.338311	1.13649	0.712607	P56545	CTBP2	P56545-2_CTBP2	P56545-2	CTBP2	1	3	3	3	P56545-2|P56545-3|P56545	HUMAN	106812	3.8	1401	1401.1	38.89	38.89	Isoform 2 of C-terminal-binding protein 2	3	3	184000000	0.038	-0.0949	-1.3999	3.0385	-1.3212	1.0941	-0.284	1.1305	-0.4539	2.0984	0.1746
O75340	0.998061	0.129548	0.362134	0.646074	-0.566815	0.126156	0.534275	-0.331696	0.88582	0.861772	O75340	PDCD6	O75340_PDCD6	O75340	PDCD6	1	6	5	5	O75340|O75340-2|A0A024QZ42|E7EPW6|O75340-3|A0A087WZ38	HUMAN	21925.1	36.6	859	859.1	76.98	76.98	Programmed cell death protein 6	5	6	366000000	0.366	0.1581	-1.2917	1.4625	-1.2102	2.0182	-0.9496	-0.323	-0.3404	2.089	-0.3174
Q9UJV9	0.854422	0.0293067	1.03896	3.44371	0.306076	-0.433254	-0.983364	0.316426	0.94065	0.452511	Q9UJV9	DDX41	Q9UJV9_DDX41	Q9UJV9	DDX41	1	2	2	2	Q9UJV9	HUMAN	70521.1	3.8	1656	1656.1	28.45	28.45	Probable ATP-dependent RNA helicase DDX41	2	2	144000000	0.038	0.3004	0.3118	-0.2003	-0.6662	0.0212	-1.988	0.532	0.1009	2.0797	-0.1984
Q9NYL9	0.999954	-0.599244	0.199307	0.202126	-1.43319	-0.0604329	-1.3842	0.211306	-0.329696	0.954525	Q9NYL9	TMOD3	Q9NYL9_TMOD3	Q9NYL9	TMOD3	1	10	9	9	Q9NYL9|H0YNJ8|Q9NZR1|G5EA42	HUMAN	39765.2	37.5	474	474.1	140.47	140.47	Tropomodulin-3	9	10	609000000	0.375	1.1487	-4.0151	2.3106	-2.4315	1.811	-4.5794	2.755	-2.3324	2.0703	-2.7297
Q71RC2-4	0.925407	-0.0593777	0.751128	2.17309	-0.637207	0.406734	-0.113382	-0.781875	0.828841	0.606305	Q71RC2	LARP4	Q71RC2-4_LARP4	Q71RC2-4	LARP4	1	4	3	3	Q71RC2-4|Q71RC2|Q71RC2-6|Q71RC2-5|Q71RC2-3|Q71RC2-7|Q96J85|A0A087WTL9|Q8TBL5|Q71RC2-2	HUMAN	81926.9	5.4	1493	1493.1	34.67	34.67	Isoform 4 of La-related protein 4	3	4	121000000	0.054	-1.0644	-0.21	-0.1469	0.9604	-0.8391	0.6124	-0.095	-1.4688	2.0703	-0.4126
P60709	0.977001	-0.372016	0.492772	1.11055	-2.42574	1.61519	-1.71523	0.305039	0.360665	0.774363	P60709	ACTB	P60709_ACTB	P60709	ACTB	1	4	25	1	P60709|G5E9R0	HUMAN	42078.3	70.9	122	122.2	386.21	20.29	Actin, cytoplasmic 1	1	4	3180000000	0.045	0.7799	-5.6314	3.3858	-0.1554	2.4802	-5.9107	2.7407	-2.1306	2.0703	-1.349
O00160	0.935022	-0.581825	0.665897	1.80898	0.0790916	-0.329427	-2.44891	-0.366766	0.156885	0.659328	O00160	MYO1F	O00160_MYO1F	O00160	MYO1F	1	1	3	1	O00160	HUMAN	125584	3.6	961	961.2	29	4.13	Unconventional myosin-If	1	1	28800000	0.014	0.9854	-0.8272	1.162	-1.8208	-1.0994	-3.7984	2.204	-2.9375	2.0516	-1.7378
Q07065	0.100213	0.255192	6.65422	20.964	2.71397	1.0365	-0.792135	-0.90726	-0.775113	0.00800932	Q07065	CKAP4	Q07065_CKAP4	Q07065	CKAP4	1	75	31	31	Q07065	HUMAN	66135.4	53.6	88	88.1	449.22	449.22	Cytoskeleton-associated protein 4	31	75	16700000000	0.536	3.0036	2.4243	1.3957	0.6773	-0.9719	-0.6124	-0.1377	-1.6768	-0.0187	-1.5315
P81605	0.772717	0.378048	1.31765	4.67995	-0.108322	-0.349654	-0.389971	0.483162	2.25503	0.340412	P81605	DCD	P81605_DCD	P81605	DCD	1	4	2	2	P81605|P81605-2	HUMAN	11397.8	25.4	1422	1422.1	37.8	37.8	Dermcidin	2	4	546000000	0.254	-0.7957	0.579	-2.6312	1.9319	-0.3983	-0.3816	1.0735	-0.1072	2.0422	2.4678
Q93050-3	0.70327	0.224937	1.5783	5.81012	0.0768546	-0.334951	0.00125786	0.00730247	1.37422	0.262414	Q93050	ATP6V0A1	Q93050-3_ATP6V0A1	Q93050-3	ATP6V0A1	1	4	4	4	Q93050-3|Q93050|Q93050-1|B7Z2A9|B7Z641|K7EQW2	HUMAN	97397	5.7	1381	1381.1	39.69	39.69	Isoform 3 of V-type proton ATPase 116 kDa subunit a isoform 1	4	4	163000000	0.057	0.5164	-0.3627	-0.6144	-0.0555	0.393	-0.3905	0.0902	-0.0756	2.0422	0.7062
A8CG34	0.906879	0.0319323	0.852492	2.6159	-0.383577	-0.164507	-0.405589	-0.00552679	1.11886	0.547533	A8CG34	NotFound	A8CG34_NotFound	A8CG34	POM121C	1	35	16	4	A8CG34|A0A075B7F8|A0A087WY75|A8CG34-2|A6NF01|Q6PJE2|C9JER0|Q6PJE2-5	HUMAN	125456	18	217	217.1	264.55	69.44	Nuclear envelope pore membrane protein POM 121C	16	35	13300000000	0.18	0.2319	-0.999	-0.601	0.272	-0.6692	-0.142	0.6697	-0.6808	2.0235	0.2143
P50402	0.0986831	-0.0356516	6.75561	21.1753	2.62275	0.63177	-1.32064	-1.43257	-0.67956	0.00762899	P50402	EMD	P50402_EMD	P50402	EMD	1	50	15	15	P50402|Q5HY57|F8WEQ1	HUMAN	29050.4	64.5	250	250.1	235.78	235.78	Emerin	15	50	63600000000	0.645	2.8402	2.4053	1.369	-0.1055	-1.3012	-1.3401	-0.703	-2.1622	0.0375	-1.3966
Q2TAZ0-3	0.962513	0.0386734	0.561999	1.3813	0.163552	0.398613	0.256812	-1.67162	1.04601	0.727562	Q2TAZ0	ATG2A	Q2TAZ0-3_ATG2A	Q2TAZ0-3	ATG2A	1	3	2	2	Q2TAZ0-3|Q2TAZ0|Q2TAZ0-4	HUMAN	215252	1.8	1662	1662.1	28.03	28.03	Isoform 2 of Autophagy-related protein 2 homolog A	2	3	47400000	0.018	-1.4228	1.7499	-1.3289	2.1262	-0.2496	0.7632	-3.8664	0.5232	2.0047	0.0873
Q86UL3	0.0611896	0.15479	8.51551	24.5158	2.29758	0.383058	0.304192	-1.21474	-0.996141	0.00353527	Q86UL3	GPAT4	Q86UL3_GPAT4	Q86UL3	GPAT4	1	14	9	8	Q86UL3|E5RHA6	HUMAN	52526.6	21.4	518	518.1	128.47	114.61	Glycerol-3-phosphate acyltransferase 4	9	14	3960000000	0.214	2.2026	2.3925	0.4608	0.3053	0.1646	0.4437	-1.2255	-1.204	-1.5082	-0.484
P19338	0.999954	0.0150044	0.335773	0.562106	0.427671	0.142027	-1.07543	0.209952	0.370805	0.878596	P19338	NCL	P19338_NCL	P19338	NCL	1	13	8	8	P19338	HUMAN	76670.1	13	646	646.1	104.44	104.44	Nucleolin	8	13	1280000000	0.13	1.7653	-0.9099	0.8281	-0.544	-0.154	-1.9968	1.1637	-0.7438	1.9954	-1.2538
Q14019	0.999954	0.243654	0.328222	0.538786	0.529581	-0.0497287	-0.278126	0.372692	0.643852	0.883327	Q14019	COTL1	Q14019_COTL1	Q14019	COTL1	1	2	2	2	Q14019|H3BT58	HUMAN	16058.8	16.9	1744	1744.1	25	25	Coactosin-like protein	2	2	100000000	0.169	0.7219	0.3372	1.0885	-1.188	0.2602	-0.8165	0.6697	0.0756	1.986	-0.6983
Q9UQR0	0.731128	0.061694	1.44886	5.25304	-0.584264	0.368973	-0.510655	-0.137127	1.17154	0.298329	Q9UQR0	SCML2	Q9UQR0_SCML2	Q9UQR0	SCML2	1	2	2	2	Q9UQR0	HUMAN	78111.2	2.7	1857	1857.1	22.04	22.04	Sex comb on midleg-like protein 2	2	2	56600000	0.027	0.1423	-1.3108	0.2938	0.4441	-0.4089	-0.6124	-0.0095	-0.2648	1.986	0.3571
P42566	0.00122997	-1.73499	50.5257	54.5208	-8.57808	-6.4122	-0.853945	3.18818	3.98109	3.53e-06	P42566	EPS15	P42566_EPS15	P42566	EPS15	1	54	36	36	P42566|B1AUU8|P42566-2	HUMAN	99281.5	44	57	57.1	530.32	530.32	Epidermal growth factor receptor substrate 15	36	54	10100000000	0.44	-7.2297	-9.9265	-7.0454	-5.779	-1.8854	0.1775	3.42	2.9564	4.431	3.5312
C9JJ19	0.998061	-0.178157	0.361699	0.644657	-0.439055	-0.926501	0.38162	-0.394533	0.487683	0.862054	C9JJ19	MRPS34	C9JJ19_MRPS34	C9JJ19	MRPS34	1	2	2	2	C9JJ19|P82930	HUMAN	26388.7	11.1	1704	1704.1	26.59	26.59	28S ribosomal protein S34, mitochondrial	2	2	115000000	0.111	-1.6862	0.8081	-2.2305	0.3775	0	0.7632	-1.2492	0.4602	1.9673	-0.9919
B4DUT8	0.963804	-0.0729902	0.545676	1.31626	0.368812	0.143607	-1.30779	0.0108982	0.419518	0.738539	B4DUT8	CNN2	B4DUT8_CNN2	B4DUT8	CNN2	1	4	4	3	B4DUT8|Q99439|B4DDF4|Q99439-2|K7ES69	HUMAN	36399.5	15.7	850	850.2	48.2	33.85	Calponin	3	4	93000000	0.124	1.2594	-0.5218	-0.1402	0.4275	-0.2815	-2.3341	0.9547	-0.9329	1.9579	-1.1189
Q9C0D5	0.257481	0.289393	3.878	14.0563	-1.30871	1.1341	-1.89912	1.22848	2.29222	0.0392978	Q9C0D5	TANC1	Q9C0D5_TANC1	Q9C0D5	TANC1	1	3	3	3	Q9C0D5|Q9C0D5-2	HUMAN	204384	2.2	1482	1482.1	34.98	34.98	Protein TANC1	3	3	103000000	0.022	0.685	-3.3025	0.414	1.8542	-2.1031	-1.6951	1.3727	1.0842	1.9579	2.6265
Q96S66	0.0969008	-0.021653	6.84128	21.3521	1.94214	0.336723	0.0402864	-1.28073	-1.14669	0.00732471	Q96S66	CLCC1	Q96S66_CLCC1	Q96S66	CLCC1	1	27	17	17	Q96S66|Q96S66-2|Q96S66-3|Q96S66-4|Q5T1P5	HUMAN	62706.1	36.1	293	293.1	208.73	208.73	Chloride channel CLIC-like protein 1	17	27	3190000000	0.361	1.5808	2.3034	0.7012	-0.0278	-0.2655	0.3461	-1.4772	-1.0842	-1.2459	-1.0474
H3BMF4	0.76536	0.442776	1.34711	4.80927	-0.564081	0.522776	-0.349999	0.845333	1.75985	0.330425	H3BMF4	SPNS1	H3BMF4_SPNS1	H3BMF4	SPNS1	1	2	2	2	H3BMF4|Q9H2V7|Q9H2V7-2|Q9H2V7-4|Q9H2V7-3	HUMAN	61675.2	4.3	1866	1866.1	21.67	21.67	Protein spinster homolog 1	2	2	68800000	0.043	-1.2172	0.0891	0.768	0.2776	1.5986	-2.2986	1.2872	0.4034	1.9485	1.5712
P13804	0.999954	0.0524722	0.171829	0.148432	-0.682395	0.0825147	-0.0316561	0.254343	0.639554	0.9664	P13804	ETFA	P13804_ETFA	P13804	ETFA	1	11	9	9	P13804|P13804-2|H0YK49|Q2KJE4|F1MWR3|H0YL83|J3KN60	HUMAN	35421.3	33.6	602	602.1	111.47	111.47	Electron transfer flavoprotein subunit alpha, mitochondrial	9	11	502000000	0.336	0.6587	-2.0235	1.6361	-1.4711	1.1259	-1.1892	1.2777	-0.769	1.9298	-0.6507
P04259	0.858203	0.0983476	1.01302	3.32811	-0.528636	-0.3957	-0.798529	-0.966745	3.18135	0.464718	P04259	KRT6B	P04259_KRT6B	P04259	KRT6B	1	6	22	5	P04259|Q8IWY7	HUMAN	60351.2	30.8	33	33.4	275.83	68.97	Keratin, type II cytoskeletal 6B	5	6	546000000	0.095	-0.8537	-0.2036	-0.8081	0.0167	1.1897	-2.7867	2.7312	-4.6647	1.9111	4.4516
P14866	0.903937	-0.204105	0.876316	2.721	0.267052	-0.339678	-1.46079	0.164405	0.348487	0.534441	P14866	HNRNPL	P14866_HNRNPL	P14866	HNRNPL	1	3	3	3	P14866|P14866-2	HUMAN	64759.2	6.4	1388	1388.1	39.2	39.2	Heterogeneous nuclear ribonucleoprotein L	3	3	246000000	0.064	-0.274	0.8081	0.0534	-0.7328	-0.6851	-2.2365	-0.1187	0.4476	1.9111	-1.2141
O43390-2	0.935022	-0.0734306	0.674168	1.84388	1.08804	0.467661	-1.29325	-0.651318	0.0217115	0.654051	O43390	HNRNPR	O43390-2_HNRNPR	O43390-2	HNRNPR	1	3	3	1	O43390-2|O43390|O43390-3|O43390-4|B4DT28	HUMAN	71498.4	5	1524	1524.1	33.52	11.76	Isoform 2 of Heterogeneous nuclear ribonucleoprotein R	3	3	139000000	0.05	1.8707	0.3054	1.9901	-1.0548	-1.2109	-1.3756	0.475	-1.7776	1.8923	-1.8489
A0A0G2JPP5	0.925145	0.195086	0.754407	2.18727	-0.215203	1.04924	-0.928298	0.346435	0.723259	0.604328	A0A0G2JPP5	SCRIB	A0A0G2JPP5_SCRIB	A0A0G2JPP5	SCRIB	1	8	7	7	A0A0G2JPP5|Q14160-3|A0A0G2JNZ2|Q14160|A0A0G2JMS7|Q14160-2|Q9BTT6|Q9BTT6-2|Q5T0G3	HUMAN	178691	5.9	843	843.1	79.25	79.25	Protein scribble homolog	7	8	175000000	0.059	-0.5322	0.1018	0.9216	1.1769	0.6639	-2.5205	1.235	-0.5421	1.883	-0.4364
Q15029	0.167832	0.292134	4.92502	16.9535	-0.211077	1.50729	-1.2625	-0.224002	1.65096	0.0201674	Q15029	EFTUD2	Q15029_EFTUD2	Q15029	EFTUD2	1	4	5	4	Q15029|Q15029-3|Q15029-2	HUMAN	110404	7.5	76	76.2	66.83	59.6	116 kDa U5 small nuclear ribonucleoprotein component	4	4	36700000	0.064	0.0105	-0.4327	1.8766	1.138	-1.6464	-0.8786	0.5795	-1.0275	1.8736	1.4283
Q9UKX7	0.812015	0.0807473	1.1888	4.1106	-0.208293	-0.309873	-0.254681	0.057998	1.11859	0.388097	Q9UKX7	NUP50	Q9UKX7_NUP50	Q9UKX7	NUP50	1	24	16	16	Q9UKX7|Q9UKX7-2	HUMAN	50542.6	51	259	259.1	229.68	229.68	Nuclear pore complex protein Nup50	16	24	3070000000	0.51	0.137	-0.5536	-0.0868	-0.5329	-0.0212	-0.4881	0.2042	-0.0883	1.8642	0.373
P49790	0.650916	-0.00439233	1.78119	6.66425	-0.0527443	-0.338661	-0.843917	-0.158435	1.3718	0.215564	P49790	NUP153	P49790_NUP153	P49790	NUP153	1	147	56	56	P49790|P49790-3|P49790-2	HUMAN	155533	45.6	19	19.1	814.91	814.91	Nuclear pore complex protein Nup153	56	147	60300000000	0.456	0.4163	-0.5218	-0.9216	0.2443	-1.4127	-0.2751	0.3135	-0.6304	1.8548	0.8887
Q14126	0.146199	-0.42795	5.35041	18.0192	-3.72342	-0.98354	0.157337	1.07053	1.33934	0.0157791	Q14126	DSG2	Q14126_DSG2	Q14126	DSG2	1	39	26	26	Q14126|J3KSI6	HUMAN	123090	30.3	117	117.1	393.37	393.37	Desmoglein-2	26	39	11900000000	0.303	-2.3818	-5.065	-0.768	-1.1991	0.4833	-0.1686	2.5697	-0.4286	1.8455	0.8332
A0A1B0GTW1	0.881679	0.0872868	0.933875	2.97599	0.653115	-0.675301	-1.05698	0.327035	1.18857	0.503965	A0A1B0GTW1	NotFound	A0A1B0GTW1_NotFound	A0A1B0GTW1	TJP2	1	5	5	5	A0A1B0GTW1|Q9UDY2-7|Q9UDY2|Q9UDY2-3|Q9UDY2-6|Q9UDY2-2|Q9UDY2-4|Q9UDY2-5	HUMAN	141124	7	1023	1023.1	63.76	63.76	Tight junction protein ZO-2	5	5	206000000	0.07	1.7389	-0.4327	-1.556	0.2054	-2.0341	-0.0799	1.7005	-1.0464	1.8455	0.5317
Q86Y56	0.858203	-0.0786686	1.01146	3.32118	-1.095	-0.495638	0.229978	-0.237119	1.20444	0.46546	Q86Y56	DNAAF5	Q86Y56_DNAAF5	Q86Y56	DNAAF5	1	7	7	7	Q86Y56|Q86Y56-2|E9PGY2|Q86Y56-3	HUMAN	94831.7	10.1	772	772.1	85.65	85.65	Dynein assembly factor 5, axonemal	7	7	519000000	0.101	-2.0182	-0.1718	0.0801	-1.0714	1.2587	-0.7987	-1.3252	0.851	1.8455	0.5634
Q96EA4	0.0833612	0.123495	7.37147	22.4114	2.78198	0.991702	-0.808383	-0.888571	-1.45925	0.00573936	Q96EA4	SPDL1	Q96EA4_SPDL1	Q96EA4	SPDL1	1	27	17	17	Q96EA4|Q96EA4-3|Q96EA4-2|D6RCL1|D6RDK5	HUMAN	70798.5	33.2	267	267.1	223.96	223.96	Protein Spindly	17	27	2270000000	0.332	3.2987	2.2653	0.6344	1.349	-1.4393	-0.1775	-0.2327	-1.5444	-0.8712	-2.0473
Q5JTV8-3	0.0664681	0.103366	8.15441	23.8761	2.57363	0.437623	-0.836021	-1.2736	-0.384801	0.00409625	Q5JTV8	TOR1AIP1	Q5JTV8-3_TOR1AIP1	Q5JTV8-3	TOR1AIP1	1	43	19	18	Q5JTV8-3|J3KN66|Q5JTV8|A0A0A0MSK5|Q5JTV8-2	HUMAN	66489.4	34.4	225	225.1	258.04	243.46	Isoform 3 of Torsin-1A-interacting protein 1	19	43	13000000000	0.344	2.9456	2.2016	1.0418	-0.1665	-0.6692	-1.0029	-1.463	-1.0842	-0.103	-0.6666
Q9NRY4	0.731128	0.197428	1.43768	5.20455	-0.420513	-0.306163	-0.20849	0.620111	1.3022	0.301679	Q9NRY4	ARHGAP35	Q9NRY4_ARHGAP35	Q9NRY4	ARHGAP35	1	11	11	11	Q9NRY4	HUMAN	172051	9	521	521.1	127.83	127.83	Rho GTPase-activating protein 35	11	11	522000000	0.09	-0.6692	-0.1718	0.2204	-0.8327	-0.0531	-0.3639	-0.342	1.5822	1.8267	0.7776
O60506	0.731128	0.12854	1.4475	5.24717	0.164149	-0.226259	-0.420089	-0.44241	1.56731	0.298733	O60506	SYNCRIP	O60506_SYNCRIP	O60506	SYNCRIP	1	1	3	1	O60506|O60506-2|O60506-3|O60506-4|B7Z645|O60506-5	HUMAN	69829.6	5.1	1524	1524.2	33.49	11.73	Heterogeneous nuclear ribonucleoprotein Q	1	1	21600000	0.02	-0.2635	0.5918	-0.7079	0.2554	-0.4408	-0.3994	0.855	-1.7398	1.8174	1.3172
Q96AY4	0.167832	-0.255828	4.932	16.9714	-1.58655	-1.88887	-0.453213	0.876585	1.77291	0.0200842	Q96AY4	TTC28	Q96AY4_TTC28	Q96AY4	TTC28	1	4	4	4	Q96AY4|A0A087WW06	HUMAN	272820	2.2	1107	1107.1	57.02	57.02	Tetratricopeptide repeat protein 28	4	4	92900000	0.022	-2.8613	-0.3118	-2.4843	-1.2935	-0.8976	-0.0089	1.1732	0.5799	1.808	1.7378
O75955	0.373656	0.294443	2.95134	11.0931	2.52939	-0.35144	-1.6117	-0.220228	1.12619	0.0777485	O75955	FLOT1	O75955_FLOT1	O75955	FLOT1	1	8	6	6	O75955|O75955-2	HUMAN	47582.7	19.4	841	841.1	79.47	79.47	Flotillin-1	6	8	424000000	0.194	4.537	0.5218	-0.4808	-0.2221	-2.0075	-1.2159	0.171	-0.6115	1.808	0.4444
Q9UQ16-4	0.72884	1.4833	1.46497	5.32286	-0.417431	0.282254	7.06594	-0.196101	0.68182	0.293572	Q9UQ16	DNM3	Q9UQ16-4_DNM3	Q9UQ16-4	DNM3	1	1	5	1	Q9UQ16-4|Q9UQ16|Q9UQ16-3|Q9UQ16-2|E5RHK8|Q9UQ16-5	HUMAN	98557.2	5.1	549	549.2	38.58	12.08	Isoform 4 of Dynamin-3	1	1	7840000	0.017	-0.9748	0.14	0.6478	-0.0833	-0.4939	14.6258	0.0427	-0.435	1.808	-0.4444
O94901-9	0.0863409	0.203563	7.15896	21.9938	2.08164	0.628898	-1.02844	-0.366877	-0.297404	0.00631864	O94901	SUN1	O94901-9_SUN1	O94901-9	SUN1	1	39	22	22	O94901-9|E9PHI4|O94901|O94901-8|O94901-5|O94901-6|O94901-3|O94901-7|O94901-2|O94901-4	HUMAN	102843	31.7	198	198.1	285.68	285.68	Isoform 9 of SUN domain-containing protein 1	22	39	7940000000	0.317	2.0762	2.0871	0.8414	0.4164	-0.7966	-1.2602	-0.2042	-0.5295	-0.3091	-0.2857
P21796	0.986443	0.0256915	0.413426	0.819757	-0.386162	-0.74942	0.379733	0.250814	0.633492	0.827989	P21796	VDAC1	P21796_VDAC1	P21796	VDAC1	1	16	8	8	P21796	HUMAN	30886.1	36.7	398	398.2	124.21	118.23	Voltage-dependent anion-selective channel protein 1	8	16	2540000000	0.367	-0.2951	-0.4772	0.4608	-1.9596	1.434	-0.6745	0.779	-0.2774	1.7986	-0.5317
Q9NS69	0.925145	0.162534	0.754402	2.18725	0.145904	0.936779	-0.811353	-0.00883399	0.550173	0.604331	Q9NS69	TOMM22	Q9NS69_TOMM22	Q9NS69	TOMM22	1	10	3	3	Q9NS69	HUMAN	15521.3	40.1	1204	1204.1	50.41	50.41	Mitochondrial import receptor subunit TOM22 homolog	3	10	1110000000	0.401	0.3109	-0.0191	1.5627	0.3109	-0.5311	-1.0916	0.9405	-0.9582	1.7986	-0.6983
P10586	0.273163	0.0434298	3.74336	13.6514	-1.47883	-0.902138	0.309922	0.369918	1.91828	0.043138	P10586	PTPRF	P10586_PTPRF	P10586	PTPRF	1	4	3	3	P10586|P10586-2	HUMAN	214073	2	1586	1586.1	30.99	30.99	Receptor-type tyrosine-protein phosphatase F	3	4	81700000	0.02	-1.5387	-1.419	-0.0334	-1.7709	1.2056	-0.5857	-0.1805	0.9203	1.7893	2.0473
P51157-2	0.613104	0.0540716	1.93866	7.30985	-0.653661	0.302165	-0.603736	-0.077708	1.3033	0.185787	P51157	RAB28	P51157-2_RAB28	P51157-2	RAB28	1	2	2	2	P51157-2|P51157|P51157-3	HUMAN	25081	7.2	1905	1905.1	20.67	20.67	Isoform L of Ras-related protein Rab-28	2	2	62100000	0.072	-0.7219	-0.5854	0.5877	0.0167	0.1859	-1.3934	0.1282	-0.2837	1.7893	0.8173
P04350	0.988607	-0.12041	0.402052	0.780158	-0.807967	0.499348	0.339132	-0.634494	0.00192869	0.835573	P04350	TUBB4A	P04350_TUBB4A	P04350	TUBB4A	1	5	25	3	P04350|M0QX14|M0QY37|M0R0X0	HUMAN	50041.3	78.8	63	63.4	417.6	46.51	Tubulin beta-4A chain	3	5	757000000	0.101	-0.216	-1.3999	1.576	-0.5773	0.5895	0.0887	-0.418	-0.851	1.7893	-1.7854
Q96H55	0.98004	0.368716	0.464764	1.00522	-0.558762	0.797047	-0.392766	1.24626	0.751804	0.793374	Q96H55	MYO19	Q96H55_MYO19	Q96H55	MYO19	1	3	3	3	Q96H55|Q96H55-4|Q96H55-3|Q96H55-2|B4DSL5	HUMAN	110845	3.8	1665	1665.1	27.91	27.91	Unconventional myosin-XIX	3	3	191000000	0.038	-2.4029	1.2854	0.7947	0.7994	1.7261	-2.5116	2.5745	-0.0819	1.7893	-0.2857
Q15750	0.171321	0.137489	4.84137	16.7369	-1.34152	-1.50913	-0.281865	1.49374	2.32622	0.0211986	Q15750	TAB1	Q15750_TAB1	Q15750	TAB1	1	11	9	9	Q15750|Q15750-2	HUMAN	54928.4	23.6	675	675.1	100.91	100.91	TGF-beta-activated kinase 1 and MAP3K7-binding protein 1	9	11	315000000	0.236	-1.6968	-0.9863	-2.9183	-0.0999	-0.9453	0.3816	1.254	1.7335	1.7799	2.8725
Q5HYI8	0.0981783	-0.0830193	6.78698	21.2402	1.96819	0.552938	0.0518866	-0.744275	-2.24384	0.00751582	Q5HYI8	RABL3	Q5HYI8_RABL3	Q5HYI8	RABL3	1	23	12	12	Q5HYI8|C9JXM3|F8WDC7|F8WF50|F8WAX9	HUMAN	26593.5	65.6	338	338.1	192.89	192.89	Rab-like protein 3	12	23	5010000000	0.656	2.0656	1.8708	0.4675	0.6384	0.3611	-0.2574	-0.19	-1.2986	-1.3771	-3.1106
O75489	0.688928	0.459769	1.65215	6.12385	0.0699446	1.0542	0.523723	-0.353315	1.0043	0.244127	O75489	NDUFS3	O75489_NDUFS3	O75489	NDUFS3	1	6	5	5	O75489|E9PS48|O75489-2|G3V194	HUMAN	30355.1	23.1	906	906.1	71.66	71.66	NADH dehydrogenase [ubiquinone] iron-sulfur protein 3, mitochondrial	5	6	299000000	0.231	-0.1528	0.2927	1.3423	0.7661	1.2693	-0.2219	-0.133	-0.5736	1.7705	0.2381
Q9BVM2	0.0622543	0.0107268	8.452	24.4048	1.34386	1.62725	-1.35171	-0.339509	-1.22626	0.00362676	Q9BVM2	DPCD	Q9BVM2_DPCD	Q9BVM2	DPCD	1	2	2	2	Q9BVM2|Q5JQQ4	HUMAN	23410.5	8.8	1850	1850.1	22.13	22.13	Protein DPCD	2	2	114000000	0.088	1.1224	1.5653	1.9166	1.3379	-1.3012	-1.4022	-0.2945	-0.3845	-0.8337	-1.6188
P62318	0.623182	-0.00864805	1.88357	7.08574	-0.0588589	-0.82299	0.350767	-0.527642	1.01548	0.195626	P62318	SNRPD3	P62318_SNRPD3	P62318	SNRPD3	1	9	3	3	P62318|P62318-2|H3BT13	HUMAN	14030.1	31.7	1193	1193.1	51.02	51.02	Small nuclear ribonucleoprotein Sm D3	3	9	454000000	0.317	-0.1686	0.0509	-0.6745	-0.9715	0.5152	0.1864	-0.551	-0.5043	1.7612	0.2698
P40939	0.998061	0.395146	0.361235	0.643148	-0.749854	0.878297	0.472745	0.827954	0.546591	0.862353	P40939	HADHA	P40939_HADHA	P40939	HADHA	1	4	3	3	P40939	HUMAN	83739.9	4.3	1487	1487.1	34.84	34.84	Trifunctional enzyme subunit alpha, mitochondrial	3	4	55800000	0.043	0.0211	-1.5208	3.2055	-1.4489	2.2412	-1.2957	0.2565	1.3994	1.7518	-0.6586
Q9Y4E8	0.830693	0.364866	1.09596	3.69767	-0.466397	-0.326761	0.675923	0.967189	0.974375	0.426808	Q9Y4E8	USP15	Q9Y4E8_USP15	Q9Y4E8	USP15	1	3	3	3	Q9Y4E8|Q9Y4E8-3|Q9Y4E8-2|Q9Y4E8-4	HUMAN	113672	3.7	1462	1462.1	35.83	35.83	Ubiquitin carboxyl-terminal hydrolase 15	3	3	168000000	0.037	-1.0855	0.1527	-1.1754	0.5218	-0.4143	1.7661	0.8312	1.1031	1.7424	0.2063
Q96BW9	0.643821	0.173209	1.80573	6.76587	-1.30026	1.28426	0.759711	-0.0981949	0.220532	0.210578	Q96BW9	TAMM41	Q96BW9_TAMM41	Q96BW9	TAMM41	1	3	3	3	Q96BW9|Q96BW9-3|Q96BW9-2|B4E101|G3V0F3	HUMAN	51978.8	12.3	1167	1167.1	52.43	52.43	Phosphatidate cytidylyltransferase, mitochondrial	3	3	104000000	0.123	-0.9907	-1.6099	1.536	1.0326	0.6586	0.8609	-0.209	0.0126	1.7424	-1.3014
Q9NPI6	0.650916	-0.154415	1.77994	6.65907	0.167529	-0.911179	-0.631549	-0.635648	1.23877	0.215821	Q9NPI6	DCP1A	Q9NPI6_DCP1A	Q9NPI6	DCP1A	1	4	4	4	Q9NPI6|Q9NPI6-2	HUMAN	63479.5	8.9	1156	1156.1	53.13	53.13	mRNA-decapping enzyme 1A	4	4	245000000	0.089	-0.3267	0.6618	-1.0618	-0.7605	-0.2602	-1.0029	0.437	-1.7083	1.7237	0.7538
P62258	0.188119	0.096051	4.62476	16.1649	-0.235933	-0.975075	-0.398426	-0.734686	2.82437	0.0241829	P62258	YWHAE	P62258_YWHAE	P62258	YWHAE	1	4	7	4	P62258|P62258-2	HUMAN	29344.6	27	702	702.2	80.58	49.36	14-3-3 protein epsilon	4	4	687000000	0.172	-0.1792	-0.2927	-0.207	-1.7431	-0.717	-0.0799	-0.133	-1.3364	1.705	3.9438
Q9Y606	0.999954	-0.17615	0.0904135	0.0362881	0.0841125	0.0838751	-0.459257	-0.461964	-0.127514	0.991679	Q9Y606	PUS1	Q9Y606_PUS1	Q9Y606	PUS1	1	4	3	3	Q9Y606|Q9Y606-2|F5H1S9|F5H168	HUMAN	48039.7	9.8	1321	1321.1	42.53	42.53	tRNA pseudouridine synthase A	3	4	287000000	0.098	0.5691	-0.4009	1.3891	-1.2213	0.9985	-1.917	-0.4322	-0.4917	1.705	-1.96
Q15758	0.691603	0.137608	1.63776	6.06297	0.327552	0.378991	-0.98885	0.0107428	0.959606	0.247573	Q15758	SLC1A5	Q15758_SLC1A5	Q15758	SLC1A5	1	9	6	6	Q15758|M0QXM4|Q15758-2|Q15758-3	HUMAN	57053.7	14.2	937	937.1	69.2	69.2	Neutral amino acid transporter B(0)	6	9	1250000000	0.142	0.5533	0.1018	0.3139	0.4441	-1.2056	-0.7721	0.551	-0.5295	1.705	0.2143
P62820	0.671932	0.0434636	1.73084	6.45456	-0.577851	0.746851	-1.29171	0.499453	0.840579	0.226227	P62820	RAB1A	P62820_RAB1A	P62820	RAB1A	1	1	8	1	P62820|E7END7|P62820-2|P62820-3	HUMAN	22905.6	41.9	580	580.2	95.22	10.3	Ras-related protein Rab-1A	1	1	114000000	0.082	-0.0422	-1.1135	-0.2938	1.7875	-1.0303	-1.5531	0.627	0.3719	1.705	-0.0238
Q6PKG0	0.688928	-0.030434	1.65257	6.1256	0.653761	-0.341629	-1.37945	0.2816	0.633547	0.244028	Q6PKG0	LARP1	Q6PKG0_LARP1	Q6PKG0	LARP1	1	5	4	4	Q6PKG0|Q6PKG0-3	HUMAN	123907	6.2	1184	1184.1	51.3	51.3	La-related protein 1	4	5	1070000000	0.062	0.3531	0.9545	-0.6277	-0.0555	-1.8004	-0.9585	0.8027	-0.2395	1.6956	-0.4285
O75449	0.925844	-0.342926	0.746167	2.15166	0.365631	0.134305	-1.88944	-0.299335	-0.0257894	0.609305	O75449	KATNA1	O75449_KATNA1	O75449	KATNA1	1	5	3	3	O75449|Q9BW62|O75449-2	HUMAN	56249.1	4.4	1759	1759.1	24.64	24.64	Katanin p60 ATPase-containing subunit A1	3	5	59500000	0.044	-0.4268	1.1581	-0.4808	0.7494	-0.0159	-3.7629	0.038	-0.6367	1.6862	-1.7378
F2Z2W7	0.909273	0.231226	0.836495	2.5455	-0.502289	0.810513	0.0789655	-0.197167	0.966109	0.55648	F2Z2W7	TRMT2A	F2Z2W7_TRMT2A	F2Z2W7	TRMT2A	1	4	3	3	F2Z2W7|Q8IZ69|Q8IZ69-2	HUMAN	71860.7	4.6	1402	1402.1	38.86	38.86	tRNA (uracil-5-)-methyltransferase homolog A	3	4	118000000	0.046	-0.801	-0.2036	0.4608	1.1602	1.3649	-1.207	0.2612	-0.6556	1.6862	0.246
A0A087WUC6	0.100553	-0.213725	6.57684	20.8012	1.62409	0.86795	-2.40038	-0.882223	-0.278062	0.00831533	A0A087WUC6	NotFound	A0A087WUC6_NotFound	A0A087WUC6	SPCS2	1	3	3	3	A0A087WUC6|Q15005|E9PL01|E9PI68|E9PRB9	HUMAN	25374.7	16.2	1577	1577.1	31.32	31.32	Signal peptidase complex subunit 2	3	3	693000000	0.162	1.8865	1.3617	1.5694	0.1665	-1.5614	-3.2393	-0.8882	-0.8762	-0.0562	-0.4999
P63010-2	0.151834	-0.158838	5.21537	17.6871	-1.43384	-1.51867	-0.381585	1.36423	1.17567	0.0170329	P63010	AP2B1	P63010-2_AP2B1	P63010-2	AP2B1	1	10	8	5	P63010-2|P63010|A0A087X253|P63010-3	HUMAN	106603	9.1	634	634.1	106.15	70.64	Isoform 2 of AP-2 complex subunit beta	8	10	729000000	0.091	-0.5006	-2.3671	-1.6495	-1.3878	-0.701	-0.0621	1.4677	1.2607	1.6769	0.6745
O15118	0.281902	0.221915	3.64765	13.3586	2.25597	0.0336792	-0.747866	-1.47299	1.04078	0.0461467	O15118	NPC1	O15118_NPC1	O15118	NPC1	1	3	2	2	O15118|O15118-2	HUMAN	144960	2.8	1531	1531.1	33.15	33.15	Niemann-Pick C1 protein	2	3	160000000	0.028	1.4386	3.0734	-1.0485	1.1158	-1.5667	0.071	-1.4772	-1.4688	1.6769	0.4047
O00151	0.824004	0.0456604	1.14426	3.91266	0.341371	-0.516332	-0.797097	0.486358	0.714001	0.406194	O00151	PDLIM1	O00151_PDLIM1	O00151	PDLIM1	1	7	5	5	O00151	HUMAN	36527.5	20.9	974	974.1	67.02	67.02	PDZ and LIM domain protein 1	5	7	2050000000	0.209	0.5428	0.14	-0.4942	-0.5385	-0.5736	-1.0206	1.0925	-0.1198	1.6581	-0.2301
Q8WUY1	0.881679	0.172254	0.928294	2.95122	-0.467093	-0.193322	0.996188	-0.263888	0.789386	0.506849	Q8WUY1	THEM6	Q8WUY1_THEM6	Q8WUY1	THEM6	1	5	4	4	Q8WUY1	HUMAN	24149.8	27.4	1211	1211.1	50.19	50.19	Protein THEM6	4	5	815000000	0.274	-0.8642	-0.07	0.3406	-0.7272	1.025	0.9674	-1.3157	0.788	1.6581	-0.0794
Q68CZ6	0.798902	0.136351	1.22639	4.27724	-0.187165	-0.096242	0.151152	-0.435618	1.24963	0.373487	Q68CZ6	HAUS3	Q68CZ6_HAUS3	Q68CZ6	HAUS3	1	4	4	4	Q68CZ6|Q68CZ6-2	HUMAN	70048.5	8.4	1192	1192.1	51.03	51.03	HAUS augmin-like complex subunit 3	4	4	206000000	0.084	0.332	-0.7063	0.7346	-0.9271	0.4621	-0.1597	-0.285	-0.5862	1.6581	0.8411
P15056	0.919857	0.5129	0.786841	2.32814	0.0982804	-0.50909	1.23616	1.24877	0.490383	0.585041	P15056	BRAF	P15056_BRAF	P15056	BRAF	1	1	4	1	P15056	HUMAN	85177.1	5.4	716	716.3	55.44	14.66	Serine/threonine-protein kinase B-raf	1	1	16400000	0.015	-0.3952	0.5918	-1.8231	0.8049	-0.5895	3.0618	1.2872	1.2103	1.6394	-0.6586
O95747	0.858203	0.0095859	1.02291	3.37216	0.832674	-0.313199	-1.05017	-0.0261024	0.604727	0.460027	O95747	OXSR1	O95747_OXSR1	O95747	OXSR1	1	7	5	5	O95747|C9JIG9	HUMAN	58306.4	14.2	1168	1168.1	52.43	52.43	Serine/threonine-protein kinase OSR1	5	7	1510000000	0.142	0.959	0.7063	-0.9817	0.3553	-1.1419	-0.9585	0.969	-1.0212	1.63	-0.4206
Q04721	0.36611	-0.0521532	3.04549	11.4141	-0.296084	-0.100639	-1.42756	-0.346545	1.91007	0.0722085	Q04721	NOTCH2	Q04721_NOTCH2	Q04721	NOTCH2	1	13	10	9	Q04721	HUMAN	279265	5.1	547	547.1	122.81	107.54	Neurogenic locus notch homolog protein 2	10	13	1700000000	0.051	0.4005	-0.9926	-1.0284	0.8272	-1.657	-1.1981	0.4037	-1.0968	1.63	2.1901
Q9Y230	0.334455	0.503584	3.22384	12.0092	-0.828697	0.604906	1.21177	0.361816	1.16813	0.0629618	Q9Y230	RUVBL2	Q9Y230_RUVBL2	Q9Y230	RUVBL2	1	4	3	3	Q9Y230|Q9Y230-2|M0R0Y3	HUMAN	51326.8	11.2	1419	1419.1	37.88	37.88	RuvB-like 2	3	4	198000000	0.112	-0.5375	-1.1199	0.2938	0.916	1.7579	0.6656	0.7362	-0.0126	1.63	0.7062
P68871	0.986443	0.792799	0.426835	0.867163	1.02451	2.63673	0.221033	-0.11038	0.192098	0.819	P68871	HBB	P68871_HBB	P68871	HBB	1	2	2	2	P68871|P06642|P06643|P02081|P02042|E9PFT6	HUMAN	16112.2	14.9	1803	1803.1	23.41	23.41	Hemoglobin subunit beta	2	2	51700000	0.149	-2.8824	4.9314	2.5644	2.7091	-3.4096	3.8517	0.9832	-1.204	1.63	-1.2458
P49006	0.107708	-0.378539	6.35309	20.3225	1.29246	-0.838105	-0.49301	0.691448	-2.54549	0.00928436	P49006	MARCKSL1	P49006_MARCKSL1	P49006	MARCKSL1	1	2	2	2	P49006	HUMAN	19585.5	14.3	1713	1713.1	26.16	26.16	MARCKS-related protein	2	2	33300000	0.143	1.6177	0.9672	-1.6762	0	-0.3293	-0.6567	0.513	0.8699	-3.1945	-1.8965
O95864	0.0646511	-0.100695	8.29911	24.135	1.03197	1.15696	-0.0141509	-0.607503	-2.07075	0.00385921	O95864	FADS2	O95864_FADS2	O95864	FADS2	1	9	6	6	O95864|O95864-3|O95864-2|O95864-4	HUMAN	52372.5	14.1	931	931.1	69.97	69.97	Fatty acid desaturase 2	6	9	1190000000	0.141	1.154	0.9099	0.9483	1.3656	-0.0372	0.0089	-0.3325	-0.8825	-1.9673	-2.1742
Q709C8	0.289732	0.0576357	3.56469	13.1013	-0.71078	-0.816394	0.239098	0.207932	1.36832	0.048963	Q709C8	VPS13C	Q709C8_VPS13C	Q709C8	VPS13C	1	21	18	18	Q709C8|Q709C8-3|Q709C8-2|Q709C8-4	HUMAN	424722	6.4	328	328.1	195.68	195.68	Vacuolar protein sorting-associated protein 13C	18	21	742000000	0.064	-0.938	-0.4836	-0.7279	-0.9049	0.3983	0.0799	-0.038	0.4539	1.6019	1.1347
Q96E22	0.846866	0.0903047	1.05562	3.51797	0.563434	-0.344116	-0.345456	-0.259005	0.836666	0.444839	Q96E22	NUS1	Q96E22_NUS1	Q96E22	NUS1	1	3	3	3	Q96E22	HUMAN	33794.2	17.4	1352	1352.1	40.88	40.88	Dehydrodolichyl diphosphate synthase complex subunit NUS1	3	3	278000000	0.174	0.2424	0.8845	-0.394	-0.2942	-0.5045	-0.1864	0.0997	-0.6178	1.6019	0.0714
Q9Y450-2	0.0751996	1.34444	7.69398	23.0283	0.177273	-4.66319	-2.45069	1.08884	12.5699	0.0049793	Q9Y450	HBS1L	Q9Y450-2_HBS1L	Q9Y450-2	HBS1L	1	1	2	1	Q9Y450-2	HUMAN	70811.6	4.9	656	656.2	27.44	10.77	Isoform 2 of HBS1-like protein	1	1	4630000	0.02	-0.3899	0.7445	-5.4293	-3.8971	0.2549	-5.1563	-0.0475	2.2252	6.9604	18.1795
P51809	0.23244	0.699841	4.10656	14.7256	-1.91992	-0.934017	0.763589	1.36203	4.22753	0.0336854	P51809	VAMP7	P51809_VAMP7	P51809	VAMP7	1	5	4	4	P51809|P51809-2|P51809-3|E5RH06	HUMAN	25276.9	25.9	1327	1327.1	42.37	42.37	Vesicle-associated membrane protein 7	4	5	222000000	0.259	-2.7454	-1.0945	-2.0235	0.1554	1.0834	0.4437	0.8645	1.8596	1.5832	6.8719
P51991	0.924596	-0.222854	0.775111	2.27708	-0.562341	-0.133851	-0.819948	-0.326236	0.728108	0.591959	P51991	HNRNPA3	P51991_HNRNPA3	P51991	HNRNPA3	1	4	4	4	P51991|P51991-2	HUMAN	39822.5	14.2	1270	1270.1	45.92	45.92	Heterogeneous nuclear ribonucleoprotein A3	4	4	1260000000	0.142	0.0843	-1.209	-0.5009	0.2332	-0.7435	-0.8964	-1.3585	0.706	1.5832	-0.127
Q86VI3	0.909273	-0.0101919	0.831888	2.52526	-0.772324	0.702055	0.275855	-0.84904	0.592494	0.55908	Q86VI3	IQGAP3	Q86VI3_IQGAP3	Q86VI3	IQGAP3	1	3	3	3	Q86VI3|F2Z2E2	HUMAN	185380	2.9	1351	1351.1	40.89	40.89	Ras GTPase-activating-like protein IQGAP3	3	3	289000000	0.029	-1.9392	0.3945	1.6428	-0.2387	0.1168	0.4349	-0.513	-1.1851	1.5738	-0.3888
P15311	0.523798	-0.00468391	2.27091	8.6206	0.843561	-0.79908	-0.555414	-0.544667	1.03218	0.137385	P15311	EZR	P15311_EZR	P15311	EZR	1	18	11	9	P15311|E7EQR4	HUMAN	69525.7	18.7	533	533.1	125.23	102.66	Ezrin	11	18	973000000	0.187	0.3636	1.3235	-0.1937	-1.4045	-0.7913	-0.3195	-0.7552	-0.3341	1.5644	0.4999
O43175	0.999954	0.133969	0.26163	0.349118	0.389542	0.634587	-0.61607	0.165959	0.0958284	0.922759	O43175	PHGDH	O43175_PHGDH	O43175	PHGDH	1	62	25	25	O43175|A0A286YF22|A0A2C9F2M7|A0A286YFA2|A0A286YFL2|A0A286YFB2|A0A286YFC8|A0A286YER3|A0A286YFK5|A0A286YFF3	HUMAN	57391.2	53.2	124	124.1	384.52	384.52	D-3-phosphoglycerate dehydrogenase	25	62	16200000000	0.532	1.2436	-0.4645	1.4024	-0.1332	0.1168	-1.349	1.2207	-0.8888	1.5644	-1.3728
A0A140T9B3	0.497624	0.235638	2.41633	9.17244	1.01029	0.771516	-1.11128	-0.591966	1.09963	0.120992	A0A140T9B3	NotFound	A0A140T9B3_NotFound	A0A140T9B3	HLA-C	1	4	3	2	A0A140T9B3|A0A140T9U8|A0A140T9J9|A0A140T962|A0A140T9H5|A2AEA2|A0A140T921|Q29963|P30499|Q29865|O19617|P10321|P18463|P30462|P30480|P30460|A0A1W2PR11|A0A140TA21|A0A140TA05|A0A1W2PPR8|P01889|Q95365|Q31610|Q29718|P30486|P30475|Q29836|A0A140T9Z7|F8W9Z8|A0A140TA12|Q07000|P30466|A0A1W2PNR7|A0A140TA02|P01893|P13747|Q6DU44|A0A140T9M0|A0A140T9U0|P30501|P04222|Q31612|P03989|A0A140T9W2|A0A140TA03	HUMAN	45101	8.8	771	771.2	41.1	23.8	HLA class I histocompatibility antigen, Cw-6 alpha chain	2	4	138000000	0.057	0.6271	1.3935	-0.1002	1.6432	-1.2375	-0.9851	0.247	-1.4309	1.5644	0.6348
Q96D71	0.590467	-0.255171	2.00744	7.58692	-0.680406	-1.49978	-1.0038	0.983791	0.924339	0.174304	Q96D71	REPS1	Q96D71_REPS1	Q96D71	REPS1	1	2	2	2	Q96D71|Q96D71-3|Q96D71-4|E9PMG1|Q96D71-2	HUMAN	86831.7	4	1811	1811.1	23.22	23.22	RalBP1-associated Eps domain-containing protein 1	2	2	257000000	0.04	-0.9854	-0.3754	-0.7346	-2.265	0.0425	-2.0501	-0.1567	2.1243	1.5551	0.2936
A6NM71	0.276173	0.87206	3.71045	13.5512	-0.300807	-0.109351	0.451361	1.90834	2.41075	0.0441451	A6NM71	NotFound	A6NM71_NotFound	A6NM71	WDR45	1	1	2	1	A6NM71|Q9Y484-2|Q9Y484-3|Q9Y484|A0A0U1RR06|C9JYH8|G8JLI5|A0A0U1RQM7|A0A0U1RQG6|C9J471	HUMAN	32202.9	9.2	1627	1627.2	27.58	11.59	PRA1 family protein	1	1	91500000	0.03	-0.6271	0.0255	-0.4408	0.2221	1.6305	-0.7277	0.9737	2.8429	1.5363	3.2852
O43615	0.919077	0.264113	0.788603	2.33582	-0.118314	0.67221	-0.672883	0.687253	0.7523	0.584007	O43615	TIMM44	O43615_TIMM44	O43615	TIMM44	1	10	8	8	O43615|M0R124	HUMAN	51697.1	18.3	770	770.1	85.9	85.9	Mitochondrial import inner membrane translocase subunit TIM44	8	10	431000000	0.183	0.5269	-0.7636	1.7497	-0.4052	0.1275	-1.4732	1.0782	0.2963	1.5363	-0.0317
Q9Y487	0.558505	0.284086	2.12806	8.06563	0.127014	-0.445538	0.357825	-0.146671	1.5278	0.156112	Q9Y487	ATP6V0A2	Q9Y487_ATP6V0A2	Q9Y487	ATP6V0A2	1	6	4	4	Q9Y487|Q8TBM3	HUMAN	99164.6	5.2	1126	1126.1	55.38	55.38	V-type proton ATPase 116 kDa subunit a isoform 2	4	6	193000000	0.052	-0.0896	0.3436	-0.7079	-0.1832	1.2215	-0.5059	-0.0475	-0.2458	1.5082	1.5474
Q15637-5	0.955811	-0.251717	0.584764	1.47309	0.14322	-0.334305	-0.734868	1.10336	-1.43599	0.712346	Q15637	SF1	Q15637-5_SF1	Q15637-5	SF1	1	3	3	3	Q15637-5|Q15637-2|Q15637|Q15637-3|Q15637-7|Q15637-6|Q15637-4	HUMAN	71978.9	5.4	1659	1659.1	28.24	28.24	Isoform 5 of Splicing factor 1	3	3	79100000	0.054	0.1528	0.1336	-0.5409	-0.1277	-2.0022	0.5325	1.444	0.7627	1.5082	-4.3802
Q9Y2Z4	0.323293	-0.0482026	3.28939	12.2238	-1.62429	0.208355	0.110936	0.139257	0.924725	0.0599267	Q9Y2Z4	YARS2	Q9Y2Z4_YARS2	Q9Y2Z4	YARS2	1	8	7	7	Q9Y2Z4	HUMAN	53426.2	22	489	489.1	136.47	136.47	Tyrosine--tRNA ligase, mitochondrial	7	8	576000000	0.22	-1.8232	-1.4253	0.5944	-0.1776	0	0.2219	0.247	0.0315	1.5082	0.3412
P20339	0.315611	0.592158	3.35334	12.431	-0.0995729	0.212436	0.107721	1.03387	1.70634	0.0571351	P20339	RAB5A	P20339_RAB5A	P20339	RAB5A	1	2	3	1	P20339|P20339-2	HUMAN	23886.5	16.2	1299	1299.2	39.42	14.23	Ras-related protein Rab-5A	1	2	41300000	0.065	0.1317	-0.3309	-0.1469	0.5718	0.4196	-0.2041	0.3657	1.702	1.5082	1.9044
Q9P258	0.574354	-0.0487866	2.05747	7.7866	-0.60564	-0.489468	-0.719983	0.318556	1.2526	0.166471	Q9P258	RCC2	Q9P258_RCC2	Q9P258	RCC2	1	3	3	3	Q9P258	HUMAN	56825.2	9.5	1601	1601.1	30.53	30.53	Protein RCC2	3	3	25200000	0.095	-0.8168	-0.3945	-0.768	-0.211	0.1753	-1.6152	0.095	0.5421	1.4895	1.0157
O43303	0.590467	0.2323	2.00589	7.58073	-1.32437	-0.164672	0.869004	0.18376	1.59778	0.174553	O43303	CCP110	O43303_CCP110	O43303	CCP110	1	3	3	3	O43303|O43303-2	HUMAN	114221	4.3	1258	1258.1	46.72	46.72	Centriolar coiled-coil protein of 110 kDa	3	3	34100000	0.043	-1.2489	-1.3999	-0.7346	0.4052	-0.7913	2.5293	0.0712	0.2963	1.4895	1.7061
P06753-2	0.994334	-0.992874	0.383497	0.716855	-1.34863	0.0366472	-2.28332	0.762697	-2.13175	0.847841	P06753	TPM3	P06753-2_TPM3	P06753-2	TPM3	1	8	7	7	P06753-2|P06753-5|Q5HYB6|A0A087WWU8|J3KN67|P06753-3|P06753-6|P06753-4|Q5VU61|P06753|P06753-7|P67936-2|P67936|D6R904|P09493-3|P09493-10|P09493-4|P09493-8|B7Z596|H7BYY1|F5H7S3|P09493-2|Q6ZN40|Q5TCU8|P07951-2|P07951|Q5TCU3|P09493-9|P09493|P09493-7|P09493-6|P07951-3|H0YK48|P09493-5|H0YKP3|D6RFM2	HUMAN	29260.4	29	898	898.1	72.6	72.6	Isoform 2 of Tropomyosin alpha-3 chain	8	8	914000000	0.29	1.7442	-4.4415	2.7046	-2.6313	1.8854	-6.452	3.3535	-1.8281	1.4895	-5.753
P52597	0.984136	0.0335684	0.444403	0.930408	-0.112995	0.598063	-0.692415	0.225578	0.149611	0.807159	P52597	HNRNPF	P52597_HNRNPF	P52597	HNRNPF	1	10	9	7	P52597	HUMAN	46013.4	35.4	231	231.3	149.25	110.17	Heterogeneous nuclear ribonucleoprotein F	7	10	1100000000	0.289	0.3531	-0.579	0.1469	1.0492	-0.5417	-0.8431	0.4322	0.0189	1.4895	-1.1903
Q8N9N2-2	0.697922	-0.299014	1.61004	5.94534	-0.268494	-1.94548	-0.935636	1.36281	0.291728	0.25437	Q8N9N2	ASCC1	Q8N9N2-2_ASCC1	Q8N9N2-2	ASCC1	1	6	5	5	Q8N9N2-2|Q8N9N2|E9PQ44	HUMAN	41569.3	12.6	1080	1080.1	58.83	58.83	Isoform 2 of Activating signal cointegrator 1 complex subunit 1	5	6	346000000	0.126	-0.7851	0.2482	-0.2271	-3.6639	0.17	-2.0412	1.5342	1.1914	1.4801	-0.8967
Q9NXR7-1	0.146614	-0.058584	5.29568	17.8853	-1.44816	-1.23356	0.140635	1.24226	1.00589	0.0162732	Q9NXR7	BABAM2	Q9NXR7-1_BABAM2	Q9NXR7-1	BABAM2	1	4	3	3	Q9NXR7-1|Q9NXR7|Q9NXR7-3|Q9NXR7-4	HUMAN	47601.2	8.1	1377	1377.1	39.8	39.8	Isoform 1 of BRISC and BRCA1-A complex member 2	3	4	192000000	0.081	-1.0065	-1.8898	-0.9349	-1.5322	0.3611	-0.0799	0.8645	1.62	1.4801	0.5317
Q9BZX2	0.801566	-0.0618008	1.2201	4.24938	0.0182443	-0.345531	-0.769389	-0.0310299	0.818702	0.375891	Q9BZX2	UCK2	Q9BZX2_UCK2	Q9BZX2	UCK2	1	8	5	5	Q9BZX2	HUMAN	29469.8	24.9	1024	1024.1	63.72	63.72	Uridine-cytidine kinase 2	5	8	659000000	0.249	-0.2371	0.2736	-0.6411	-0.05	-0.7223	-0.8165	0.209	-0.2711	1.4708	0.1666
O60318	0.935022	0.159783	0.687933	1.90219	-0.422551	0.193583	-0.0356393	0.324172	0.73935	0.645329	O60318	MCM3AP	O60318_MCM3AP	O60318	MCM3AP	1	14	11	11	O60318	HUMAN	220797	6.7	487	487.1	137.15	137.15	Germinal-center associated nuclear protein	11	14	462000000	0.067	-0.1897	-0.6554	0.3206	0.0666	0.1062	-0.1775	0.8122	-0.1639	1.4708	0.0079
A0A0U1RRM4	0.955811	-0.394347	0.585798	1.47729	-0.294841	-0.688905	-0.819074	-0.169577	0.000661265	0.711657	A0A0U1RRM4	NotFound	A0A0U1RRM4_NotFound	A0A0U1RRM4	PTBP1	1	13	9	9	A0A0U1RRM4|P26599-3|P26599-2|P26599|A6NLN1|A0A0D9SF20	HUMAN	62691.3	30.2	498	498.1	134.44	134.44	Polypyrimidine tract-binding protein 1	9	13	1250000000	0.302	-0.1634	-0.4263	-0.4341	-0.9437	-0.7329	-0.9052	0.266	-0.6052	1.4614	-1.4601
Q6PL24	0.109998	0.364786	6.26929	20.1401	1.08258	2.02692	0.23211	-0.514591	-1.00308	0.00968253	Q6PL24	TMED8	Q6PL24_TMED8	Q6PL24	TMED8	1	10	6	6	Q6PL24	HUMAN	35968.1	21.5	797	797.1	83.75	83.75	Protein TMED8	6	10	1590000000	0.215	1.5861	0.579	2.344	1.7098	0.3133	0.1509	-0.361	-0.6682	-0.6651	-1.341
Q8N5F7	0.371506	-0.569194	2.97687	11.1806	0.363891	-0.240303	-3.41113	-0.653427	1.095	0.0761971	Q8N5F7	NKAP	Q8N5F7_NKAP	Q8N5F7	NKAP	1	2	2	2	Q8N5F7|Q5M9Q1	HUMAN	47251.6	9.3	1571	1571.1	31.63	31.63	NF-kappa-B-activating protein	2	2	65000000	0.093	0.2951	0.4327	-0.8414	0.3608	-0.956	-5.8663	-0.7647	-0.5421	1.452	0.738
Q9H583	0.633815	0.10375	1.83052	6.86814	-0.871499	0.105339	0.168413	-0.0181785	1.13468	0.205677	Q9H583	HEATR1	Q9H583_HEATR1	Q9H583	HEATR1	1	6	5	5	Q9H583|Q5T3Q7|Q6P664	HUMAN	244534	3	915	915.1	71.03	71.03	HEAT repeat-containing protein 1	5	6	213000000	0.03	-0.5849	-1.1581	0.788	-0.5773	0.1593	0.1775	-0.0237	-0.0126	1.452	0.8173
P30041	0.999954	0.0436603	0.215966	0.238149	-0.860214	0.278351	0.662576	0.0939999	0.0435884	0.94664	P30041	PRDX6	P30041_PRDX6	P30041	PRDX6	1	29	12	12	P30041	HUMAN	25148.6	59.8	372	372.1	178.04	178.04	Peroxiredoxin-6	12	29	9230000000	0.598	0.0422	-1.7626	1.9834	-1.4267	2.3103	-0.9851	0.7742	-0.5862	1.452	-1.3649
Q96RQ3	0.873834	0.0480442	0.956115	3.07482	-0.389592	0.529303	-0.575504	-0.157125	0.833139	0.492627	Q96RQ3	MCCC1	Q96RQ3_MCCC1	Q96RQ3	MCCC1	1	111	32	32	Q96RQ3|E9PHF7|F5GYT8|G5E9X5|F8WDI3	HUMAN	80985.1	57.1	50	50.1	572.91	572.91	Methylcrotonoyl-CoA carboxylase subunit alpha, mitochondrial	32	111	57400000000	0.571	-0.0474	-0.7318	1.1086	-0.05	-0.3611	-0.7899	0.5367	-0.851	1.452	0.2143
P61026	0.188808	0.155812	4.61152	16.1294	-1.36141	-0.575542	0.590459	-1.11916	3.24472	0.0243814	P61026	RAB10	P61026_RAB10	P61026	RAB10	1	1	3	1	P61026	HUMAN	22768.7	16.5	580	580.7	42.64	12.66	Ras-related protein Rab-10	1	1	5970000	0.055	-0.7693	-1.9535	-0.3406	-0.8105	1.1365	0.0444	-1.463	-0.7753	1.4427	5.0468
P55196-5	0.920677	-0.0570207	0.785198	2.32098	-0.149185	-0.964577	-0.273933	0.580358	0.522234	0.586006	P55196	AFDN	P55196-5_AFDN	P55196-5	AFDN	1	9	9	9	P55196-5|J3KN01|P55196|P55196-1|A8MQ02|P55196-3|Q5TIG5|P55196-6|P55196-2	HUMAN	208812	6.2	614	614.1	108.83	108.83	Isoform 5 of Afadin	9	9	814000000	0.062	0.3952	-0.6936	-1.5961	-0.3331	-0.9029	0.355	1.1922	-0.0315	1.4333	-0.3888
P52907	0.974946	-0.130947	0.505	1.15736	-1.4746	1.15003	-0.74224	0.504825	-0.0927425	0.766063	P52907	CAPZA1	P52907_CAPZA1	P52907	CAPZA1	1	11	5	4	P52907|P47755-2|C9JUG7	HUMAN	33093.3	31.1	795	795.1	84	70.03	F-actin-capping protein subunit alpha-1	6	11	4260000000	0.311	-0.0158	-2.9334	2.9718	-0.6717	0.9029	-2.3873	2.2515	-1.2418	1.4333	-1.6188
P14174	0.179966	-0.744261	4.73422	16.4561	-2.87991	-2.49783	-0.262682	0.901644	1.01747	0.0226149	P14174	MIF	P14174_MIF	P14174	MIF	1	3	2	2	P14174	HUMAN	12647.2	26	1816	1816.1	22.96	22.96	Macrophage migration inhibitory factor	2	3	193000000	0.26	-1.8338	-3.926	-1.1152	-3.8804	-0.0106	-0.5147	2.1185	-0.3152	1.4239	0.611
P52294	0.935022	0.0464049	0.675952	1.85142	-0.567163	-0.746205	1.05059	0.155793	0.339009	0.652917	P52294	KPNA1	P52294_KPNA1	P52294	KPNA1	1	18	11	5	P52294|F2Z3G4|S4R3E5	HUMAN	60962.4	23	438	438.1	150.18	68.03	Importin subunit alpha-5	11	18	1930000000	0.23	-0.2371	-0.8972	0.3673	-1.8597	2.1722	-0.071	-0.4322	0.7438	1.4239	-0.7459
O00116	0.958608	0.186606	0.571857	1.4209	-0.147644	0.634504	-0.586021	-0.0447914	1.07698	0.720958	O00116	AGPS	O00116_AGPS	O00116	AGPS	1	7	6	6	O00116	HUMAN	73709.2	13.6	728	728.1	91.14	91.14	Alkyldihydroxyacetonephosphate synthase, peroxisomal	6	7	303000000	0.136	-0.2635	-0.0318	2.6846	-1.4156	-0.4621	-0.71	0.3895	-0.4791	1.4239	0.73
A0A0A0MTH3	0.905638	0.266775	0.873607	2.70904	0.418276	1.11405	-0.689655	0.616404	-0.1252	0.535916	A0A0A0MTH3	NotFound	A0A0A0MTH3_NotFound	A0A0A0MTH3	ILK	1	4	4	4	A0A0A0MTH3|Q13418|Q13418-3|Q13418-2	HUMAN	55295.7	7.8	1295	1295.1	43.9	43.9	Integrin-linked protein kinase	4	4	413000000	0.078	0.8747	-0.0382	1.2622	0.9659	0.0584	-1.4377	0.4322	0.8006	1.4239	-1.6743
Q8NCM8-2	0.935022	0.352273	0.666788	1.81274	-0.516556	0.922076	0.607056	0.208864	0.539923	0.658758	Q8NCM8	DYNC2H1	Q8NCM8-2_DYNC2H1	Q8NCM8-2	DYNC2H1	1	7	7	7	Q8NCM8-2|Q8NCM8|Q8NCM8-3	HUMAN	496891	2	774	774.1	85.51	85.51	Isoform 2 of Cytoplasmic dynein 2 heavy chain 1	7	7	133000000	0.02	-0.8168	-0.2163	-0.4541	2.2983	0.6639	0.5502	1.0355	-0.6178	1.4052	-0.3253
Q9Y4L1	0.741453	0.242019	1.3957	5.02178	0.0844108	1.23534	-0.764358	0.146516	0.508182	0.314646	Q9Y4L1	HYOU1	Q9Y4L1_HYOU1	Q9Y4L1	HYOU1	1	13	12	12	Q9Y4L1|A0A087X054|K7EQK2|A0A087WWI4|Q9Y4L1-2|Q9BST8	HUMAN	111562	14.8	447	447.1	146.83	146.83	Hypoxia up-regulated protein 1	12	13	853000000	0.148	0.137	0.0318	1.4825	0.9881	-0.4992	-1.0295	0.9927	-0.6997	1.4052	-0.3888
Q6ZSR9	0.72884	0.37183	1.46132	5.30707	0.523665	-0.7784	0.0384695	1.52431	0.55111	0.294641	Q6ZSR9	NotFound	Q6ZSR9_NotFound	Q6ZSR9		1	3	3	3	Q6ZSR9	HUMAN	38203.6	15.7	1247	1247.1	47.31	47.31	Uncharacterized protein FLJ45252	3	3	63600000	0.157	-0.2635	1.3108	-1.4291	-0.1277	-0.2337	0.3106	2.5317	0.5169	1.3958	-0.2936
P78347	0.887097	0.141951	0.915761	2.89561	-0.105588	0.799506	-0.337665	-0.372182	0.725684	0.51338	P78347	GTF2I	P78347_GTF2I	P78347	GTF2I	1	5	5	5	P78347|P78347-3|P78347-4|P78347-2|P78347-5|Q6EKJ0|Q86UP8|A0A0A0MSY2|A0A0D9SF80|Q86UP8-3|A0A087WW90	HUMAN	112928	6.3	1165	1165.1	52.46	52.46	General transcription factor II-I	5	5	660000000	0.063	0.5269	-0.7381	0.9884	0.6107	0.3187	-0.994	-0.114	-0.6304	1.3958	0.0555
O00411	0.897722	0.0031327	0.887103	2.76868	-0.341073	-0.824542	0.470473	0.0175792	0.693227	0.528605	O00411	POLRMT	O00411_POLRMT	O00411	POLRMT	1	13	10	10	O00411	HUMAN	140387	11.7	425	425.1	154.31	154.31	DNA-directed RNA polymerase, mitochondrial	10	13	499000000	0.117	-0.3004	-0.3818	-0.1336	-1.5155	1.2693	-0.3284	0.1045	-0.0693	1.3865	0
Q15019-2	0.627001	0.0667248	1.86216	6.99814	-0.321437	-0.116647	-0.104123	-0.396664	1.2725	0.199612	Q15019	2020-09-02	Q15019-2_SEPT2	Q15019-2	2020-09-02	1	11	8	8	Q15019-2|Q15019-3|Q15019|B5MCX3|F8WB65	HUMAN	45745.4	25.7	597	597.1	112.92	112.92	Isoform 2 of Septin-2	8	11	611000000	0.257	-0.3056	-0.3372	0.394	-0.6273	0.2177	-0.426	-0.1377	-0.6556	1.3865	1.1585
A0A1W2PS05	0.683083	0.146481	1.66652	6.18452	-0.927723	0.242474	-0.30241	0.614207	1.10586	0.24074	A0A1W2PS05	NotFound	A0A1W2PS05_NotFound	A0A1W2PS05	PIK3C3	1	7	6	6	A0A1W2PS05|Q8NEB9|A8MYT4|A0A0B4J2B1|M0R386	HUMAN	102388	10	946	946.1	68.73	68.73	Phosphatidylinositol 3-kinase catalytic subunit type 3	6	7	164000000	0.1	-0.7483	-1.1072	0.8014	-0.3164	0.5045	-1.1094	1.178	0.0504	1.3865	0.8253
Q8WUM4-2	0.886173	0.199809	0.918412	2.90737	-0.689454	-0.137616	-0.00538083	0.25421	1.57728	0.511992	Q8WUM4	PDCD6IP	Q8WUM4-2_PDCD6IP	Q8WUM4-2	PDCD6IP	1	5	37	2	Q8WUM4-2	HUMAN	97397.8	44.1	75	75.2	479.85	28.64	Isoform 2 of Programmed cell death 6-interacting protein	2	5	501000000	0.035	-0.8062	-0.5727	1.3957	-1.671	1.3915	-1.4022	0.5462	-0.0378	1.3771	1.7775
P00338	0.999954	0.147951	0.162594	0.132072	-0.336848	-0.0575198	0.638537	0.410115	0.0854686	0.970047	P00338	LDHA	P00338_LDHA	P00338	LDHA	1	21	11	10	P00338|P00338-4|P00338-3|P00338-2|P00338-5|F5H6W8|F5H5J4|F5GXU1|F5GXC7|F5GWW2|F5H8H6|Q9BYZ2|Q6ZMR3|P07864|F5H245|G3XAP5|A0A087WUM2|F5H155|F5H5G7	HUMAN	36973.3	41.5	391	391.1	171.62	153.52	L-lactate dehydrogenase A chain	11	21	1780000000	0.415	0.2108	-0.8845	1.5226	-1.6377	1.6942	-0.4171	1.1732	-0.353	1.3771	-1.2061
Q16763	0.999954	0.294703	0.284089	0.409679	0.391978	0.265531	0.506252	-0.0963748	0.406127	0.909981	Q16763	UBE2S	Q16763_UBE2S	Q16763	UBE2S	1	2	2	2	Q16763	HUMAN	23959	8.5	1749	1749.1	24.84	24.84	Ubiquitin-conjugating enzyme E2 S	2	2	164000000	0.085	1.3121	-0.5281	1.0418	-0.5107	1.0569	-0.0444	-0.1045	-0.0883	1.3677	-0.5555
O43865	0.943003	0.218011	0.638332	1.69349	-0.392575	0.925772	0.736685	-0.332029	0.152201	0.677097	O43865	AHCYL1	O43865_AHCYL1	O43865	AHCYL1	1	17	12	11	O43865|O43865-2|Q96HN2|Q96HN2-2|Q96HN2-4|Q96HN2-3	HUMAN	60034.4	24.1	463	463.1	143.03	131.45	S-adenosylhomocysteine hydrolase-like protein 1	12	17	1740000000	0.241	-0.1107	-0.6745	2.0903	-0.2387	1.2959	0.1775	-0.1282	-0.5358	1.3677	-1.0633
Q8NEZ2	0.00465306	-0.156689	26.6228	43.1171	-4.58746	-3.05431	-1.25415	3.97323	4.13925	4.88e-05	Q8NEZ2	VPS37A	Q8NEZ2_VPS37A	Q8NEZ2	VPS37A	1	13	10	10	Q8NEZ2|Q8NEZ2-2|E5RG91|Q8NEZ2-3	HUMAN	44484.8	25.4	450	450.1	145.95	145.95	Vacuolar protein sorting-associated protein 37A	10	13	1690000000	0.254	-4.3262	-4.8487	-4.4543	-1.6543	-1.9226	-0.5857	3.8617	4.0848	4.787	3.4915
Q9UBU9	0.911258	-0.0758678	0.820005	2.47312	-0.675087	0.165826	-0.0207546	-0.441211	0.591888	0.565833	Q9UBU9	NXF1	Q9UBU9_NXF1	Q9UBU9	NXF1	1	28	18	18	Q9UBU9|Q9UBU9-2|B4E227	HUMAN	70694.6	37.1	188	188.1	296.92	296.92	Nuclear RNA export factor 1	18	28	2490000000	0.371	-0.4848	-0.8654	0.3206	0.0111	-0.4143	0.3727	-0.6555	-0.2269	1.3583	-0.1746
O14654	0.984136	-0.0558789	0.439888	0.914036	0.16052	0.00126417	-1.00244	0.220051	0.341213	0.810208	O14654	IRS4	O14654_IRS4	O14654	IRS4	1	36	24	24	O14654	HUMAN	134792	22	145	145.1	345.45	345.45	Insulin receptor substrate 4	24	36	4760000000	0.22	1.0592	-0.7381	0.5743	-0.5718	-0.3187	-1.6862	1.102	-0.6619	1.349	-0.6666
Q8TA86	0.999954	0.0300029	0.319089	0.511041	-0.074021	-0.38424	-0.194199	1.00157	-0.199096	0.888988	Q8TA86	RP9	Q8TA86_RP9	Q8TA86	RP9	1	4	4	4	Q8TA86	HUMAN	26334.4	12.6	1308	1308.1	43.2	43.2	Retinitis pigmentosa 9 protein	4	4	128000000	0.126	-0.2371	0.0891	0.3807	-1.1491	1.2268	-1.6152	0.3705	1.6326	1.3396	-1.7378
P33981	0.867304	0.207121	0.983491	3.19661	-0.597537	0.0505531	0.271138	0.57816	0.733288	0.479004	P33981	TTK	P33981_TTK	P33981	TTK	1	20	15	15	P33981|P33981-2|D6RFY1	HUMAN	98040.5	23.3	352	352.1	185.34	185.34	Dual specificity protein kinase TTK	15	20	1580000000	0.233	-0.5269	-0.6681	-0.4207	0.5218	-0.3452	0.8875	0.589	0.5673	1.3396	0.127
P09651	0.867304	-0.110537	0.977815	3.17135	-0.8454	0.0697218	-0.511354	0.187534	0.546811	0.481798	P09651	HNRNPA1	P09651_HNRNPA1	P09651	HNRNPA1	1	8	7	5	P09651|P09651-2|F8W6I7|P09651-3|Q32P51	HUMAN	38860.1	19	660	660.2	95.77	69.55	Heterogeneous nuclear ribonucleoprotein A1	5	8	431000000	0.147	-0.2846	-1.4062	0.2671	-0.1277	-0.5523	-0.4704	0.3372	0.0378	1.3396	-0.246
Q9UBI1	0.467259	0.197785	2.52515	9.57682	0.273415	0.458881	-1.41953	-0.291056	1.96721	0.110235	Q9UBI1	COMMD3	Q9UBI1_COMMD3	Q9UBI1	COMMD3	1	4	3	3	Q9UBI1|R4GMX3	HUMAN	22378.9	16.4	1676	1676.1	27.49	27.49	COMM domain-containing protein 3	3	4	41100000	0.164	0.0632	0.4836	-1.0752	1.9929	-1.0197	-1.8194	-0.1282	-0.4539	1.3396	2.5948
P39656	0.986443	0.204556	0.41641	0.830238	0.607877	0.673034	-0.514988	0.154417	0.102441	0.825993	P39656	DDOST	P39656_DDOST	P39656	DDOST	1	15	8	8	P39656|P39656-3|A0A0C4DGS1|P39656-2	HUMAN	50971	19.2	627	627.1	107.28	107.28	Dolichyl-diphosphooligosaccharide--protein glycosyltransferase 48 kDa subunit	8	15	2150000000	0.192	1.2857	-0.07	1.0685	0.2776	0.1859	-1.2159	1.0022	-0.6934	1.3396	-1.1347
Q9HD45	0.0864988	0.15188	7.13426	21.9446	1.04803	-0.672993	2.56708	-0.549661	-1.63305	0.00639055	Q9HD45	TM9SF3	Q9HD45_TM9SF3	Q9HD45	TM9SF3	1	5	3	3	Q9HD45	HUMAN	68628.7	3.3	1292	1292.1	44.01	44.01	Transmembrane 9 superfamily member 3	3	5	367000000	0.033	1.6125	0.4836	-1.0351	-0.3109	2.3474	2.7867	-1.2065	0.1072	-0.9649	-2.3012
A0A286YEU2	0.906146	0.189973	0.868831	2.68795	0.759399	0.918091	-0.421766	-0.486935	0.181077	0.538524	A0A286YEU2	NotFound	A0A286YEU2_NotFound	A0A286YEU2	RBFOX1	1	5	3	3	A0A286YEU2|F8VZG9|O43251-8|O43251-6|B7Z1U7|Q9NWB1-2|O43251-7|J3KNW3|Q9NWB1|Q9NWB1-5|Q9NWB1-4|O43251|O43251-2|O43251-10|A0A087X2B1|Q9NWB1-3|B0QYY4|O43251-5|O43251-4|O43251-9|B0QYV1	HUMAN	63339.8	5.1	1485	1485.1	34.9	34.9	RNA-binding protein fox-1 homolog 1	3	5	532000000	0.051	1.6651	-0.1464	0.8147	1.0215	-0.5152	-0.3284	0.0095	-0.9834	1.3302	-0.9681
Q8NB90	0.707336	-0.15433	1.55918	5.72842	0.273266	1.08756	-2.19685	0.172929	-0.108558	0.267398	Q8NB90	SPATA5	Q8NB90_SPATA5	Q8NB90	SPATA5	1	1	2	1	Q8NB90|Q8NB90-2|Q8NB90-3	HUMAN	98530.3	2.9	230	230.3	25.41	7.48	Spermatogenesis-associated protein 5	1	1	8680000	0.015	0.6165	-0.07	0.4875	1.6876	-1.11	-3.2837	1.5057	-1.1599	1.3302	-1.5474
Q9ULK5	0.140561	0.238567	5.49582	18.3706	-0.222411	1.49586	-0.556008	-0.823825	1.29922	0.0145527	Q9ULK5	VANGL2	Q9ULK5_VANGL2	Q9ULK5	VANGL2	1	2	2	2	Q9ULK5	HUMAN	59941.6	2.6	1858	1858.1	22.02	22.02	Vang-like protein 2	2	2	21200000	0.026	-0.4321	-0.0127	1.6094	1.3823	-0.3399	-0.7721	-1.1875	-0.4602	1.3209	1.2776
P49137	0.781407	0.439305	1.28219	4.52381	-0.149533	-0.113061	1.27903	0.00854544	1.17154	0.352874	P49137	MAPKAPK2	P49137_MAPKAPK2	P49137	MAPKAPK2	1	2	2	2	P49137|P49137-2	HUMAN	45966.4	7	1673	1673.1	27.59	27.59	MAP kinase-activated protein kinase 2	2	2	38600000	0.07	-0.3372	0.0382	-0.748	0.5218	-0.1222	2.6802	0.6222	-0.6052	1.3115	1.0316
Q14807	0.991347	-0.0222466	0.396034	0.75945	0.880546	0.0407146	0.0995803	-0.399172	-0.732903	0.839566	Q14807	KIF22	Q14807_KIF22	Q14807	KIF22	1	11	8	8	Q14807|H3BRB3|Q14807-2	HUMAN	73660.3	15.9	688	688.1	98.8	98.8	Kinesin-like protein KIF22	8	11	736000000	0.159	1.0802	0.6809	0.1536	-0.0722	0.5364	-0.3372	0.475	-1.2733	1.3115	-2.7773
Q9UQE7	0.87589	0.301333	0.948757	3.04211	1.05439	0.746535	-0.55737	-0.0196878	0.282801	0.496351	Q9UQE7	SMC3	Q9UQE7_SMC3	Q9UQE7	SMC3	1	27	24	24	Q9UQE7	HUMAN	141938	22.7	181	181.1	301.54	301.54	Structural maintenance of chromosomes protein 3	24	27	2020000000	0.227	1.6125	0.4963	1.2488	0.2443	0.0212	-1.136	0.6792	-0.7186	1.3115	-0.7459
Q9UDX5	0.908881	0.350659	0.847112	2.5922	-0.19492	1.22739	1.19772	-0.866108	0.38921	0.550528	Q9UDX5	MTFP1	Q9UDX5_MTFP1	Q9UDX5	MTFP1	1	3	3	3	Q9UDX5|B5MC22|Q9UDX5-2|F8WEN7	HUMAN	18066.5	30.1	1410	1410.1	38.39	38.39	Mitochondrial fission process protein 1	3	3	83500000	0.301	0.4374	-0.8272	1.7831	0.6717	-1.0569	3.4523	-0.7362	-0.996	1.3021	-0.5237
O75718	0.935022	0.123012	0.67361	1.84152	0.723805	0.234545	0.0976935	-0.773929	0.332947	0.654407	O75718	CRTAP	O75718_CRTAP	O75718	CRTAP	1	5	4	4	O75718|C9JP16	HUMAN	47188.6	9.7	1480	1480.1	35.09	35.09	Cartilage-associated protein	4	5	319000000	0.097	1.5176	-0.07	0.6745	-0.2054	0.6214	-0.426	-0.741	-0.8069	1.2928	-0.6269
Q9NYY8	0.827142	-0.0636338	1.10567	3.74092	-0.653562	-0.0937961	0.679522	-0.744519	0.494186	0.422579	Q9NYY8	FASTKD2	Q9NYY8_FASTKD2	Q9NYY8	FASTKD2	1	3	3	3	Q9NYY8|Q9NYY8-2	HUMAN	82431.4	7.1	1396	1396.1	38.99	38.99	FAST kinase domain-containing protein 2, mitochondrial	3	3	118000000	0.071	-1.0908	-0.2163	0.4675	-0.6551	0.2231	1.136	-0.6317	-0.8573	1.274	-0.2857
P51570-2	0.864836	0.262215	0.993026	3.23907	0.63845	0.529826	-0.457476	-0.155771	0.756047	0.474344	P51570	GALK1	P51570-2_GALK1	P51570-2	GALK1	1	10	9	9	P51570-2|P51570|K7ERJ9	HUMAN	45984.6	39	536	536.1	124.19	124.19	Isoform 2 of Galactokinase	9	10	347000000	0.39	0.8378	0.4391	1.0819	-0.0222	0.3187	-1.2336	0.1045	-0.416	1.274	0.2381
Q5JPH6-2	0.806854	0.30923	1.20067	4.16325	-0.588439	0.809111	0.443185	0.106407	0.775885	0.383421	Q5JPH6	EARS2	Q5JPH6-2_EARS2	Q5JPH6-2	EARS2	1	10	8	8	Q5JPH6-2|Q5JPH6|H3BTB7	HUMAN	60501.3	21.3	582	582.1	115.58	115.58	Isoform 2 of Probable glutamate--tRNA ligase, mitochondrial	8	10	363000000	0.213	-1.2278	0.0509	0.6745	0.9437	1.0994	-0.213	-0.323	0.5358	1.274	0.2777
P11940	0.223138	0.101699	4.20641	15.0111	0.100269	-1.40921	1.26809	-0.277405	0.826747	0.0315418	P11940	PABPC1	P11940_PABPC1	P11940	PABPC1	1	17	14	9	P11940|E7EQV3|P11940-2|A0A087WTT1|E7ERJ7|Q9H361|Q4VXU2|Q4VXU2-2|Q96DU9|Q96DU9-2	HUMAN	70897.8	22.4	380	380.1	175.95	94.16	Polyadenylate-binding protein 1	14	17	1380000000	0.224	0.3214	-0.1209	-1.5694	-1.2491	1.4446	1.0916	-0.6935	0.1387	1.2647	0.3888
Q9Y3F4-2	0.931655	-0.313505	0.723777	2.05524	-0.865484	-0.366376	-0.78368	0.581423	-0.13341	0.622982	Q9Y3F4	STRAP	Q9Y3F4-2_STRAP	Q9Y3F4-2	STRAP	1	2	2	2	Q9Y3F4-2|Q9Y3F4	HUMAN	40119.4	9.3	1628	1628.1	29.54	29.54	Isoform 2 of Serine-threonine kinase receptor-associated protein	2	2	66900000	0.093	-0.3056	-1.4253	0.4608	-1.1935	-0.6532	-0.9141	0.9737	0.1891	1.2647	-1.5315
Q9Y263	0.999954	0.0160086	0.175455	0.155093	0.194274	0.445978	0.0114605	0.220361	-0.792031	0.964919	Q9Y263	PLAA	Q9Y263_PLAA	Q9Y263	PLAA	1	4	2	2	Q9Y263	HUMAN	88696	3	1882	1882.1	21.19	21.19	Phospholipase A-2-activating protein	2	4	651000000	0.03	1.623	-1.2344	0.6144	0.2776	-0.6161	0.639	1.235	-0.7943	1.2647	-2.8487
Q9UHN6	0.197995	0.374747	4.48935	15.7987	3.63707	-2.06419	-1.43116	-0.0660774	1.79809	0.0263104	Q9UHN6	CEMIP2	Q9UHN6_CEMIP2	Q9UHN6	TMEM2	1	2	2	2	Q9UHN6|Q9UHN6-2	HUMAN	155797	1.8	1917	1917.1	20.44	20.44	Cell surface hyaluronidase	2	2	15400000	0.018	3.3672	3.907	-4.2005	0.0722	-2.9688	0.1065	0.3847	-0.5169	1.2553	2.3409
P32322-3	0.724802	-0.068601	1.48823	5.42345	1.16187	-1.72422	-0.515931	-0.999329	1.73461	0.28685	P32322	PYCR1	P32322-3_PYCR1	P32322-3	PYCR1	1	1	2	1	P32322-3|P32322|P32322-2|E2QRB3|J3QL32	HUMAN	36208.1	8.9	1417	1417.2	21.75	12.57	Isoform 3 of Pyrroline-5-carboxylate reductase 1, mitochondrial	1	1	5910000	0.052	2.171	0.1527	-1.3223	-2.1262	0.2284	-1.2602	1.6007	-3.5994	1.2553	2.2139
P51571	0.996138	-0.145494	0.376633	0.693859	0.412609	-0.398833	-0.731793	-0.196701	0.187248	0.852342	P51571	SSR4	P51571_SSR4	P51571	SSR4	1	8	3	3	P51571|A6NLM8	HUMAN	19169.4	14.4	1250	1250.1	47.15	47.15	Translocon-associated protein subunit delta	3	8	983000000	0.144	0.9907	-0.1654	0.7012	-1.4989	-0.2921	-1.1715	-0.551	0.1576	1.2553	-0.8808
Q8IZT6	0.755649	-0.219148	1.36592	4.89167	1.14124	-0.261134	-1.12484	-0.581978	-0.269025	0.324215	Q8IZT6	ASPM	Q8IZT6_ASPM	Q8IZT6	ASPM	1	16	13	13	Q8IZT6|Q8IZT6-2|Q5VYL4	HUMAN	413444	4.3	435	435.1	151.63	151.63	Abnormal spindle-like microcephaly-associated protein	13	16	1500000000	0.043	1.1435	1.139	-0.6277	0.1055	-1.0516	-1.1981	-0.874	-0.29	1.2553	-1.7934
P55010	0.370678	0.304129	2.98868	11.221	1.9928	-0.0868156	0.0382598	-0.944127	0.520526	0.075492	P55010	EIF5	P55010_EIF5	P55010	EIF5	1	2	2	2	P55010	HUMAN	49678.3	3.9	1663	1663.1	28.02	28.02	Eukaryotic translation initiation factor 5	2	2	134000000	0.039	1.8285	2.1571	-0.1736	0	0.6001	-0.5236	-0.0665	-1.8218	1.2553	-0.2143
Q96GM8	0.721447	-0.23589	1.51085	5.52098	-1.86599	0.0959122	0.52802	-0.874521	0.937123	0.28048	Q96GM8	TOE1	Q96GM8_TOE1	Q96GM8	TOE1	1	3	2	2	Q96GM8	HUMAN	57402.6	3.7	1847	1847.1	22.18	22.18	Target of EGR1 protein 1	2	3	56300000	0.037	-2.8666	-0.8654	-1.0017	1.1935	-0.6479	1.704	-1.976	0.2269	1.2553	0.6189
Q2TAL8	0.963804	-0.0760772	0.550568	1.33568	-0.334213	-0.157005	-0.229699	-0.341951	0.682481	0.735244	Q2TAL8	QRICH1	Q2TAL8_QRICH1	Q2TAL8	QRICH1	1	4	3	3	Q2TAL8	HUMAN	86890.5	3.6	1835	1835.1	22.56	22.56	Glutamine-rich protein 1	3	4	429000000	0.036	-0.4584	-0.21	0.0801	-0.3941	0.5523	-1.0117	-0.665	-0.0189	1.2459	0.119
Q12800	0.627001	0.0322137	1.86235	6.99892	-1.27526	-1.2583	0.909326	1.58759	0.197718	0.199576	Q12800	TFCP2	Q12800_TFCP2	Q12800	TFCP2	1	3	3	3	Q12800|Q12800-4|Q12800-3|Q12800-2|F8VX55|Q9NZI7|Q9NZI7-4|Q9NZI6	HUMAN	57711	8.5	1187	1187.1	51.23	51.23	Alpha-globin transcription factor CP2	3	3	83000000	0.085	-0.0053	-2.5452	-1.1954	-1.3212	0.2655	1.5531	0.2755	2.8997	1.2366	-0.8411
Q13283	0.739323	-0.230622	1.41703	5.11475	0.580983	-0.469145	-1.11705	-0.381327	0.233427	0.307982	Q13283	G3BP1	Q13283_G3BP1	Q13283	G3BP1	1	5	5	5	Q13283|E5RJU8|Q13283-2|E5RH00	HUMAN	52220.4	14.3	854	854.1	77.61	77.61	Ras GTPase-activating protein-binding protein 1	5	5	525000000	0.143	0.5638	0.5981	-0.4942	-0.4441	-0.9029	-1.3312	-0.6555	-0.1072	1.2366	-0.7697
P11172	0.986443	-0.0440177	0.411072	0.811514	-0.283457	-0.255308	-0.217155	-0.126095	0.661927	0.829561	P11172	UMPS	P11172_UMPS	P11172	UMPS	1	10	10	10	P11172|P11172-3|P11172-2|E9PFD2|P11172-4|F8WDG4|F2Z303|F2Z3P2	HUMAN	52677.1	26.4	643	643.1	105.06	105.06	Uridine 5'-monophosphate synthase	10	10	413000000	0.264	-0.2424	-0.3245	0.4942	-1.0048	0.4621	-0.8964	-0.3467	0.0946	1.2366	0.0873
D6W592	0.986443	-0.0763844	0.430246	0.879345	-0.505122	0.432141	0.129769	-0.50478	0.0660714	0.816705	D6W592	NotFound	D6W592_NotFound	D6W592	HNRPLL	1	9	7	7	D6W592|Q8WVV9|C9IYN3|Q8WVV9-4|Q8WVV9-5|B7WPG3|Q8WVV9-2|Q8WVV9-3	HUMAN	60954	16.7	803	803.1	82.88	82.88	Heterogeneous nuclear ribonucleoprotein L-like	7	9	493000000	0.167	-0.4057	-0.6045	0.6478	0.2165	-0.1487	0.4082	-0.209	-0.8006	1.2272	-1.0951
A0A0D9SF58	0.935022	0.214849	0.684063	1.88577	-0.539523	0.45965	0.494303	-0.83459	1.4944	0.647774	A0A0D9SF58	NotFound	A0A0D9SF58_NotFound	A0A0D9SF58	CHTF18	1	4	3	3	A0A0D9SF58|Q8WVB6-2|E7EXA6|Q8WVB6|Q8WVB6-3|F8WCC1	HUMAN	130198	3.4	1479	1479.1	35.15	35.15	Chromosome transmission fidelity protein 18 homolog	3	4	105000000	0.034	-1.6072	0.5281	-0.9015	1.8208	2.7192	-1.7306	-0.7362	-0.9329	1.2272	1.7616
Q8NI36	0.273163	-0.645501	3.74392	13.6531	-0.232751	-2.04477	0.0940248	-1.87114	0.827133	0.043121	Q8NI36	WDR36	Q8NI36_WDR36	Q8NI36	WDR36	1	3	3	3	Q8NI36|A0A0A0MTB8	HUMAN	106347	3.1	1500	1500.1	34.35	34.35	WD repeat-containing protein 36	3	3	36800000	0.031	-0.1792	-0.2863	-0.6144	-3.4752	0.7117	-0.5236	-1.9142	-1.8281	1.2178	0.4364
Q8NDT2	0.999954	-0.466833	0.340423	0.576633	-0.0480217	-0.667208	-1.00737	-0.0103655	-0.601201	0.875662	Q8NDT2	RBM15B	Q8NDT2_RBM15B	Q8NDT2	RBM15B	1	2	2	2	Q8NDT2	HUMAN	97489	2	1758	1758.1	24.65	24.65	Putative RNA-binding protein 15B	2	2	296000000	0.02	1.1066	-1.2026	0.0534	-1.3878	0.0531	-2.0678	1.2967	-1.3175	1.2178	-2.4202
O96019	0.999954	-0.0407071	0.346715	0.596485	0.122341	0.413659	-0.954364	0.153441	0.0613875	0.871669	O96019	ACTL6A	O96019_ACTL6A	O96019	ACTL6A	1	4	4	4	O96019|O96019-2	HUMAN	47973.6	11.4	1094	1094.1	57.85	57.85	Actin-like protein 6A	4	4	86400000	0.114	0.7219	-0.4772	1.4158	-0.5884	0.239	-2.1477	0.5842	-0.2774	1.2178	-1.0951
Q9NVV0	0.0689665	0.545273	7.9925	23.5822	0.0418574	-1.77131	5.15187	-0.679241	-0.0168072	0.00438304	Q9NVV0	TMEM38B	Q9NVV0_TMEM38B	Q9NVV0	TMEM38B	1	3	2	2	Q9NVV0|A0A0A0MRS4	HUMAN	32737.5	8.5	1575	1575.1	31.42	31.42	Trimeric intracellular cation channel type B	2	3	360000000	0.085	-0.1581	0.2418	-0.7947	-2.7479	5.3959	4.9078	-2.7075	1.349	-0.2717	0.2381
Q2M2I8	0.465323	-0.0321017	2.5373	9.62153	-1.49687	-1.39833	0.728823	0.640575	1.36529	0.109106	Q2M2I8	AAK1	Q2M2I8_AAK1	Q2M2I8	AAK1	1	4	3	3	Q2M2I8|Q2M2I8-2|E9PG46|Q9NSY1|Q9NSY1-3|Q9NSY1-2|K4DI97	HUMAN	104625	3.9	1261	1261.1	46.56	46.56	AP2-associated protein kinase 1	3	4	256000000	0.039	-2.0393	-0.9545	-2.1971	-0.5995	-0.8232	2.2808	0.323	0.9582	1.1991	1.5315
Q5JTH9	0.627001	-0.0257412	1.85371	6.96351	-0.173196	-0.0909654	0.364534	-1.1381	0.90902	0.20121	Q5JTH9	RRP12	Q5JTH9_RRP12	Q5JTH9	RRP12	1	6	5	5	Q5JTH9|Q5JTH9-3|Q5JTH9-2	HUMAN	145126	6.7	917	917.1	70.77	70.77	RRP12-like protein	5	6	249000000	0.067	-0.5691	0.2227	-0.3873	0.2054	0.17	0.5591	-1.8097	-0.4665	1.1991	0.6189
Q14690	0.999954	-0.0731075	0.263607	0.354298	-0.223853	-0.0416765	0.337874	-0.581157	0.143274	0.921659	Q14690	PDCD11	Q14690_PDCD11	Q14690	PDCD11	1	9	8	8	Q14690	HUMAN	210066	5.6	626	626.1	107.36	107.36	Protein RRP5 homolog	8	9	349000000	0.056	0.5322	-0.9799	-0.0334	-0.05	0.871	-0.1952	-0.1852	-0.9771	1.1991	-0.9125
P07814	0.999954	0.0711201	0.178369	0.160541	0.412609	0.330018	-0.36394	-0.0870082	0.0639223	0.963709	P07814	EPRS	P07814_EPRS	P07814	EPRS	1	86	56	56	P07814|V9GZ76	HUMAN	172185	45.8	23	23.1	783.41	783.41	Bifunctional glutamate/proline--tRNA ligase	56	86	13100000000	0.458	0.9907	-0.1654	1.1152	-0.4552	0.0531	-0.781	0.532	-0.706	1.1991	-1.0713
P46783	0.986443	0.154297	0.410285	0.808763	-0.0811795	-0.243394	0.76282	0.186712	0.146525	0.830087	P46783	RPS10	P46783_RPS10	P46783	RPS10	1	4	3	3	P46783|A0A1W2PQS6|F6U211|Q9NQ39	HUMAN	18897.4	23.6	1275	1275.1	45.44	45.44	40S ribosomal protein S10	3	4	288000000	0.236	-0.3214	0.1591	-0.6478	0.161	0.9931	0.5325	-0.3515	0.7249	1.1897	-0.8967
P17980	0.693746	-0.0843472	1.62396	6.00446	0.100965	-0.175981	-1.15482	0.0188222	0.789275	0.250931	P17980	PSMC3	P17980_PSMC3	P17980	PSMC3	1	22	15	15	P17980|R4GNH3|E9PM69	HUMAN	49488	36.9	341	341.1	190.74	190.74	26S proteasome regulatory subunit 6A	15	22	1020000000	0.369	-0.2371	0.4391	-0.9015	0.5496	-1.2003	-1.1094	-0.038	0.0756	1.1897	0.3888
O94822-3	0.48171	0.407136	2.47982	9.40924	0.608672	0.242075	-0.161984	-0.398551	1.74547	0.114571	O94822	LTN1	O94822-3_LTN1	O94822-3	LTN1	1	2	2	2	O94822-3|O94822|H7BYG8	HUMAN	207912	1.6	1828	1828.1	22.74	22.74	Isoform 3 of E3 ubiquitin-protein ligase listerin	2	2	88800000	0.016	0.6956	0.5218	-0.4207	0.9049	0.3505	-0.6745	0.0665	-0.8636	1.1897	2.3012
P31942	0.76536	0.15846	1.34754	4.81118	0.566367	0.283848	-0.876482	0.104676	0.713891	0.33028	P31942	HNRNPH3	P31942_HNRNPH3	P31942	HNRNPH3	1	8	5	5	P31942|P31942-2|P31942-3|P31942-4|P31942-5|P31942-6	HUMAN	36982.9	21	899	899.1	72.57	72.57	Heterogeneous nuclear ribonucleoprotein H3	5	8	1750000000	0.21	-0.1844	1.3172	0.1402	0.4275	-0.9453	-0.8076	0.285	-0.0756	1.1897	0.2381
Q9NZ09-4	0.00337791	-0.348881	30.6468	45.5834	-3.92714	-3.26632	-0.789445	2.92478	3.31371	2.76e-05	Q9NZ09	UBAP1	Q9NZ09-4_UBAP1	Q9NZ09-4	UBAP1	1	10	6	6	Q9NZ09-4|Q9NZ09|Q9NZ09-2|Q9NZ09-3	HUMAN	62528.6	16.9	928	928.1	70.17	70.17	Isoform 4 of Ubiquitin-associated protein 1	6	10	641000000	0.169	-3.0247	-4.8296	-3.5127	-3.0199	-0.9931	-0.5857	2.3132	3.5363	3.2788	3.3486
Q14980	0.517469	-0.0175051	2.31441	8.78706	0.628259	0.130017	-1.2973	-0.376732	0.828235	0.132219	Q14980	NUMA1	Q14980_NUMA1	Q14980	NUMA1	1	65	46	46	Q14980|Q14980-2|A0A087WY61|Q14980-3|Q14980-4|Q14980-5	HUMAN	239339	24.4	42	42.1	612.64	612.64	Nuclear mitotic apparatus protein 1	46	65	5250000000	0.244	0.8747	0.3818	0.0935	0.1665	-0.8285	-1.7661	0.2992	-1.0527	1.1804	0.4761
P55735	0.935022	0.245745	0.66841	1.81958	1.04425	1.03985	-0.139168	-0.227198	-0.489006	0.657722	P55735	SEC13	P55735_SEC13	P55735	SEC13	1	15	6	6	P55735|P55735-3|P55735-4|P55735-2|A8MXL6	HUMAN	36053.4	28.8	691	691.1	98.17	98.17	Protein SEC13 homolog	6	15	2100000000	0.288	1.8022	0.2863	1.8632	0.2165	0.547	-0.8254	0.5605	-1.0149	1.1804	-2.1584
P22234	0.999954	-0.072693	0.207687	0.219931	-0.381638	-0.551687	0.138888	-0.134685	0.565657	0.95062	P22234	PAICS	P22234_PAICS	P22234	PAICS	1	13	9	9	P22234|P22234-2|D6RF62	HUMAN	47820.1	25.6	569	569.1	118.07	118.07	Multifunctional protein ADE2	9	13	754000000	0.256	-0.216	-0.5472	0.995	-2.0984	1.6889	-1.4111	0.361	-0.6304	1.171	-0.0397
Q14683	0.915116	0.0566314	0.807855	2.4199	0.754527	0.475026	-1.02232	0.137149	-0.0612222	0.572809	Q14683	SMC1A	Q14683_SMC1A	Q14683	SMC1A	1	33	25	25	Q14683|G8JLG1	HUMAN	143858	23.8	182	182.1	301.28	301.28	Structural maintenance of chromosomes protein 1A	25	33	2120000000	0.238	1.1909	0.3182	0.7613	0.1887	-0.7223	-1.3224	1.0307	-0.7564	1.171	-1.2934
B7ZM99	0.999954	0.0444807	0.262403	0.35114	-0.183387	0.642543	-0.422989	0.132399	0.053838	0.922329	B7ZM99	MTHFD1L	B7ZM99_MTHFD1L	B7ZM99	MTHFD1L	1	16	13	13	B7ZM99|Q6UB35|A0A087WVM4|Q6UB35-2|Q5JYA8	HUMAN	106800	15.5	382	382.1	174.66	174.66	MTHFD1L protein	13	16	1120000000	0.155	-0.195	-0.1718	1.1019	0.1832	0.4143	-1.2602	1.0212	-0.7564	1.171	-1.0633
O75600-2	0.906146	0.497158	0.85624	2.63241	0.491054	1.02769	0.259643	-0.0328278	0.740232	0.545455	O75600	GCAT	O75600-2_GCAT	O75600-2	GCAT	1	4	4	4	O75600-2|O75600|F2Z340	HUMAN	48658.1	16.1	962	962.1	67.72	67.72	Isoform 2 of 2-amino-3-ketobutyrate coenzyme A ligase, mitochondrial	4	4	285000000	0.161	0.664	0.3182	1.4558	0.5995	1.6464	-1.1271	0.4512	-0.5169	1.171	0.3095
O60245-2	0.144479	0.153285	5.38084	18.0933	-2.6142	-1.15345	0.261914	1.62026	2.65189	0.0155122	O60245	PCDH7	O60245-2_PCDH7	O60245-2	PCDH7	1	4	2	2	O60245-2|O60245	HUMAN	116998	2.5	1669	1669.1	27.74	27.74	Isoform B of Protocadherin-7	2	4	97100000	0.025	-2.1868	-3.0416	-1.6962	-0.6107	-0.7542	1.278	0.7695	2.471	1.1616	4.1422
P00367	0.825068	-0.14222	1.13553	3.87387	0.174936	-0.651378	-0.90985	0.161831	0.513362	0.409839	P00367	GLUD1	P00367_GLUD1	P00367	GLUD1	1	6	5	5	P00367|P00366|P00367-3|P00367-2|P49448	HUMAN	61739.1	10	1074	1074.1	59.23	59.23	Glutamate dehydrogenase 1, mitochondrial	5	6	750000000	0.1	-0.1528	0.5027	-0.6144	-0.6884	-0.5417	-1.278	0.8027	-0.4791	1.1616	-0.1349
O43491	0.646055	-0.229285	1.79491	6.72111	0.378755	0.101079	-1.91673	0.0555565	0.234915	0.212759	O43491	EPB41L2	O43491_EPB41L2	O43491	EPB41L2	1	6	5	5	O43491|E9PHY5|O43491-4|O43491-3|E9PK52|E9PII3|O43491-2|Q6R5J7|Q6ZSX4|E9PPC9	HUMAN	113100	6.4	995	995.1	66.01	66.01	Band 4.1-like protein 2	5	6	438000000	0.064	0.4584	0.2991	-0.414	0.6162	-0.8604	-2.9731	0.5082	-0.3971	1.1523	-0.6824
Q29RF7	0.999954	0.232283	0.216108	0.238467	0.535745	0.170471	0.034626	0.209463	0.211109	0.946571	Q29RF7	PDS5A	Q29RF7_PDS5A	Q29RF7	PDS5A	1	6	6	6	Q29RF7|Q29RF7-3	HUMAN	152368	5	918	918.1	70.64	70.64	Sister chromatid cohesion protein PDS5 homolog A	6	6	293000000	0.05	0.7851	0.2863	0.9349	-0.594	0.6639	-0.5946	0.2802	0.1387	1.1523	-0.73
Q9BSD7	0.999954	0.20512	0.205365	0.214932	0.497019	0.175899	0.495106	-0.174993	0.0325673	0.951715	Q9BSD7	NTPCR	Q9BSD7_NTPCR	Q9BSD7	NTPCR	1	10	9	9	Q9BSD7|Q5TDF0	HUMAN	20940.9	61.5	529	529.1	125.98	125.98	Cancer-related nucleoside-triphosphatase	9	10	1330000000	0.615	1.4649	-0.4709	0.8348	-0.483	0.7595	0.2307	0.646	-0.996	1.1523	-1.0871
M0QXB4	0.82097	0.0231275	1.15648	3.96703	1.48479	0.218757	-1.3399	-0.316292	0.0682757	0.401141	M0QXB4	COPE	M0QXB4_COPE	M0QXB4	COPE	1	16	10	10	M0QXB4|O14579|O14579-2|O14579-3|M0R061	HUMAN	37094.2	41	488	488.1	136.99	136.99	Coatomer protein complex, subunit epsilon, isoform CRA_g	10	16	3410000000	0.41	2.3396	0.6299	1.3757	-0.9382	-0.8338	-1.846	0.874	-1.5066	1.1523	-1.0157
P36542-2	0.299183	-0.126681	3.49293	12.8762	-2.49936	-1.35358	1.26523	0.60919	1.34512	0.0515684	P36542	ATP5F1C	P36542-2_ATP5F1C	P36542-2	ATP5C1	1	3	8	2	P36542-2	HUMAN	32937.4	27.2	540	540.2	121.39	28.48	Isoform Heart of ATP synthase subunit gamma, mitochondrial	2	3	1470000000	0.08	-0.5954	-4.4033	-0.581	-2.1262	0.9241	1.6064	1.0545	0.1639	1.1429	1.5474
Q9HAU0-6	0.986443	-0.0530617	0.430831	0.88144	-0.500797	-0.244631	-0.413171	0.294074	0.599217	0.816312	Q9HAU0	PLEKHA5	Q9HAU0-6_PLEKHA5	Q9HAU0-6	PLEKHA5	1	6	5	5	Q9HAU0-6|Q9HAU0-4|Q9HAU0-2|Q9HAU0|Q9HAU0-5|Q9HAU0-3|Q9HAU0-8|A0JP02|Q9HAU0-7	HUMAN	147693	3.7	1198	1198.1	50.77	50.77	Isoform 6 of Pleckstrin homology domain-containing family A member 5	5	6	217000000	0.037	0.411	-1.4126	-0.3005	-0.1887	-0.3027	-0.5236	1.4202	-0.8321	1.1429	0.0555
E7EMB3	0.928861	0.065091	0.734737	2.10237	-0.448153	0.273803	0.0390984	-0.33689	0.797596	0.616259	E7EMB3	NotFound	E7EMB3_NotFound	E7EMB3	CALM2	1	5	3	3	E7EMB3|E7ETZ0|P0DP24|G3V479|M0QZ52|F8WBR5|Q96HY3	HUMAN	21860.1	20.4	1461	1461.1	35.93	35.93	Calmodulin-2	3	5	418000000	0.204	0.3636	-1.2599	0.5476	0	-0.0372	0.1154	0.152	-0.8258	1.1429	0.4523
P82933	0.98004	0.318135	0.463895	1.00199	0.242097	0.567572	0.177358	0.222648	0.380999	0.793964	P82933	MRPS9	P82933_MRPS9	P82933	MRPS9	1	6	6	6	P82933	HUMAN	46062.2	17.6	979	979.1	66.85	66.85	28S ribosomal protein S9, mitochondrial	6	6	209000000	0.176	0.5796	-0.0954	0.1803	0.9548	0.1062	0.2485	0.5272	-0.0819	1.1429	-0.3809
P32019	0.221151	1.02984	4.26579	15.179	-1.39193	0.662261	1.55275	1.93353	2.39257	0.0303457	P32019	INPP5B	P32019_INPP5B	P32019	INPP5B	1	3	3	3	P32019|P32019-2|P32019-3|P32019-4|E7ESY0	HUMAN	114105	3.8	1415	1415.1	38.19	38.19	Type II inositol 1,4,5-trisphosphate 5-phosphatase	3	3	92700000	0.038	-1.8548	-0.929	-0.0134	1.3379	2.289	0.8165	0.627	3.2401	1.1429	3.6423
Q13423	0.979974	0.235687	0.47557	1.04554	0.349822	0.668651	-0.31408	-0.0537586	0.5278	0.786043	Q13423	NNT	Q13423_NNT	Q13423	NNT	1	9	7	7	Q13423|E9PCX7	HUMAN	114635	7	981	981.1	66.84	66.84	NAD(P) transhydrogenase, mitochondrial	7	9	374000000	0.07	0.8905	-0.1909	1.1152	0.2221	0.6054	-1.2336	0.5985	-0.706	1.1429	-0.0873
Q9UKD2	0.943003	0.0455294	0.641404	1.7063	-0.0075562	-0.510547	-0.0344862	0.114287	0.665949	0.675103	Q9UKD2	MRTO4	Q9UKD2_MRTO4	Q9UKD2	MRTO4	1	3	2	2	Q9UKD2	HUMAN	27674.1	10.8	1612	1612.1	30.01	30.01	mRNA turnover protein 4 homolog	2	3	240000000	0.108	0.0422	-0.0573	-0.7546	-0.2665	-0.0956	0.0266	0.6887	-0.4602	1.1335	0.1984
Q96M27	0.373656	-0.328725	2.94812	11.082	-2.24767	-0.2602	0.0283367	-0.0165138	0.852426	0.077947	Q96M27	PRRC1	Q96M27_PRRC1	Q96M27	PRRC1	1	8	6	6	Q96M27|Q96M27-3|Q96M27-2|Q96M27-5|Q96M27-4	HUMAN	46757.4	15.7	913	913.1	71.39	71.39	Protein PRRC1	6	8	389000000	0.157	-1.212	-3.2834	-0.3206	-0.1998	0.0478	0.0089	-0.9975	0.9645	1.1335	0.5713
A0A140TA86	0.731128	-0.365762	1.43795	5.20572	0.94552	0.18472	-2.42672	-0.242091	-0.29024	0.301598	A0A140TA86	C19orf70	A0A140TA86_C19orf70	A0A140TA86	C19orf70	1	4	3	3	A0A140TA86|Q5XKP0|A0A140TA84|K7EIR2	HUMAN	15549.5	30.7	1291	1291.1	44.01	44.01	MICOS complex subunit MIC13	3	4	604000000	0.307	2.171	-0.28	1.2355	-0.866	-1.0994	-3.7541	0.5937	-1.0779	1.1335	-1.714
Q9H8H0	0.49456	-0.0938726	2.43272	9.23379	-0.453372	-1.88418	1.59458	-0.260692	0.534302	0.119295	Q9H8H0	NOL11	Q9H8H0_NOL11	Q9H8H0	NOL11	1	2	2	2	Q9H8H0|Q9H8H0-2	HUMAN	82092	3.1	1860	1860.1	21.92	21.92	Nucleolar protein 11	2	2	31700000	0.031	-0.5059	-0.4009	-1.8365	-1.9319	0.1806	3.0086	-1.2967	0.7753	1.1242	-0.0555
P42704	0.999954	0.0521892	0.132663	0.0852473	0.165739	-0.386699	0.169915	0.293475	0.0185154	0.980562	P42704	LRPPRC	P42704_LRPPRC	P42704	LRPPRC	1	23	21	21	P42704|A0A0C4DG06|B8ZZ38	HUMAN	159100	18.1	202	202.1	280.01	280.01	Leucine-rich PPR motif-containing protein, mitochondrial	21	23	1430000000	0.181	0.5796	-0.2482	0.187	-0.9604	1.0409	-0.7011	0.152	0.435	1.1242	-1.0871
P55786	0.999954	0.221051	0.331833	0.549897	-0.128654	0.63559	0.370998	0.0381992	0.189122	0.88107	P55786	NPEPPS	P55786_NPEPPS	P55786	NPEPPS	1	19	16	16	P55786|E9PLK3|P55786-2|A6NEC2|E9PPD4|A6NEC2-3	HUMAN	103959	22	348	348.1	187.95	187.95	Puromycin-sensitive aminopeptidase	16	19	864000000	0.22	0.4426	-0.6999	1.3156	-0.0444	0.6532	0.0887	-0.1757	0.2521	1.1242	-0.7459
Q96K37	0.921402	0.294914	0.782906	2.31099	0.185525	0.955371	0.356672	-0.239894	0.216895	0.587355	Q96K37	SLC35E1	Q96K37_SLC35E1	Q96K37	SLC35E1	1	3	2	2	Q96K37|Q96K37-2	HUMAN	45114	6.3	1606	1606.1	30.33	30.33	Solute carrier family 35 member E1	2	3	639000000	0.063	0.3583	0.0127	0.4341	1.4767	0.7488	-0.0355	-0.152	-0.3278	1.1242	-0.6904
P49821	0.935022	-0.25923	0.684858	1.88914	0.908634	-0.260378	-1.41149	-0.0269903	-0.505923	0.647271	P49821	NDUFV1	P49821_NDUFV1	P49821	NDUFV1	1	8	5	5	P49821|G3V0I5|P49821-2|B4DE93	HUMAN	51500.8	16.8	956	956.1	68.13	68.13	NADH dehydrogenase [ubiquinone] flavoprotein 1, mitochondrial	5	8	491000000	0.168	1.4228	0.3945	0.4341	-0.9548	0.2921	-3.1151	0.589	-0.643	1.1148	-2.1266
P54578	0.903937	-0.103823	0.87695	2.7238	0.579342	0.785655	-0.745944	-0.81872	-0.319446	0.534097	P54578	USP14	P54578_USP14	P54578	USP14	1	3	3	3	P54578|P54578-2|P54578-3|A6NJA2	HUMAN	56524.5	9.9	1569	1569.1	31.71	31.71	Ubiquitin carboxyl-terminal hydrolase 14	3	3	268000000	0.099	0.5796	0.579	0.561	1.0103	-1.6783	0.1864	-0.3515	-1.2859	1.1148	-1.7537
P07900-2	0.673503	0.0842036	1.70968	6.366	-0.294941	-0.389901	-0.69259	0.293519	1.50493	0.230887	P07900	HSP90AA1	P07900-2_HSP90AA1	P07900-2	HSP90AA1	1	23	29	16	P07900-2|P07900|Q58FG0	HUMAN	98729.9	37.5	36	36.2	392.63	204.5	Isoform 2 of Heat shock protein HSP 90-alpha	16	23	3040000000	0.245	-0.469	-0.1209	-0.6077	-0.1721	0.2655	-1.6507	-0.5035	1.0905	1.1054	1.9044
Q6WCQ1-2	0.955811	0.0251154	0.581281	1.45897	0.308363	-0.373893	-0.60164	0.537608	0.255138	0.714666	Q6WCQ1	MPRIP	Q6WCQ1-2_MPRIP	Q6WCQ1-2	MPRIP	1	8	8	8	Q6WCQ1-2|Q6WCQ1|Q6WCQ1-3|Q9H2D6|Q9H2D6-2|Q9H2D6-3|Q9H2D6-7|Q9H2D6-5|Q9H2D6-6	HUMAN	118900	8.8	738	738.1	89.84	89.84	Isoform 2 of Myosin phosphatase Rho-interacting protein	8	8	280000000	0.088	0.5849	0.0318	-0.6812	-0.0666	-0.0584	-1.1449	1.1067	-0.0315	1.1054	-0.5951
O60313-10	0.963804	-0.406658	0.54124	1.29871	0.832326	-0.0991688	-1.34475	-1.27214	-0.149556	0.741531	O60313	OPA1	O60313-10_OPA1	O60313-10	OPA1	1	8	7	7	O60313-10|O60313-2|E5KLJ9|O60313-11|O60313-9|O60313|O60313-13	HUMAN	118312	8.4	799	799.1	83.01	83.01	Isoform 4 of Dynamin-like 120 kDa protein, mitochondrial	7	8	563000000	0.084	1.9128	-0.2482	1.0618	-1.2602	0.8338	-3.5233	0.513	-3.0573	1.1054	-1.4045
P06576	0.999954	-0.0582987	0.109668	0.0560285	0.0167032	0.126417	-0.466595	0.0506068	-0.0186256	0.987182	P06576	ATP5F1B	P06576_ATP5F1B	P06576	ATP5B	1	75	25	25	P06576	HUMAN	56558.9	68.4	93	93.1	439.81	439.81	ATP synthase subunit beta, mitochondrial	25	75	23300000000	0.684	0.4216	-0.3882	0.7747	-0.5218	-0.17	-0.7632	0.7505	-0.6493	1.1054	-1.1427
Q06210	0.830693	0.172161	1.09665	3.70078	-0.434482	0.260323	-0.10842	0.316914	0.826472	0.426503	Q06210	GFPT1	Q06210_GFPT1	Q06210	GFPT1	1	13	9	8	Q06210|Q06210-2	HUMAN	79603.8	18.8	509	509.1	131.21	110.88	Glutamine--fructose-6-phosphate aminotransferase [isomerizing] 1	9	13	655000000	0.188	-0.7799	-0.0891	0.4207	0.0999	0.1115	-0.3284	0.0665	0.5673	1.1054	0.5475
P11177	0.999954	0.114345	0.272024	0.376684	0.0517004	0.65535	-0.404156	-0.0180453	0.286879	0.91692	P11177	PDHB	P11177_PDHB	P11177	PDHB	1	26	10	10	P11177|P11177-3|P11177-2|C9J634|F8WF02	HUMAN	39575	34.8	437	437.1	150.71	150.71	Pyruvate dehydrogenase E1 component subunit beta, mitochondrial	10	26	3480000000	0.348	0.7588	-0.6554	1.5827	-0.272	0.2655	-1.0739	0.7077	-0.7438	1.1054	-0.5317
Q5T5Y3-3	0.703803	-0.209387	1.57396	5.79161	1.08203	-0.779774	-1.00349	-0.671539	0.325839	0.263535	Q5T5Y3	CAMSAP1	Q5T5Y3-3_CAMSAP1	Q5T5Y3-3	CAMSAP1	1	2	2	2	Q5T5Y3-3|Q5T5Y3|Q5T5Y3-2	HUMAN	180711	1.6	1791	1791.1	23.73	23.73	Isoform 3 of Calmodulin-regulated spectrin-associated protein 1	2	2	24600000	0.016	1.2541	0.9099	-0.2938	-1.2657	-0.1965	-1.8105	0.2517	-1.5948	1.096	-0.4444
Q9HCU5	0.685463	-0.473953	1.66022	6.15791	0.694574	-0.437156	-2.14702	-0.516367	0.0362043	0.242219	Q9HCU5	PREB	Q9HCU5_PREB	Q9HCU5	PREB	1	4	4	4	Q9HCU5|B5MC98	HUMAN	46037.9	15.5	1021	1021.1	63.78	63.78	Prolactin regulatory element-binding protein	4	4	146000000	0.155	0.6956	0.6936	1.1353	-2.0096	-1.2056	-3.0885	-0.4465	-0.5862	1.096	-1.0236
Q9BTC8	0.837001	0.127576	1.08326	3.64111	-0.114238	0.157953	-0.745944	0.149334	1.19077	0.432404	Q9BTC8	MTA3	Q9BTC8_MTA3	Q9BTC8	MTA3	1	4	4	4	Q9BTC8|E7EV10|D6W5A2|Q9BTC8-2|E7EQY4|E9PCS8|Q13330|E7ESY4|Q13330-3|Q13330-2	HUMAN	68244.2	7.7	1509	1509.1	34.11	34.11	Metastasis-associated protein MTA3	4	4	184000000	0.077	-1.1066	0.8781	-0.6611	0.977	-0.3293	-1.1626	-0.1615	0.4602	1.096	1.2855
Q8WUM4	0.999954	0.0818955	0.347512	0.599017	0.451483	0.312264	-0.616874	0.162918	0.0996858	0.871161	Q8WUM4	PDCD6IP	Q8WUM4_PDCD6IP	Q8WUM4	PDCD6IP	1	74	37	1	Q8WUM4|Q8WUM4-3|F8WDK9|F8WBR8|F8WEQ7	HUMAN	96649	43.7	75	75.1	483.67	13.82	Programmed cell death 6-interacting protein	37	74	11100000000	0.437	0.7693	0.1336	0.6745	-0.05	0.0531	-1.2869	0.931	-0.6052	1.096	-0.8967
Q9NY65	0.643821	0.481584	1.80008	6.74251	0.26566	1.53384	-0.449824	0.799854	0.258389	0.211714	Q9NY65	TUBA8	Q9NY65_TUBA8	Q9NY65	TUBA8	1	3	13	2	Q9NY65|Q9NY65-2	HUMAN	50777.3	40.7	87	87.4	234.98	22.17	Tubulin alpha-8 chain	2	3	1160000000	0.075	0.1686	0.3627	1.7964	1.2713	0.5736	-1.4732	1.045	0.5547	1.096	-0.5793
O75351	0.370678	-0.358742	3.00574	11.2792	-0.172451	-1.18391	-1.10206	-0.152397	0.817104	0.0744873	O75351	VPS4B	O75351_VPS4B	O75351	VPS4B	1	2	2	2	O75351|K7EKZ3|K7EL71	HUMAN	49472.3	9.4	1312	1312.1	42.97	42.97	Vacuolar protein sorting-associated protein 4B	2	2	96900000	0.094	0.0369	-0.3818	-0.7413	-1.6265	-1.503	-0.7011	0.1995	-0.5043	1.0867	0.5475
Q5SSJ5	0.999954	-0.333289	0.232243	0.275722	-0.289323	-0.110835	-0.522779	-0.493327	-0.250179	0.938486	Q5SSJ5	HP1BP3	Q5SSJ5_HP1BP3	Q5SSJ5	HP1BP3	1	3	3	3	Q5SSJ5|Q5SSJ5-2|Q5SSJ5-3	HUMAN	61491.1	5.2	1564	1564.1	32.01	32.01	Heterochromatin protein 1-binding protein 3	3	3	221000000	0.052	-0.0632	-0.5154	1.0551	-1.2768	0.0372	-1.0827	-0.0285	-0.9582	1.0867	-1.587
P36776	0.999954	-0.0624603	0.0973377	0.0428829	-0.215103	0.402721	-0.326134	0.0406852	-0.21447	0.990174	P36776	LONP1	P36776_LONP1	P36776	LONP1	1	22	14	14	P36776|P36776-2|K7EKE6|P36776-3|K7EJE8	HUMAN	107001	18.2	378	378.1	176.68	176.68	Lon protease homolog, mitochondrial	14	22	2060000000	0.182	0.7851	-1.2154	1.5493	-0.7439	0.324	-0.9762	0.8882	-0.8069	1.0867	-1.5156
Q99956	0.599782	0.343183	1.98019	7.47752	1.74633	-1.22575	1.04612	-1.2147	1.36392	0.178751	Q99956	DUSP9	Q99956_DUSP9	Q99956	DUSP9	1	2	2	2	Q99956|Q16829|Q16828|Q16829-2|F8VW29|Q16828-2	HUMAN	42380.3	8.5	1630	1630.1	29.34	29.34	Dual specificity protein phosphatase 9	2	2	68300000	0.085	-0.3952	3.8879	-0.9082	-1.5433	2.1987	-0.1065	-0.532	-1.8974	1.0773	1.6505
O60566-3	0.522875	-0.0505868	2.27659	8.64239	-0.792606	-0.678503	-0.396819	0.362171	1.25282	0.136698	O60566	BUB1B	O60566-3_BUB1B	O60566-3	BUB1B	1	11	8	8	O60566-3|O60566|O60566-2	HUMAN	122696	9.7	679	679.1	100.36	100.36	Isoform 3 of Mitotic checkpoint serine/threonine-protein kinase BUB1 beta	8	11	389000000	0.097	-0.8853	-0.6999	-1.0017	-0.3553	-1.264	0.4704	0.2137	0.5106	1.0773	1.4283
Q96KP4	0.98004	-0.0419111	0.468667	1.01973	0.373535	-0.521842	-0.514568	0.144784	0.308535	0.790727	Q96KP4	CNDP2	Q96KP4_CNDP2	Q96KP4	CNDP2	1	6	6	6	Q96KP4|Q96KP4-2|A0A087WYZ1	HUMAN	53219.8	13.4	973	973.1	67.03	67.03	Cytosolic non-specific dipeptidase	6	6	886000000	0.134	0.938	-0.1909	-0.4608	-0.5829	-0.8073	-0.2219	0.9262	-0.6367	1.0773	-0.4602
O75643	0.999954	0.0669848	0.328995	0.541158	-0.0887357	0.371474	0.134486	-0.493993	0.411693	0.882844	O75643	SNRNP200	O75643_SNRNP200	O75643	SNRNP200	1	10	9	9	O75643|O75643-2|B4E0P5	HUMAN	246158	5.7	608	608.1	109.41	109.41	U5 small nuclear ribonucleoprotein 200 kDa helicase	9	10	211000000	0.057	-0.6165	0.4391	0.5209	0.2221	-0.3611	0.6301	0.361	-1.349	1.0773	-0.2539
Q8TC07-3	0.140277	-0.102579	5.55363	18.5085	-1.21048	-0.935075	-0.6457	0.998485	1.27988	0.0140976	Q8TC07	TBC1D15	Q8TC07-3_TBC1D15	Q8TC07-3	TBC1D15	1	19	12	12	Q8TC07-3|Q8TC07-2|Q8TC07|F8WCB5|F8WF35|F8WDJ1	HUMAN	79541	19.7	445	445.1	147.16	147.16	Isoform 3 of TBC1 domain family member 15	12	19	1060000000	0.197	-0.8747	-1.5462	-1.0819	-0.7883	-0.9719	-0.3195	0.7362	1.2607	1.0679	1.4918
Q9Y3B4	0.506519	-0.27913	2.3707	9.00071	0.696265	-0.90534	-1.4877	0.323329	-0.0222075	0.125872	Q9Y3B4	SF3B6	Q9Y3B4_SF3B6	Q9Y3B4	SF3B6	1	5	5	5	Q9Y3B4	HUMAN	14698.7	42.4	1223	1223.1	48.7	48.7	Splicing factor 3B subunit 6	5	5	345000000	0.424	0.8326	0.56	-0.8281	-0.9826	-1.1472	-1.8282	0.4512	0.1954	1.0586	-1.103
E9PGC8	0.785444	0.131225	1.266	4.45238	0.99384	0.363106	-1.35761	-0.34861	1.0054	0.358725	E9PGC8	NotFound	E9PGC8_NotFound	E9PGC8	MAP1A	1	1	2	1	E9PGC8|P78559-2|P78559	HUMAN	332907	0.6	46	46.2	21.76	5.88	Microtubule-associated protein 1A	1	1	6910000	0.003	1.6441	0.3436	-0.8615	1.5877	-2.8838	0.1686	-0.1425	-0.5547	1.0586	0.9522
Q12904-2	0.961775	0.0875772	0.563727	1.38822	0.844008	-0.308156	-0.555938	-0.034892	0.492863	0.726403	Q12904	AIMP1	Q12904-2_AIMP1	Q12904-2	AIMP1	1	9	7	7	Q12904-2|Q12904	HUMAN	37380.8	27.3	676	676.1	100.83	100.83	Isoform 2 of Aminoacyl tRNA synthase complex-interacting multifunctional protein 1	7	9	1210000000	0.273	1.7389	-0.0509	0.8548	-1.4711	-0.393	-0.7189	0.5795	-0.6493	1.0492	-0.0635
P42858	0.471509	0.320125	2.5073	9.511	-0.381887	-0.266919	0.883714	-0.190464	1.55618	0.111918	P42858	HTT	P42858_HTT	P42858	HTT	1	3	3	3	P42858	HUMAN	351591	1	1692	1692.1	26.99	26.99	Huntingtin	3	3	72200000	0.01	-0.3056	-0.4581	-0.3673	-0.1665	1.5189	0.2485	0.4322	-0.8132	1.0492	2.0631
O14974	0.697922	-0.0835634	1.61057	5.9476	1.09769	-0.160646	-1.84231	0.36357	0.123877	0.254238	O14974	PPP1R12A	O14974_PPP1R12A	O14974	PPP1R12A	1	3	3	3	O14974|O14974-3|O14974-4|O14974-5|O14974-2	HUMAN	115678	3.8	1796	1796.1	23.56	23.56	Protein phosphatase 1 regulatory subunit 12A	3	3	215000000	0.038	1.839	0.3563	-0.6211	0.2998	-2.1138	-1.5709	1.824	-1.0968	1.0492	-0.8015
Q13243	0.951039	0.33598	0.608756	1.57109	0.0453869	0.0406871	-0.132704	1.09877	0.627761	0.696452	Q13243	SRSF5	Q13243_SRSF5	Q13243	SRSF5	1	1	2	1	Q13243|Q13243-3	HUMAN	31377.4	8.4	1708	1708.2	24.16	10.77	Serine/arginine-rich splicing factor 5	1	1	49100000	0.051	0.9116	-0.8208	-0.768	0.8494	1.0303	-1.2957	0.4892	1.7083	1.0492	0.2063
O00148	0.934459	0.0767102	0.701617	1.96042	-0.588191	0.2465	1.17414	-0.449779	0.000881687	0.636734	O00148	DDX39A	O00148_DDX39A	O00148	DDX39A	1	22	14	6	O00148|O00148-2|O00148-3	HUMAN	49642.1	36.2	371	371.1	178.14	85.45	ATP-dependent RNA helicase DDX39A	14	22	4940000000	0.362	0.548	-1.7244	0.9149	-0.4219	2.0288	0.3195	-0.2755	-0.6241	1.0492	-1.0474
P98194-7	0.155869	0.758012	5.11954	17.448	-0.407041	1.80669	0.398671	1.30843	0.683308	0.017997	P98194	ATP2C1	P98194-7_ATP2C1	P98194-7	ATP2C1	1	2	2	2	P98194-7|P98194-6|B4E2Q0|P98194-9|P98194-5|P98194-3|P98194|P98194-4|P98194-2|P98194-8	HUMAN	108339	4.6	1761	1761.1	24.6	24.6	Isoform 7 of Calcium-transporting ATPase type 2C member 1	2	2	48700000	0.046	-0.7377	-0.0764	1.576	2.0374	0.5311	0.2662	1.8667	0.7501	1.0492	0.3174
P55795	0.881679	-0.190318	0.936273	2.98664	-0.211971	-0.603999	-1.03637	0.440346	0.460406	0.502731	P55795	HNRNPH2	P55795_HNRNPH2	P55795	HNRNPH2	1	11	10	5	P55795	HUMAN	49548	31.1	231	231.2	157.98	83.17	Heterogeneous nuclear ribonucleoprotein H2	5	11	1530000000	0.169	0.2951	-0.719	-0.9082	-0.2998	-0.1646	-1.9081	1.2967	-0.416	1.0398	-0.119
O75592	0.943003	0.0290411	0.636206	1.68464	0.221218	-0.259389	-0.218413	-0.217321	0.61911	0.678479	O75592	MYCBP2	O75592_MYCBP2	O75592	MYCBP2	1	22	19	19	O75592|O75592-2|A0A0C4DGY7	HUMAN	518177	4.6	284	284.1	213.22	213.22	E3 ubiquitin-protein ligase MYCBP2	19	22	530000000	0.046	0.137	0.3054	-0.1135	-0.4052	0.069	-0.5059	-0.2707	-0.1639	1.0398	0.1984
Q02809-2	0.999954	-0.129966	0.191627	0.186384	0.414547	0.0291584	-0.570648	-0.0945548	-0.428335	0.957991	Q02809	PLOD1	Q02809-2_PLOD1	Q02809-2	PLOD1	1	6	5	5	Q02809-2|Q02809	HUMAN	88955.5	8.5	1056	1056.1	60.22	60.22	Isoform 2 of Procollagen-lysine,2-oxoglutarate 5-dioxygenase 1	5	6	176000000	0.085	0.5428	0.2863	1.1353	-1.077	0.6692	-1.8105	0	-0.1891	1.0398	-1.8965
Q04695	0.786854	0.460631	1.25763	4.41539	-0.483846	0.176696	0.178476	0.606571	1.82526	0.361794	Q04695	KRT17	Q04695_KRT17	Q04695	KRT17	1	2	9	2	Q04695|F5GWP8	HUMAN	48390.1	20.1	49	49.4	105.29	29.18	Keratin, type I cytoskeletal 17	2	2	33700000	0.064	-1.1013	0.1336	0.581	-0.2276	1.2799	-0.923	1.957	-0.7438	1.0398	2.6107
A6NMN0	0.279703	0.704118	3.66996	13.4272	-0.252735	0.256572	0.459083	0.899136	2.15854	0.0454232	A6NMN0	NotFound	A6NMN0_NotFound	A6NMN0	PHKA1	1	3	3	3	A6NMN0|P46020|P46020-2|A6NIT2|P46020-3	HUMAN	140078	3.7	1385	1385.1	39.46	39.46	Phosphorylase b kinase regulatory subunit	3	3	95200000	0.037	-0.5691	0.0636	0.0801	0.433	0.4833	0.4349	0.7077	1.0905	1.0398	3.2772
Q8IWF6	0.632334	0.249316	1.83612	6.89121	-1.23539	0.487476	1.67903	0.819186	-0.503719	0.204588	Q8IWF6	DENND6A	Q8IWF6_DENND6A	Q8IWF6	DENND6A	1	4	4	4	Q8IWF6	HUMAN	70258.1	7.4	1199	1199.1	50.69	50.69	Protein DENND6A	4	4	350000000	0.074	-0.88	-1.5908	1.4024	-0.4275	2.0978	1.2602	0.2137	1.4246	1.0398	-2.0473
Q06787	0.75061	0.476018	1.37608	4.93609	1.1121	1.06985	0.1587	-0.321775	0.361216	0.320915	Q06787	FMR1	Q06787_FMR1	Q06787	FMR1	1	4	5	3	Q06787|Q06787-3|Q06787-7|Q06787-9|Q06787-5|Q06787-4|Q06787-2|G3V0J0|Q06787-6|Q06787-8|A8MQB8|R9WNI0|Q06787-10|Q06787-11|A0A087WXI3|Q8IXW7	HUMAN	71515.5	9.8	938	938.2	68.28	39.43	Synaptic functional regulator FMR1	3	4	146000000	0.055	1.6388	0.5854	0.0801	2.0596	0.1222	0.1952	0.2137	-0.8573	1.0398	-0.3174
Q99961	0.679618	-0.30519	1.68263	6.25236	-0.188806	-0.804604	-1.36292	0.497656	0.332727	0.237008	Q99961	SH3GL1	Q99961_SH3GL1	Q99961	SH3GL1	1	5	4	4	Q99961|Q99961-3|Q99961-2|Q99962	HUMAN	41717.4	12.2	1259	1259.1	46.63	46.63	Endophilin-A2	4	5	443000000	0.122	0.685	-1.0626	-0.6211	-0.9881	-0.871	-1.8548	0.8692	0.1261	1.0305	-0.365
P30876	0.948868	-0.011071	0.619946	1.6172	-0.126218	0.0494813	-0.336791	-0.240382	0.598555	0.689096	P30876	POLR2B	P30876_POLR2B	P30876	POLR2B	1	10	9	9	P30876|C9J2Y9|A0A1W2PPT5|C9J4M6	HUMAN	135321	10.7	600	600.1	112.64	112.64	DNA-directed RNA polymerase II subunit RPB2	9	10	429000000	0.107	-0.1634	-0.0891	0.0601	0.0389	-0.3452	-0.3284	-0.361	-0.1198	1.0305	0.1666
A0A087WT23	0.23532	0.65247	4.08303	14.6577	4.66566	0.137025	-1.29811	-0.535278	0.293051	0.0342161	A0A087WT23	NotFound	A0A087WT23_NotFound	A0A087WT23	UBXN8	1	3	3	3	A0A087WT23|O00124|A0A087WV67|O00124-3|O00124-2|A0A087WUA4	HUMAN	35640.2	14.5	1334	1334.1	42.09	42.09	UBX domain-containing protein 8	3	3	397000000	0.145	2.561	6.7704	-0.975	1.2491	-2.9157	0.3195	-0.4465	-0.6241	1.0305	-0.4444
Q16891	0.999954	0.225508	0.300768	0.45697	0.623188	0.553927	-0.0676098	0.359796	-0.341764	0.900125	Q16891	IMMT	Q16891_IMMT	Q16891	IMMT	1	5	5	5	Q16891|Q16891-4|Q16891-2|Q16891-3|B9A067|C9J406|A0A087WYS0	HUMAN	84075.8	8.9	916	916.1	70.84	70.84	MICOS complex subunit MIC60	5	5	275000000	0.089	1.4754	-0.2291	1.2688	-0.161	0.7966	-0.9319	0.8835	-0.1639	1.0305	-1.714
P07910	0.858203	0.0401173	1.01915	3.35543	0.187961	1.10046	-0.860758	-0.222559	-0.00451865	0.461804	P07910	HNRNPC	P07910_HNRNPC	P07910	HNRNPC	1	6	4	4	P07910|G3V2Q1|P07910-2|G3V4C1|B4DY08|B2R5W2|P07910-4|G3V576|P07910-3|B4DSU6|A0A0G2JPF8|B7ZW38|O60812|B2RXH8|A0A0G2JNQ3	HUMAN	33726.5	14.3	1174	1174.1	52.27	52.27	Heterogeneous nuclear ribonucleoproteins C1/C2	4	6	381000000	0.143	1.1013	-0.7254	1.4959	0.705	-0.7542	-0.9674	-0.4892	0.0441	1.0305	-1.0395
P36873-2	0.146828	-0.102572	5.28188	17.8514	-0.612649	-1.4187	-0.421312	0.762697	1.17711	0.0164007	P36873	PPP1CC	P36873-2_PPP1CC	P36873-2	PPP1CC	1	6	6	3	P36873-2|P36873|F8VYE8|F8VR82|F8W0W8|P62136-2|P62136|P62136-3|A0A087WYY5	HUMAN	39259.3	18.3	1068	1068.1	59.63	26.66	Isoform Gamma-2 of Serine/threonine-protein phosphatase PP1-gamma catalytic subunit	6	6	181000000	0.183	-0.7799	-0.4454	-1.6161	-1.2213	-0.1859	-0.6567	0.6555	0.8699	1.0211	1.3331
Q15691	0.984136	0.0614229	0.438011	0.907255	-0.302248	-0.128698	0.779906	0.165737	-0.207582	0.811474	Q15691	MAPRE1	Q15691_MAPRE1	Q15691	MAPRE1	1	5	4	4	Q15691	HUMAN	30169.7	23.8	1227	1227.1	48.59	48.59	Microtubule-associated protein RP/EB family member 1	4	5	411000000	0.238	-0.6745	0.07	-0.374	0.1166	0.8232	0.7366	0.4512	-0.1198	1.0211	-1.4363
Q9P0U3	0.95241	-0.133404	0.594061	1.51092	-0.65396	0.137149	-0.207581	-0.294474	0.351848	0.706168	Q9P0U3	SENP1	Q9P0U3_SENP1	Q9P0U3	SENP1	1	20	13	13	Q9P0U3|Q9P0U3-2	HUMAN	74049.8	23.1	365	365.1	181.63	181.63	Sentrin-specific protease 1	13	20	9320000000	0.231	-0.2898	-1.0181	0.4741	-0.1998	-0.069	-0.3461	-0.2422	-0.3467	1.0211	-0.3174
Q13045	0.999954	0.0882393	0.0481868	0.00839983	-0.0251542	0.174483	-0.0290355	0.180054	0.14085	0.998068	Q13045	FLII	Q13045_FLII	Q13045	FLII	1	10	7	7	Q13045|Q13045-3|Q13045-2|J3KS54	HUMAN	146232	7.3	692	692.1	97.81	97.81	Protein flightless-1 homolog	7	10	532000000	0.073	0.2424	-0.2927	0.5877	-0.2387	0.4833	-0.5414	0.8455	-0.4854	1.0117	-0.73
P25205-2	0.999954	0.0917994	0.161204	0.129687	0.046232	0.2829	0.219077	-0.245931	0.15672	0.97058	P25205	MCM3	P25205-2_MCM3	P25205-2	MCM3	1	26	14	14	P25205-2|P25205|J3KQ69	HUMAN	96534.2	21.8	315	315.1	200.05	200.05	Isoform 2 of DNA replication licensing factor MCM3	14	26	2610000000	0.218	0.137	-0.0445	0.7212	-0.1554	0.1009	0.3372	-0.038	-0.4539	1.0117	-0.6983
Q15477	0.839049	0.259707	1.07824	3.61874	0.582226	0.59908	-0.326134	-0.395066	0.838429	0.434636	Q15477	SKIV2L	Q15477_SKIV2L	Q15477	SKIV2L	1	6	6	6	Q15477|B4E0B4	HUMAN	138723	7.9	733	733.1	90.79	90.79	Helicase SKI2W	6	6	160000000	0.079	0.6745	0.49	0.5209	0.6773	0.324	-0.9762	0.5462	-1.3364	1.0024	0.6745
Q9Y277-2	0.671932	0.216443	1.73265	6.46214	-0.522422	-0.823251	1.58106	0.489199	0.357634	0.225832	Q9Y277	VDAC3	Q9Y277-2_VDAC3	Q9Y277-2	VDAC3	1	21	11	10	Q9Y277-2|Q9Y277|E5RFP6|E5RHE1|E5RFL1	HUMAN	31131.6	45.7	398	398.1	166.43	149.57	Isoform 2 of Voltage-dependent anion-selective channel protein 3	11	21	5800000000	0.457	-0.6376	-0.4072	0.0134	-1.6599	2.3634	0.7987	-0.3895	1.3679	0.993	-0.2777
P23526	0.517734	0.230535	2.30386	8.74681	-1.07596	-0.638915	-0.18784	1.32894	1.72645	0.13345	P23526	AHCY	P23526_AHCY	P23526	AHCY	1	7	7	6	P23526|P23526-2	HUMAN	48285.8	17.3	463	463.2	75.92	64.34	Adenosylhomocysteinase	6	7	546000000	0.152	-1.4965	-0.6554	-0.8615	-0.4164	-0.9082	0.5325	-0.1472	2.8051	0.993	2.4599
P62906	0.794153	0.642872	1.23712	4.32473	2.2859	1.22219	0.292976	0.07136	-0.658069	0.369425	P62906	RPL10A	P62906_RPL10A	P62906	RPL10A	1	5	5	5	P62906	HUMAN	25002	29	990	990.1	66.19	66.19	60S ribosomal protein L10a	5	5	647000000	0.29	3.7255	0.8463	2.9718	-0.5274	1.2693	-0.6834	-0.1472	0.29	0.993	-2.3091
Q6NUM9	0.768915	0.283534	1.32469	4.71087	0.282662	1.51614	1.08822	-1.21201	-0.257342	0.337997	Q6NUM9	RETSAT	Q6NUM9_RETSAT	Q6NUM9	RETSAT	1	5	4	4	Q6NUM9|Q6NUM9-2	HUMAN	67502.9	8.3	1121	1121.1	55.78	55.78	All-trans-retinol 13,14-reductase	4	5	1220000000	0.083	0.1581	0.4072	3.1988	-0.1665	0.5523	1.6241	-0.3942	-2.0298	0.993	-1.5077
P16333	0.988607	0.0590602	0.401734	0.779062	0.655551	0.191605	-0.253912	-0.246198	-0.051744	0.835783	P16333	NCK1	P16333_NCK1	P16333	NCK1	1	7	7	7	P16333|P16333-2|O43639	HUMAN	43091.9	19.3	821	821.1	81.35	81.35	Cytoplasmic protein NCK1	7	7	396000000	0.193	0.7957	0.5154	0.0668	0.3164	-0.6054	0.0976	-0.152	-0.3404	0.9836	-1.0871
Q9HD20	0.991809	0.0837031	0.388649	0.734266	-0.156095	0.224789	0.626622	-0.522626	0.245825	0.844449	Q9HD20	ATP13A1	Q9HD20_ATP13A1	Q9HD20	ATP13A1	1	6	6	6	Q9HD20|Q9HD20-2	HUMAN	134607	8	1065	1065.1	59.8	59.8	Manganese-transporting ATPase 13A1	6	6	377000000	0.08	0.0632	-0.3754	1.3156	-0.866	1.3065	-0.0532	-0.4275	-0.6178	0.9836	-0.492
Q02750	0.934459	0.249207	0.70455	1.97293	-0.357876	-0.240165	0.999961	1.09892	-0.254808	0.634902	Q02750	MAP2K1	Q02750_MAP2K1	Q02750	MAP2K1	1	3	9	3	Q02750|Q02750-2|H3BRW9	HUMAN	43780.6	20.6	364	364.2	117.31	36.29	Dual specificity mitogen-activated protein kinase kinase 1	3	3	627000000	0.073	0.3214	-1.0372	1.0685	-1.5488	1.5296	0.4704	0.2185	1.9793	0.9743	-1.4839
Q9Y3P9	0.979974	-0.11271	0.47733	1.05214	-0.363941	-0.533013	-0.230118	0.509575	0.0539482	0.784848	Q9Y3P9	RABGAP1	Q9Y3P9_RABGAP1	Q9Y3P9	RABGAP1	1	8	7	5	Q9Y3P9|Q9Y3P9-2	HUMAN	122990	6.5	781	781.2	71.58	48.83	Rab GTPase-activating protein 1	5	8	192000000	0.042	-0.1107	-0.6172	-0.0668	-0.9992	-0.478	0.0177	0.912	0.1072	0.9649	-0.857
P35241-5	0.943003	0.142389	0.645993	1.72546	0.952181	0.460502	-1.01432	0.200119	0.113462	0.672131	P35241	RDX	P35241-5_RDX	P35241-5	RDX	1	1	3	1	P35241-5|P35241|P35241-4|P35241-3|P35241-2	HUMAN	71218.8	4.8	533	533.3	31.59	9.02	Isoform 5 of Radixin	1	1	10000000	0.019	2.0762	-0.1718	2.0368	-1.1158	-0.7329	-1.2957	-0.0095	0.4097	0.9649	-0.738
J3KNS1	0.976104	0.00788513	0.501615	1.14435	0.258054	0.121855	0.441193	-0.680173	-0.101504	0.76836	J3KNS1	AGTPBP1	J3KNS1_AGTPBP1	J3KNS1	AGTPBP1	1	6	4	4	J3KNS1|Q9UPW5-3|Q9UPW5|Q9UPW5-2	HUMAN	144712	3.9	1214	1214.1	50.01	50.01	Cytosolic carboxypeptidase 1	4	6	193000000	0.039	0.058	0.4581	0.2271	0.0167	0.5895	0.2929	-0.4085	-0.9519	0.9555	-1.1585
P30050	0.858203	-0.151709	1.01727	3.34704	-1.22013	0.162487	-0.873267	0.0677199	1.10464	0.462697	P30050	RPL12	P30050_RPL12	P30050	RPL12	1	3	3	3	P30050|P30050-2	HUMAN	17989.4	30.3	1235	1235.1	48.17	48.17	60S ribosomal protein L12	3	3	298000000	0.303	-1.1804	-1.2599	-1.0351	1.3601	0.6586	-2.4051	0.9927	-0.8573	0.9555	1.2538
P07196	0.979974	0.189173	0.476694	1.04975	1.08745	0.611406	-0.154297	0.0186002	-0.617291	0.78528	P07196	NEFL	P07196_NEFL	P07196	NEFL	1	13	15	12	P07196|A0A087X0W2	HUMAN	61572.6	21.9	25	25.3	184.52	151.32	Neurofilament light polypeptide	12	13	947000000	0.202	2.3976	-0.2227	1.0618	0.161	-0.0956	-0.213	1.216	-1.1788	0.9555	-2.1901
O60343	0.982922	0.0254569	0.449021	0.94724	0.542357	-0.615872	-0.219706	0.193416	0.22709	0.804037	O60343	TBC1D4	O60343_TBC1D4	O60343	TBC1D4	1	4	4	4	O60343|O60343-3|O60343-2|O60343-5	HUMAN	148158	3.6	1573	1573.1	31.44	31.44	TBC1 domain family member 4	4	4	103000000	0.036	0.2002	0.8845	-1.0819	-0.1499	-0.2974	-0.142	1.1685	-0.7817	0.9462	-0.492
Q13085	0.78351	0.0962577	1.2753	4.49341	-0.77645	-0.345146	0.54266	0.599047	0.461178	0.355352	Q13085	ACACA	Q13085_ACACA	Q13085	ACACA	1	600	149	134	Q13085|Q13085-4|Q13085-2|Q13085-3|A0A087WYK6|A0A087X126|A0A087X2F8	HUMAN	267261	68.7	3	3.1	2540.99	2307.99	Acetyl-CoA carboxylase 1	149	600	463000000000	0.687	-0.4584	-1.0945	0.1202	-0.8105	1.0409	0.0444	0.4227	0.7753	0.9462	-0.0238
P52948	0.999954	-0.00447355	0.27397	0.381936	-0.158034	0.0544418	-0.0593988	-0.304684	0.445307	0.915812	P52948	NUP98	P52948_NUP98	P52948	NUP98	1	71	42	42	P52948|P52948-5|P52948-2|P52948-6|P52948-3|P52948-4	HUMAN	198717	26.3	48	48.1	582.85	582.85	Nuclear pore complex protein Nup98-Nup96	42	71	14400000000	0.263	0.1739	-0.49	0.4808	-0.3719	-0.0478	-0.071	0.1092	-0.7186	0.9462	-0.0555
Q9NS87	0.847821	-0.258691	1.05363	3.5091	-1.53794	0.0883134	-0.103389	-0.00324061	0.262798	0.445749	Q9NS87	KIF15	Q9NS87_KIF15	Q9NS87	KIF15	1	3	3	3	Q9NS87|Q9NS87-2|Q9NS87-4|C9JKA9	HUMAN	161127	4.2	1313	1313.1	42.94	42.94	Kinesin-like protein KIF15	3	3	37300000	0.042	-1.1224	-1.9535	0.4875	-0.3109	0.3346	-0.5414	1.311	-1.3175	0.9462	-0.4206
Q99733-2	0.999954	-0.0695515	0.148108	0.108204	0.0794893	0.203174	-0.224108	0.172019	-0.578332	0.975393	Q99733	NAP1L4	Q99733-2_NAP1L4	Q99733-2	NAP1L4	1	2	3	2	Q99733-2|Q99733	HUMAN	44306.2	9.8	1219	1219.2	47.17	33	Isoform 2 of Nucleosome assembly protein 1-like 4	2	2	24400000	0.072	-0.4901	0.649	0.8949	-0.4885	-0.9985	0.5502	0.779	-0.435	0.9462	-2.1028
O60678	0.999954	0.0860498	0.267298	0.36405	-0.19666	0.492629	0.444652	-0.366855	0.0564831	0.919592	O60678	PRMT3	O60678_PRMT3	O60678	PRMT3	1	7	6	6	O60678|A0A0A0MSN7|O60678-2	HUMAN	60559.7	13.7	947	947.1	68.65	68.65	Protein arginine N-methyltransferase 3	6	7	308000000	0.137	-0.1897	-0.2036	1.5293	-0.544	1.333	-0.4437	-0.532	-0.2017	0.9462	-0.8332
P41214	0.98004	0.246205	0.465128	1.00657	0.113343	0.876745	-0.317434	0.545532	0.0128396	0.793127	P41214	EIF2D	P41214_EIF2D	P41214	EIF2D	1	7	6	6	P41214|P41214-2	HUMAN	65332.9	13.1	820	820.1	81.41	81.41	Eukaryotic translation initiation factor 2D	6	7	274000000	0.131	-0.2951	0.5218	-0.3005	2.054	0.4567	-1.0916	0.7885	0.3026	0.9462	-0.9205
Q9Y512	0.524592	0.181306	2.26502	8.59798	-1.08611	1.90195	-0.586301	-0.153174	0.830164	0.138103	Q9Y512	SAMM50	Q9Y512_SAMM50	Q9Y512	SAMM50	1	3	3	3	Q9Y512	HUMAN	52374.6	7.6	1307	1307.1	43.25	43.25	Sorting and assembly machinery component 50 homolog	3	3	64500000	0.076	0.0422	-2.2144	2.738	1.0659	-0.9241	-0.2485	0.8787	-1.1851	0.9462	0.7142
P35580-2	0.882909	-0.409298	0.924475	2.93427	-1.27039	-1.36143	-1.58532	2.42435	-0.253706	0.508831	P35580	MYH10	P35580-2_MYH10	P35580-2	MYH10	1	1	172	1	P35580-2|P35580-4	HUMAN	231745	68.6	2	2.2	2643.92	5.96	Isoform 2 of Myosin-10	1	1	5200000	0.006	-0.88	-1.6608	0.7079	-3.4307	2.2253	-5.3959	3.2917	1.557	0.9368	-1.4442
Q8TD16-2	0.31657	-0.466411	3.34153	12.3929	-2.79669	-0.0271247	0.0727461	1.10915	-0.690141	0.0576386	Q8TD16	BICD2	Q8TD16-2_BICD2	Q8TD16-2	BICD2	1	5	7	5	Q8TD16-2|Q8TD16	HUMAN	97260.4	10.2	381	381.2	81.26	68.61	Isoform 2 of Protein bicaudal D homolog 2	5	5	177000000	0.081	-1.9919	-3.6015	-0.3873	0.3331	0.0212	0.1242	1.5627	0.6556	0.9368	-2.3171
Q15654	0.995813	0.234423	0.377922	0.698157	0.820395	0.151673	-0.0860584	0.432688	-0.146581	0.851499	Q15654	TRIP6	Q15654_TRIP6	Q15654	TRIP6	1	3	3	3	Q15654	HUMAN	51770.4	7.9	1293	1293.1	43.95	43.95	Thyroid receptor-interacting protein 6	3	3	101000000	0.079	1.3226	0.3182	-0.8014	1.1047	-0.0212	-0.1509	-0.2945	1.1599	0.9368	-1.23
P36542	0.943003	0.179704	0.635375	1.68118	-0.455758	0.220364	0.823407	-0.229306	0.539813	0.679019	P36542	ATP5F1C	P36542_ATP5F1C	P36542	ATP5C1	1	20	8	1	P36542	HUMAN	33052.5	27.5	540	540.1	123.41	17.05	ATP synthase subunit gamma, mitochondrial	8	20	15600000000	0.275	-0.0843	-0.8272	1.3289	-0.8882	1.4871	0.1597	-0.6792	0.2206	0.9368	0.1428
Q24JP5-2	0.239256	-0.693149	4.01632	14.464	-4.89165	-0.108142	0.781793	0.15364	0.598611	0.0357768	Q24JP5	TMEM132A	Q24JP5-2_TMEM132A	Q24JP5-2	TMEM132A	1	2	2	2	Q24JP5-2|Q24JP5|Q24JP5-4	HUMAN	111165	3.5	1495	1495.1	34.49	34.49	Isoform 2 of Transmembrane protein 132A	2	2	204000000	0.035	-4.5528	-5.2305	-3.0586	2.8423	0.0637	1.4999	0.3325	-0.0252	0.9274	0.2698
Q8TDJ6-3	0.50423	0.115558	2.38064	9.03822	-1.49469	-0.0501959	0.315303	1.1056	0.701768	0.12479	Q8TDJ6	DMXL2	Q8TDJ6-3_DMXL2	Q8TDJ6-3	DMXL2	1	2	2	2	Q8TDJ6-3|Q8TDJ6|Q8TDJ6-2	HUMAN	343260	0.4	1826	1826.1	22.78	22.78	Isoform 3 of DmX-like protein 2	2	2	159000000	0.004	-2.0604	-0.929	0.2604	-0.3608	0.4886	0.142	0.0427	2.1685	0.9274	0.4761
P33992	0.999954	-0.09104	0.0797329	0.0272349	-0.336748	-0.012202	-0.182774	0.0928901	-0.0163663	0.993749	P33992	MCM5	P33992_MCM5	P33992	MCM5	1	43	22	22	P33992|B1AHB1	HUMAN	83082.8	38.5	194	194.1	288.31	288.31	DNA replication licensing factor MCM5	22	43	4890000000	0.385	0.1792	-0.8527	0.9082	-0.9326	-0.0372	-0.3284	0.2992	-0.1135	0.9274	-0.9602
Q9C0C2	0.238851	-0.181355	4.02644	14.4935	-1.53983	-1.26087	-0.80426	1.95349	0.744695	0.0355344	Q9C0C2	TNKS1BP1	Q9C0C2_TNKS1BP1	Q9C0C2	TNKS1BP1	1	4	2	2	Q9C0C2|E9PKK0|Q9C0C2-2	HUMAN	182819	1.3	1689	1689.1	27.13	27.13	182 kDa tankyrase-1-binding protein	2	4	50300000	0.013	-0.8589	-2.2207	-2.3774	-0.1443	-1.2003	-0.4082	2.7597	1.1473	0.9181	0.5713
Q14566	0.999954	0.0395447	0.177566	0.159031	0.345448	0.112319	-0.010587	-0.315693	0.0662368	0.964044	Q14566	MCM6	Q14566_MCM6	Q14566	MCM6	1	48	28	28	Q14566	HUMAN	93857.5	39	138	138.1	355.29	355.29	DNA replication licensing factor MCM6	28	48	6560000000	0.39	0.5954	0.0954	0.1469	0.0777	-0.0478	0.0266	0.1187	-0.7501	0.9181	-0.7856
P61160	0.999954	0.0239562	0.178513	0.160812	-0.0496622	0.252189	-0.392591	0.0730025	0.236843	0.963649	P61160	ACTR2	P61160_ACTR2	P61160	ACTR2	1	10	7	7	P61160|P61160-2|F5H6T1|A0A1B0GWH0|A0A1B0GWD0	HUMAN	45045.2	27.4	592	592.1	113.78	113.78	Actin-related protein 2	7	10	1130000000	0.274	0.7851	-0.8845	0.1269	0.3775	-0.4302	-0.355	0.5557	-0.4097	0.9181	-0.4444
Q9NTJ3	0.906146	0.161248	0.856893	2.63529	0.68329	0.734621	-0.456707	-0.332296	0.177329	0.545094	Q9NTJ3	SMC4	Q9NTJ3_SMC4	Q9NTJ3	SMC4	1	39	30	30	Q9NTJ3|E9PD53|Q9NTJ3-2	HUMAN	147864	23.6	132	132.1	362.45	362.45	Structural maintenance of chromosomes protein 4	30	39	3210000000	0.236	1.0802	0.2863	1.0418	0.4275	-0.2655	-0.6479	0.4322	-1.0968	0.9181	-0.5634
O75146	0.786786	-0.279048	1.25974	4.42473	-0.536789	-0.982413	-0.751849	0.219118	0.656692	0.361016	O75146	HIP1R	O75146_HIP1R	O75146	HIP1R	1	4	4	4	O75146|O00291|O00291-4|O00291-3	HUMAN	120071	5.7	1243	1243.1	47.48	47.48	Huntingtin-interacting protein 1-related protein	4	4	96100000	0.057	0.0527	-1.1263	-0.7546	-1.2102	-0.563	-0.9407	1.3775	-0.9392	0.9087	0.4047
Q5R372-3	0.691155	0.0706909	1.64189	6.08043	-0.78162	-0.59401	0.720892	0.692714	0.315479	0.24658	Q5R372	RABGAP1L	Q5R372-3_RABGAP1L	Q5R372-3	RABGAP1L	1	10	8	7	Q5R372-3|Q5R372|Q5R372-4|Q5R372-2|A0A0U1RRM5	HUMAN	94912.9	11.9	781	781.1	85.14	73.91	Isoform 3 of Rab GTPase-activating protein 1-like	8	10	517000000	0.119	-0.8378	-0.7254	-0.4608	-0.7272	0.4833	0.9585	0.0427	1.3427	0.9087	-0.2777
Q06481-6	0.0323924	-0.171573	11.1121	28.576	-3.42038	0.0299554	-0.559886	0.53439	2.55805	0.00138802	Q06481	APLP2	Q06481-6_APLP2	Q06481-6	APLP2	1	6	5	5	Q06481-6|Q06481|Q06481-3|Q06481-2|Q06481-4|Q06481-5|E9PK76	HUMAN	88411.7	8.1	1085	1085.1	58.56	58.56	Isoform 6 of Amyloid-like protein 2	5	6	456000000	0.081	-3.3092	-3.5315	-0.4675	0.5274	-0.0903	-1.0295	1.4155	-0.3467	1.9579	3.1582
F6WQW2	0.698818	-0.215118	1.60738	5.93403	0.0385764	-0.241361	-1.31726	0.136905	0.307544	0.255033	F6WQW2	RANBP1	F6WQW2_RANBP1	F6WQW2	RANBP1	1	10	6	6	F6WQW2|P43487|P43487-2	HUMAN	32303.1	27.6	694	694.1	97.24	97.24	Ran-specific GTPase-activating protein	6	10	1520000000	0.276	0.2108	-0.1336	0.1002	-0.5829	-1.179	-1.4555	0.589	-0.3152	0.9087	-0.2936
Q9UBD5-2	0.999954	-0.0675386	0.243895	0.303993	-0.233696	-0.19684	0.243395	-0.48587	0.335317	0.932397	Q9UBD5	ORC3	Q9UBD5-2_ORC3	Q9UBD5-2	ORC3	1	15	10	10	Q9UBD5-2|Q9UBD5|Q9UBD5-3	HUMAN	83407.7	14.3	441	441.1	148.11	148.11	Isoform 2 of Origin recognition complex subunit 3	10	15	965000000	0.143	-0.0474	-0.42	1.0885	-1.4822	0.5045	-0.0177	-0.8835	-0.0883	0.9087	-0.2381
Q96T37	0.69509	0.220749	1.61825	5.98024	0.894018	0.0521196	-0.695804	0.0657888	0.787622	0.252334	Q96T37	RBM15	Q96T37_RBM15	Q96T37	RBM15	1	15	13	13	Q96T37|Q96T37-3|Q96T37-2|A0A087WWP4|Q96T37-4	HUMAN	107415	15.9	493	493.1	135.76	135.76	Putative RNA-binding protein 15	13	15	1380000000	0.159	1.349	0.4391	-0.5009	0.6051	-0.6639	-0.7277	0.5035	-0.3719	0.9087	0.6666
A0A1B0GW77	0.999954	-0.133951	0.332255	0.551198	-0.700689	0.298207	0.283507	-0.382214	-0.168568	0.880806	A0A1B0GW77	NotFound	A0A1B0GW77_NotFound	A0A1B0GW77	ALDH7A1	1	7	7	7	A0A1B0GW77|P49419|A0A1B0GTG2|A0A1B0GUA1|P49419-2|A0A1B0GTJ4|A0A1B0GTY9|P49419-4|A0A1B0GV49|A0A0J9YWF7|F8WDY6	HUMAN	60716.6	15.8	784	784.1	84.88	84.88	Alpha-aminoadipic semialdehyde dehydrogenase	7	7	892000000	0.158	0.0685	-1.4699	1.4291	-0.8327	0.3718	0.1952	-0.361	-0.4034	0.9087	-1.2458
Q8N5C6	0.999954	0.137704	0.231993	0.275129	-0.0832177	0.709228	-0.0870716	0.0562889	0.0932935	0.938614	Q8N5C6	SRBD1	Q8N5C6_SRBD1	Q8N5C6	SRBD1	1	6	4	4	Q8N5C6|Q8N5C6-2	HUMAN	113029	5.6	1445	1445.1	36.73	36.73	S1 RNA-binding domain-containing protein 1	4	6	130000000	0.056	0.1581	-0.3245	0.7079	0.7106	0.7488	-0.923	1.159	-1.0464	0.9087	-0.7221
H9KVA9	0.308558	0.00303405	3.42374	12.6567	-0.754278	-1.35404	0.0315163	1.77721	0.314762	0.0542412	H9KVA9	NotFound	H9KVA9_NotFound	H9KVA9	BRCC3	1	2	2	2	H9KVA9|A0A0D9SF50|P46736|A0A087WZR3|P46736-3|P46736-2|P46736-4|P46736-5	HUMAN	36637.8	7.8	1794	1794.1	23.58	23.58	Lys-63-specific deubiquitinase BRCC36	2	2	274000000	0.078	-0.7641	-0.7445	-0.9483	-1.7598	-0.3452	0.4082	0.8312	2.7232	0.8993	-0.2698
Q13155	0.849391	0.279497	1.05094	3.49709	0.641681	-0.382178	-0.281341	0.961729	0.457596	0.446983	Q13155	AIMP2	Q13155_AIMP2	Q13155	AIMP2	1	11	7	7	Q13155|A8MU58|F8W950	HUMAN	35690.5	35.9	699	699.1	96.37	96.37	Aminoacyl tRNA synthase complex-interacting multifunctional protein 2	7	11	995000000	0.359	0.6534	0.6299	-0.6478	-0.1166	0.0053	-0.568	-0.1567	2.0802	0.8993	0.0159
Q9C0C4	0.615236	-0.134174	1.9305	7.27678	-0.175433	-0.211364	-1.40412	0.654514	0.465531	0.187207	Q9C0C4	SEMA4C	Q9C0C4_SEMA4C	Q9C0C4	SEMA4C	1	4	4	4	Q9C0C4	HUMAN	93819.3	6.3	1274	1274.1	45.46	45.46	Semaphorin-4C	4	4	176000000	0.063	-0.3636	0.0127	-0.3339	-0.0888	-0.5895	-2.2187	0.2185	1.0905	0.8993	0.0317
P49757	0.906146	-0.0182703	0.862331	2.65927	0.762978	0.230808	-0.807055	-0.489687	0.211605	0.542092	P49757	NUMB	P49757_NUMB	P49757	NUMB	1	2	2	2	P49757|P49757-3|P49757-2|P49757-4|P49757-5|P49757-6|G3V3Z8|P49757-7|P49757-8|Q9Y6R0|A0A0C4DGH3|P49757-9	HUMAN	71487.2	5.9	1782	1782.1	24.17	24.17	Protein numb homolog	2	2	91300000	0.059	1.5387	-0.0127	-0.5543	1.0159	-0.4249	-1.1892	-0.494	-0.4854	0.8993	-0.4761
Q9BVQ7	0.672748	0.514905	1.71763	6.39932	0.0635318	1.03317	0.320928	0.548529	0.608364	0.229123	Q9BVQ7	SPATA5L1	Q9BVQ7_SPATA5L1	Q9BVQ7	SPATA5L1	1	5	4	4	Q9BVQ7|Q9BVQ7-2|Q9BVQ7-3	HUMAN	81564.7	7.9	1090	1090.1	58.05	58.05	Spermatogenesis-associated protein 5-like protein 1	4	5	46900000	0.079	-0.3056	0.4327	0.5009	1.5655	0.2602	0.3816	0.3847	0.7123	0.8993	0.3174
O00213-2	0.0785216	0.435184	7.53793	22.7323	-0.376021	1.32129	1.7466	0.818698	-1.33465	0.00533055	O00213	APBB1	O00213-2_APBB1	O00213-2	APBB1	1	27	16	14	O00213-2|O00213|J3KPL8|A0A075B7G8|O00213-3|O00213-5|O00213-6|A0A087WYH9|O00213-4|A0A087X0V7|V9GYR7	HUMAN	77699.2	33.6	242	242.1	240.61	216.36	Isoform 2 of Amyloid-beta A4 precursor protein-binding family B member 1	16	27	5410000000	0.336	-0.4848	-0.2673	0.955	1.6876	1.3277	2.1655	0.6792	0.9582	-1.1616	-1.5077
Q15717-2	0.999954	-0.0172402	0.332903	0.553201	0.247167	-0.445689	-0.360516	0.11118	0.361657	0.8804	Q15717	ELAVL1	Q15717-2_ELAVL1	Q15717-2	ELAVL1	1	26	13	13	Q15717-2|Q15717|M0QZR9|A0A0R4J2E6|A0A0A0MRX1|P26378-3|B1APY8|P26378|B1APY9|P26378-5|P26378-4|P26378-2|Q12926|Q12926-2	HUMAN	39223.8	41.3	318	318.1	199.06	199.06	Isoform 2 of ELAV-like protein 1	13	26	4990000000	0.413	0.9907	-0.4963	-0.3807	-0.5107	0.1487	-0.8697	0.7077	-0.4854	0.89	-0.1666
P52292	0.972303	-0.0243927	0.517661	1.20631	0.137304	-0.136338	-0.46373	-0.143852	0.484652	0.757477	P52292	KPNA2	P52292_KPNA2	P52292	KPNA2	1	25	13	13	P52292	HUMAN	58203.2	37.6	260	260.1	228.13	228.13	Importin subunit alpha-1	13	25	4060000000	0.376	-0.1581	0.4327	-0.2671	-0.0056	-0.324	-0.6035	0.1472	-0.435	0.89	0.0794
P22102	0.999954	-0.0216812	0.14788	0.107845	0.0891334	0.0616834	-0.449893	0.158324	0.0323469	0.975473	P22102	GART	P22102_GART	P22102	GART	1	73	34	34	P22102|P22102-2|F8WD69	HUMAN	109020	46.1	60	60.1	511.73	511.73	Trifunctional purine biosynthetic protein adenosine-3	34	73	9950000000	0.461	0.4901	-0.3118	0.5009	-0.3775	-0.0478	-0.852	0.6507	-0.3341	0.89	-0.8253
Q9UK61	0.963804	-0.384458	0.54253	1.30381	-0.426081	0.266768	-1.75684	0.22338	-0.229514	0.74066	Q9UK61	FAM208A	Q9UK61_FAM208A	Q9UK61	FAM208A	1	2	2	2	Q9UK61|Q9UK61-4|Q9UK61-3|Q9UK61-2|A0A087X0F1	HUMAN	190568	1.6	1667	1667.1	27.78	27.78	Protein TASOR	2	2	76100000	0.016	1.4386	-2.2907	0.6945	-0.161	-0.2921	-3.2216	1.8525	-1.4057	0.89	-1.349
Q13546	0.616313	0.372162	1.92525	7.25546	-0.45213	-0.340227	0.884064	1.0114	0.7577	0.188128	Q13546	RIPK1	Q13546_RIPK1	Q13546	RIPK1	1	11	7	7	Q13546|Q13546-2	HUMAN	76500.1	14.6	700	700.1	96.36	96.36	Receptor-interacting serine/threonine-protein kinase 1	7	11	381000000	0.146	-0.7325	-0.1718	-0.8414	0.161	0.5789	1.1892	0.1947	1.8281	0.8806	0.6348
Q6YN16	0.999954	-0.0893252	0.091107	0.0369229	0.140883	-0.236249	0.0975538	-0.361417	-0.0873972	0.991534	Q6YN16	HSDL2	Q6YN16_HSDL2	Q6YN16	HSDL2	1	12	8	8	Q6YN16|Q6YN16-2	HUMAN	45679.2	27.2	560	560.1	120.54	120.54	Hydroxysteroid dehydrogenase-like protein 2	8	12	3280000000	0.272	1.4017	-1.1199	0.1937	-0.6662	0.0531	0.142	0.1092	-0.8321	0.8806	-1.0554
A0A087WUW9	0.785444	-0.185827	1.26352	4.4414	-0.334809	-0.13686	-0.556322	-0.563622	0.662478	0.359633	A0A087WUW9	NotFound	A0A087WUW9_NotFound	A0A087WUW9	ARL15	1	8	6	6	A0A087WUW9|Q9NXU5|A0A0B4J222	HUMAN	23275.2	24.5	987	987.1	66.4	66.4	ADP-ribosylation factor-like protein 15	6	8	888000000	0.245	0.0685	-0.7381	-0.2404	-0.0333	-0.7754	-0.3372	-0.7742	-0.353	0.8806	0.4444
P05198	0.436505	0.0444558	2.65085	10.0351	1.53013	0.490306	-0.798355	-1.05524	0.0554361	0.0991961	P05198	EIF2S1	P05198_EIF2S1	P05198	EIF2S1	1	13	10	10	P05198	HUMAN	36396.8	29.2	502	502.1	133.48	133.48	Eukaryotic translation initiation factor 2 subunit 1	10	13	932000000	0.292	2.424	0.6363	0.5476	0.433	-0.9666	-0.6301	-1.083	-1.0275	0.8806	-0.7697
Q66K14	0.724703	0.652554	1.4896	5.42933	-0.744783	0.667689	2.822	-0.969875	1.48774	0.286462	Q66K14	TBC1D9B	Q66K14_TBC1D9B	Q66K14	TBC1D9B	1	2	2	2	Q66K14|Q66K14-2|E5RIN2	HUMAN	141663	2.3	1822	1822.1	22.85	22.85	TBC1 domain family member 9B	2	2	58500000	0.023	-1.5914	0.1018	-0.1135	1.4489	-0.5152	6.1592	-0.969	-0.9708	0.8806	2.0949
A6NMQ1	0.998061	-0.139117	0.359092	0.63619	-0.164397	-0.485222	0.410131	0.163673	-0.619771	0.863736	A6NMQ1	POLA1	A6NMQ1_POLA1	A6NMQ1	POLA1	1	5	5	5	A6NMQ1|P09884|A0A087WU64	HUMAN	168280	4	875	875.1	75	75	DNA polymerase	5	5	88800000	0.04	-0.1634	-0.1654	-0.0267	-0.9437	-0.085	0.9052	-0.095	0.4223	0.8712	-2.1108
Q9ULW0-2	0.986443	0.155669	0.424775	0.85983	0.395905	0.847875	-0.431375	0.268305	-0.302364	0.820384	Q9ULW0	TPX2	Q9ULW0-2_TPX2	Q9ULW0-2	TPX2	1	4	4	4	Q9ULW0-2|Q9ULW0	HUMAN	90190.4	7.1	1432	1432.1	37.34	37.34	Isoform 2 of Targeting protein for Xklp2	4	4	182000000	0.071	0.2319	0.56	0.1469	1.5488	0.0425	-0.9052	1.52	-0.9834	0.8712	-1.4759
A0A087X295	0.558877	0.122573	2.11735	8.02351	-0.210132	-0.876387	0.0142557	-0.0789066	1.76404	0.157634	A0A087X295	WDR6	A0A087X295_WDR6	A0A087X295	WDR6	1	7	7	7	A0A087X295|Q9NNW5|E9PDU5|E9PBK6|Q6PKC6|F8WE36|E5RFX3	HUMAN	126996	6.9	815	815.1	81.89	81.89	WD repeat-containing protein 6	7	7	706000000	0.069	-0.1212	-0.2991	-1.2087	-0.544	-0.0425	0.071	-1.0592	0.9014	0.8618	2.6662
Q96QK1	0.236734	-0.0782422	4.04943	14.5604	-2.23669	-0.439767	1.50632	0.340064	0.43886	0.0349914	Q96QK1	VPS35	Q96QK1_VPS35	Q96QK1	VPS35	1	4	4	4	Q96QK1	HUMAN	92504.1	7	1166	1166.1	52.46	52.46	Vacuolar protein sorting-associated protein 35	4	4	107000000	0.07	-3.188	-1.2854	-0.0801	-0.7994	1.1578	1.8548	-0.4797	1.1599	0.8618	0.0159
Q9UBB4	0.731128	-0.108974	1.45132	5.2637	-1.12061	-0.147386	0.998983	-0.016425	-0.259436	0.297598	Q9UBB4	ATXN10	Q9UBB4_ATXN10	Q9UBB4	ATXN10	1	8	7	7	Q9UBB4|Q9UBB4-2|A0A1W2PQD2|B1AHE3	HUMAN	54229.5	16.6	763	763.1	86.42	86.42	Ataxin-10	7	8	1160000000	0.166	-1.1277	-1.1135	0.2271	-0.5218	0.9241	1.0739	-0.285	0.2521	0.8618	-1.3807
O95248-4	0.679618	-0.839145	1.68058	6.24377	-2.21094	0.344748	-1.45869	-1.73424	0.863392	0.237478	O95248	SBF1	O95248-4_SBF1	O95248-4	SBF1	1	2	2	2	O95248-4|G5E933|O95248	HUMAN	213156	1.8	1451	1451.1	36.45	36.45	Isoform 4 of Myotubularin-related protein 5	2	2	59700000	0.018	-2.6084	-1.8135	1.3557	-0.6662	0.4196	-3.337	-4.0232	0.5547	0.8618	0.8649
Q9Y6K9-2	0.0646511	0.112742	8.25973	24.0649	-0.492794	-0.992018	-1.77742	1.34934	2.4766	0.00392202	Q9Y6K9	IKBKG	Q9Y6K9-2_IKBKG	Q9Y6K9-2	IKBKG	1	2	2	2	Q9Y6K9-2|Q9Y6K9|A0A087X1B1|A0A087WUW6|A0A087X0G7|Q9Y6K9-3	HUMAN	56584.6	7.1	1491	1491.1	34.77	34.77	Isoform 2 of NF-kappa-B essential modulator	2	2	194000000	0.071	-0.6165	-0.3691	-1.7897	-0.1943	-2.1881	-1.3667	1.501	1.1977	1.8267	3.1265
P27694	0.874808	0.294614	0.95329	3.06226	-0.647547	0.275699	0.488293	0.910545	0.446079	0.494054	P27694	RPA1	P27694_RPA1	P27694	RPA1	1	6	6	6	P27694	HUMAN	68764.6	12.6	955	955.1	68.18	68.18	Replication protein A 70 kDa DNA-binding subunit	6	6	358000000	0.126	-0.8115	-0.4836	-0.6144	1.1658	-0.1328	1.1094	0.1947	1.6263	0.8525	0.0397
Q13310-3	0.273163	-0.0449044	3.75527	13.6875	-0.0867472	-1.20746	1.15104	-0.725098	0.643742	0.0427806	Q13310	PABPC4	Q13310-3_PABPC4	Q13310-3	PABPC4	1	4	7	3	Q13310-3|Q13310|Q13310-2|B1ANR0	HUMAN	72731.7	13.4	380	380.2	103.06	40.75	Isoform 3 of Polyadenylate-binding protein 4	3	4	259000000	0.056	0.4374	-0.6109	-1.3824	-1.0326	1.3702	0.9319	-0.7505	-0.6997	0.8431	0.4444
Q13200	0.999954	0.0955143	0.3055	0.470727	0.074369	-0.138001	-0.256428	0.173728	0.623904	0.897279	Q13200	PSMD2	Q13200_PSMD2	Q13200	PSMD2	1	18	13	13	Q13200|Q13200-3|Q13200-2	HUMAN	100940	19.7	460	460.1	144.67	144.67	26S proteasome non-ATPase regulatory subunit 2	13	18	642000000	0.197	-0.0422	0.1909	0.6344	-0.9104	0.632	-1.1449	-0.1757	0.5232	0.8431	0.4047
P42167	0.705221	-0.0407583	1.56634	5.75905	1.17295	-0.0449331	-0.986334	-0.354403	0.00892708	0.265519	P42167	TMPO	P42167_TMPO	P42167	TMPO	1	123	28	5	P42167|P42167-3|P42166	HUMAN	50726.4	60.3	84	84.1	463.69	55.39	Lamina-associated polypeptide 2, isoforms beta/gamma	28	123	306000000000	0.603	1.5123	0.8336	0.0267	-0.1166	-1.0941	-0.8786	0.4132	-1.1221	0.8431	-0.8253
P29353-6	0.984136	-0.256468	0.442616	0.92392	-0.673546	0.255871	-1.1892	0.0775527	0.246983	0.808366	P29353	SHC1	P29353-6_SHC1	P29353-6	SHC1	1	2	2	2	P29353-6|P29353|P29353-7|P29353-2|P29353-3|P29353-5|X6R6D0|P98077	HUMAN	63405.6	3.4	1625	1625.1	29.68	29.68	Isoform 6 of SHC-transforming protein 1	2	2	232000000	0.034	1.2172	-2.5643	0.8615	-0.3497	-0.701	-1.6774	1.4915	-1.3364	0.8431	-0.3491
P63172	0.882679	-0.726131	0.925547	2.93902	-2.11937	0.881733	-0.166072	-0.700416	-1.52653	0.508274	P63172	DYNLT1	P63172_DYNLT1	P63172	DYNLT1	1	5	2	2	P63172|Q5VTU3	HUMAN	12680	32.7	1404	1404.1	38.83	38.83	Dynein light chain Tctex-type 1	2	5	644000000	0.327	0.3109	-4.5496	2.3908	-0.6273	0.085	-0.4171	-0.9785	-0.4223	0.8431	-3.8962
Q9H223	0.572214	0.481527	2.07852	7.87013	0.327502	1.86137	0.518447	-0.0983281	-0.201355	0.1633	Q9H223	EHD4	Q9H223_EHD4	Q9H223	EHD4	1	8	8	6	Q9H223	HUMAN	61402.2	17.9	461	461.2	93.76	69.01	EH domain-containing protein 4	6	8	280000000	0.142	0.7377	-0.0827	1.7964	1.9263	-0.1168	1.1537	0.4085	-0.6052	0.8431	-1.2458
P05387	0.558877	-0.0661335	2.11368	8.00904	1.08929	-1.06057	-0.869598	0.212371	0.297845	0.15816	P05387	RPLP2	P05387_RPLP2	P05387	RPLP2	1	4	3	3	P05387	HUMAN	11664.7	40.8	1212	1212.1	50.14	50.14	60S acidic ribosomal protein P2	3	4	364000000	0.408	0.9696	1.209	-2.0101	-0.111	-0.7807	-0.9585	0.513	-0.0883	0.8337	-0.2381
P61289-2	0.707336	-0.0647148	1.55339	5.70362	-0.659229	-1.00933	0.628544	1.17641	-0.459965	0.268929	P61289	PSME3	P61289-2_PSME3	P61289-2	PSME3	1	2	2	2	P61289-2|P61289-3|P61289|K9J957|A0A087WTV2|B7Z8D3	HUMAN	31057.2	8.2	1620	1620.1	29.8	29.8	Isoform 2 of Proteasome activator complex subunit 3	2	2	71200000	0.082	-0.3004	-1.0181	-0.975	-1.0437	0.5205	0.7366	2.0187	0.3341	0.8337	-1.7537
O94832	0.986443	0.0619643	0.416531	0.830664	-0.334014	-0.277156	-0.262647	0.338266	0.845373	0.825912	O94832	MYO1D	O94832_MYO1D	O94832	MYO1D	1	9	8	8	O94832|J3QRN6|K7EIG7|J3KRL0	HUMAN	116999	10.8	593	593.1	113.72	113.72	Unconventional myosin-Id	8	9	492000000	0.108	-0.1844	-0.4836	0.3339	-0.8882	1.3118	-1.8371	-0.2375	0.914	0.8337	0.857
Q8NI08	0.191126	0.137937	4.5692	16.0155	-1.89855	-0.228266	1.81013	0.906905	0.0994653	0.0250295	Q8NI08	NCOA7	Q8NI08_NCOA7	Q8NI08	NCOA7	1	6	5	5	Q8NI08|Q8NI08-2|Q8NI08-7|Q8NI08-5|H0Y6T0	HUMAN	106787	8.3	832	832.1	80.04	80.04	Nuclear receptor coactivator 7	5	6	378000000	0.083	-2.1236	-1.6735	-0.5343	0.0777	0.94	2.6802	1.3347	0.4791	0.8337	-0.6348
F8W930	0.999954	-0.115211	0.247772	0.313646	0.235783	0.276716	-0.547377	-0.335137	-0.206039	0.930327	F8W930	IGF2BP2	F8W930_IGF2BP2	F8W930	IGF2BP2	1	9	12	8	F8W930|Q9Y6M1|Q9Y6M1-1|Q9Y6M1-4|Q9Y6M1-3|Q9Y6M1-6|Q9Y6M1-5	HUMAN	66899.1	24.1	191	191.3	142.31	84.31	Insulin-like growth factor 2 mRNA-binding protein 2	8	9	382000000	0.168	0.7325	-0.2609	-0.2404	0.7938	0.5205	-1.6152	-0.1092	-0.561	0.8337	-1.2458
Q5JSH3	0.827142	0.0860928	1.10915	3.75645	1.1897	0.575088	-0.450383	-0.451754	-0.432192	0.421071	Q5JSH3	WDR44	Q5JSH3_WDR44	Q5JSH3	WDR44	1	17	14	14	Q5JSH3|Q5JSH3-2|Q5JSH3-4|Q5JSH3-3	HUMAN	101935	19	479	479.1	138.13	138.13	WD repeat-containing protein 44	14	17	1340000000	0.19	1.4122	0.9672	1.3223	-0.1721	-0.3505	-0.5502	-0.1092	-0.7943	0.8337	-1.6981
P04844	0.858203	0.111712	1.02966	3.40225	-0.52804	-0.292766	0.671346	0.168867	0.539152	0.456851	P04844	RPN2	P04844_RPN2	P04844	RPN2	1	23	13	13	P04844|P04844-2	HUMAN	69396.8	41.3	281	281.1	215.61	215.61	Dolichyl-diphosphooligosaccharide--protein glycosyltransferase subunit 2	13	23	2180000000	0.413	-0.7061	-0.35	0.2805	-0.866	1.0409	0.3017	0.1045	0.2332	0.8244	0.2539
Q8IWZ3-6	0.858203	-0.156161	1.01673	3.34467	-0.684433	-0.190794	-0.768585	0.0461232	0.816883	0.462949	Q8IWZ3	ANKHD1	Q8IWZ3-6_ANKHD1	Q8IWZ3-6	ANKHD1	1	12	8	4	Q8IWZ3-6|Q8IWZ3|Q8IWZ3-4|Q8IWZ3-2|Q8IWZ3-5|O75179-4|A0A1W2PQ15|O75179-5|Q8IWZ3-3	HUMAN	279224	4.6	780	780.1	85.16	31.51	Isoform 6 of Ankyrin repeat and KH domain-containing protein 1	8	12	1270000000	0.046	-0.8853	-0.4836	-1.2087	0.8272	-1.333	-0.2041	-0.494	0.5862	0.8244	0.8094
P55884-2	0.867304	0.0497383	0.976853	3.16707	0.00372839	-0.129468	-0.632912	0.460255	0.547087	0.482273	P55884	EIF3B	P55884-2_EIF3B	P55884-2	EIF3B	1	17	12	12	P55884-2|P55884	HUMAN	99769.3	16.1	358	358.1	183.46	183.46	Isoform 2 of Eukaryotic translation initiation factor 3 subunit B	12	17	1610000000	0.161	-0.0053	0.0127	-0.5476	0.2887	-0.5736	-0.6922	0.7125	0.208	0.8244	0.2698
O00159-3	0.986443	-0.151503	0.425658	0.862971	-0.318206	-0.0846171	-0.417888	-0.36883	0.432027	0.819791	O00159	MYO1C	O00159-3_MYO1C	O00159-3	MYO1C	1	29	20	20	O00159-3|O00159|F5H6E2|O00159-2	HUMAN	120425	22.9	213	213.1	268.34	268.34	Isoform 3 of Unconventional myosin-Ic	20	29	1590000000	0.229	0.1844	-0.8208	0.7079	-0.8771	-0.0903	-0.7455	-0.3657	-0.3719	0.8244	0.0397
Q13395	0.999954	0.194559	0.122411	0.0714746	-0.482106	0.266053	0.364359	0.547197	0.277291	0.983677	Q13395	TARBP1	Q13395_TARBP1	Q13395	TARBP1	1	3	3	3	Q13395	HUMAN	183954	3.2	1584	1584.1	31.08	31.08	Probable methyltransferase TARBP1	3	3	45800000	0.032	-0.8115	-0.1527	-1.6829	2.215	-1.7207	2.4495	1.8382	-0.7438	0.8244	-0.2698
Q92643	0.984136	0.0437416	0.438115	0.907628	-0.232204	0.302412	0.488188	-0.422567	0.0828786	0.811404	Q92643	PIGK	Q92643_PIGK	Q92643	PIGK	1	7	4	4	Q92643|A6NEM5|Q92643-2|B1AK81	HUMAN	45536.2	14.1	1387	1387.1	39.26	39.26	GPI-anchor transamidase	4	7	312000000	0.141	-0.1844	-0.28	0.788	-0.1832	0.6214	0.355	-0.7695	-0.0756	0.8244	-0.6586
Q9BT67	0.0258568	-0.428293	12.1256	29.9527	-5.61272	-1.49694	1.13983	1.88976	1.93861	0.00101095	Q9BT67	NDFIP1	Q9BT67_NDFIP1	Q9BT67	NDFIP1	1	2	2	2	Q9BT67|Q9BT67-2	HUMAN	25012.9	12.6	1781	1781.1	24.19	24.19	NEDD4 family-interacting protein 1	2	2	321000000	0.126	-5.085	-6.1404	-2.9384	-0.0555	1.1259	1.1537	0.779	3.0005	0.8618	3.0154
P10589	0.741453	0.293046	1.40525	5.06346	-0.8109	-0.315232	1.53829	0.308324	0.74475	0.311641	P10589	NR2F1	P10589_NR2F1	P10589	NR2F1	1	3	2	2	P10589|P24468|F1DAL9|P24468-2|P24468-3	HUMAN	47124.7	5.6	1651	1651.1	28.53	28.53	COUP transcription factor 1	2	3	73200000	0.056	-0.801	-0.8208	0.9683	-1.5988	2.4908	0.5857	-0.5747	1.1914	0.815	0.6745
Q9ULX6	0.95592	-0.104634	0.57914	1.4503	0.121695	0.00838201	-0.872953	-0.23541	0.455116	0.716094	Q9ULX6	AKAP8L	Q9ULX6_AKAP8L	Q9ULX6	AKAP8L	1	6	5	5	Q9ULX6|Q9ULX6-2|V9GZ50	HUMAN	72103.9	10.8	914	914.1	71.19	71.19	A-kinase anchor protein 8-like	5	6	1320000000	0.108	0.7588	-0.5154	0.4942	-0.4774	-1.6039	-0.142	-0.931	0.4602	0.815	0.0952
G1AUC5	0.978943	0.162834	0.486488	1.08669	0.0386758	0.265215	-0.298986	0.314472	0.494792	0.77863	G1AUC5	NotFound	G1AUC5_NotFound	G1AUC5	PPP1R2P3	1	5	3	3	G1AUC5|Q6NXS1|P41236|E7EUI7	HUMAN	23163.1	17.5	1496	1496.1	34.46	34.46	Protein phosphatase inhibitor 2-like protein	3	5	236000000	0.175	0.1792	-0.1018	-0.1135	0.644	-0.7488	0.1509	0.3705	0.2584	0.815	0.1746
Q9Y617	0.619393	-0.397423	1.89592	7.13617	-0.863694	-1.46344	-0.688607	0.363947	0.664682	0.193367	Q9Y617	PSAT1	Q9Y617_PSAT1	Q9Y617	PSAT1	1	3	3	3	Q9Y617|Q9Y617-2	HUMAN	40821.3	11.3	1568	1568.1	31.8	31.8	Phosphoserine aminotransferase	3	3	1220000000	0.113	0.137	-1.8644	-0.5343	-2.3926	-0.0637	-1.3135	0.2992	0.4286	0.8056	0.5237
P07954	0.976104	-0.190573	0.499548	1.13643	0.0138696	-0.740791	-0.411564	-0.0188222	0.204441	0.769763	P07954	FH	P07954_FH	P07954	FH	1	4	3	3	P07954|P07954-2	HUMAN	54807.2	8.4	1382	1382.1	39.68	39.68	Fumarate hydratase, mitochondrial	3	4	242000000	0.084	0.4795	-0.4518	-0.1937	-1.2879	-0.1753	-0.6479	-0.6365	0.5988	0.8056	-0.3968
Q5QPK2	0.72884	0.109092	1.46401	5.31872	-0.825317	-0.393487	1.47658	0.214169	0.0735107	0.293852	Q5QPK2	DPM1	Q5QPK2_DPM1	Q5QPK2	DPM1	1	19	10	10	Q5QPK2|O60762	HUMAN	32597	36.5	468	468.1	141.93	141.93	Dolichol-phosphate mannosyltransferase subunit 1	10	19	1580000000	0.365	-0.6007	-1.0499	0.5343	-1.3212	2.1722	0.781	-0.4037	0.8321	0.8056	-0.6586
A0JNW5	0.23207	0.411033	4.11902	14.7615	-1.8292	-0.135115	1.8632	1.80107	0.35521	0.0334083	A0JNW5	UHRF1BP1L	A0JNW5_UHRF1BP1L	A0JNW5	UHRF1BP1L	1	4	4	4	A0JNW5|A0A0C4DGH6	HUMAN	165622	2.9	1468	1468.1	35.61	35.61	UHRF1-binding protein 1-like	4	4	134000000	0.029	-1.4122	-2.2462	0.2738	-0.544	0.3983	3.3281	1.2635	2.3387	0.8056	-0.0952
P68366	0.889671	0.0189208	0.908044	2.8614	0.419767	0.597404	-0.645909	-0.401747	0.125089	0.51744	P68366	TUBA4A	P68366_TUBA4A	P68366	TUBA4A	1	3	20	2	P68366|P68366-2	HUMAN	50665.2	54.9	87	87.3	341.41	26.47	Tubulin alpha-4A chain	2	3	135000000	0.055	0.4005	0.4391	0.9617	0.2332	-0.8126	-0.4792	0.0475	-0.851	0.8056	-0.5555
Q8IY26	0.925145	0.16379	0.768005	2.24621	1.24896	0.763835	0.452619	-0.44241	-1.20405	0.596183	Q8IY26	PLPP6	Q8IY26_PLPP6	Q8IY26	PLPP6	1	3	2	2	Q8IY26	HUMAN	32478.3	6.7	1825	1825.1	22.8	22.8	Phospholipid phosphatase 6	2	3	228000000	0.067	2.4661	0.0318	1.3223	0.2054	0	0.9052	0.855	-1.7398	0.8056	-3.2138
Q9NRL2	0.878422	-0.0585115	0.945106	3.02588	0.439354	-0.370334	-0.497133	-0.409382	0.544938	0.498209	Q9NRL2	BAZ1A	Q9NRL2_BAZ1A	Q9NRL2	BAZ1A	1	9	9	9	Q9NRL2|Q9NRL2-2	HUMAN	180354	6	788	788.1	84.4	84.4	Bromodomain adjacent to zinc finger domain protein 1A	9	9	353000000	0.06	0.2424	0.6363	-0.0467	-0.6939	0.1062	-1.1005	-0.5225	-0.2963	0.7963	0.2936
Q13617-2	0.627001	0.269016	1.86077	6.99244	-0.836253	0.202185	0.819319	-1.3451	2.50493	0.199874	Q13617	CUL2	Q13617-2_CUL2	Q13617-2	CUL2	1	3	2	2	Q13617-2|A0A0A0MTN0|Q13617|Q5T2B5	HUMAN	90175	2.2	1923	1923.1	20.15	20.15	Isoform 2 of Cullin-2	2	3	100000000	0.022	-1.5071	-0.1654	-1.2555	1.6599	1.2215	0.4171	-2.7217	0.0315	0.7963	4.2136
P05023-4	0.925145	0.148151	0.755636	2.19259	1.15759	0.427153	-0.204122	-0.224645	-0.41522	0.603588	P05023	ATP1A1	P05023-4_ATP1A1	P05023-4	ATP1A1	1	46	28	28	P05023-4|P05023|P05023-3|P05023-2|A0A0A0MT26|P13637-2|P13637-3|P13637|M0R116|P50993|B1AKY9|Q13733|P54707-2|P54707|P20648|E9PRA5	HUMAN	114310	33.1	129	129.1	377.22	377.22	Isoform 4 of Sodium/potassium-transporting ATPase subunit alpha-1	28	46	6340000000	0.331	1.8443	0.4709	0.6545	0.1998	0	-0.4082	0.6412	-1.0905	0.7963	-1.6267
Q7Z7H8-2	0.891934	0.193778	0.903071	2.83937	-0.742894	1.08921	0.00307476	0.320554	0.298947	0.520072	Q7Z7H8	MRPL10	Q7Z7H8-2_MRPL10	Q7Z7H8-2	MRPL10	1	5	3	3	Q7Z7H8-2|Q7Z7H8	HUMAN	30592.2	13.6	1218	1218.1	49.16	49.16	Isoform 2 of 39S ribosomal protein L10, mitochondrial	3	5	456000000	0.136	-1.8548	0.3691	0.4741	1.7043	0.3611	-0.355	0.95	-0.3089	0.7963	-0.1984
O60493	0.165281	0.0915298	4.97541	17.0828	-2.61166	-1.50027	-0.268238	2.52008	2.31774	0.0195759	O60493	SNX3	O60493_SNX3	O60493	SNX3	1	7	7	7	O60493|O60493-4|O60493-2	HUMAN	18819.1	47.5	880	880.1	74.53	74.53	Sorting nexin-3	7	7	2530000000	0.475	-1.8127	-3.4106	-2.4843	-0.5163	-1.1843	0.6479	1.4345	3.6057	0.7869	3.8486
Q6P1N0	0.507837	0.170478	2.35864	8.9551	-0.347436	-0.67155	0.0488817	0.980706	0.841791	0.127201	Q6P1N0	CC2D1A	Q6P1N0_CC2D1A	Q6P1N0	CC2D1A	1	11	8	8	Q6P1N0|Q6P1N0-2	HUMAN	104460	9.2	724	724.1	91.71	91.71	Coiled-coil and C2 domain-containing protein 1A	8	11	472000000	0.092	-0.3004	-0.3945	-1.2154	-0.1277	-0.0531	0.1509	0.8835	1.0779	0.7869	0.8967
A4D1P6	0.721447	0.197511	1.50234	5.48432	-0.608225	-0.338592	-0.0235848	0.969364	0.988592	0.282858	A4D1P6	WDR91	A4D1P6_WDR91	A4D1P6	WDR91	1	2	2	2	A4D1P6|C9J1X0|A4D1P6-2|A4D1P6-3	HUMAN	84255.8	2.9	1926	1926.1	20.1	20.1	WD repeat-containing protein 91	2	2	170000000	0.029	-0.332	-0.8845	0.0334	-0.7106	1.0622	-1.1094	1.0877	0.851	0.7869	1.1903
Q5C9Z4	0.935022	0.138505	0.679187	1.86511	0.119408	-0.232979	-0.303877	0.355468	0.754504	0.650863	Q5C9Z4	NOM1	Q5C9Z4_NOM1	Q5C9Z4	NOM1	1	6	6	6	Q5C9Z4	HUMAN	96826.2	8.2	855	855.1	77.5	77.5	Nucleolar MIF4G domain-containing protein 1	6	6	249000000	0.082	0.8115	-0.5727	-0.7546	0.2887	-0.4036	-0.2041	0.0427	0.6682	0.7869	0.7221
Q5T6F2	0.223138	0.123793	4.21301	15.0298	-1.32989	-0.186603	-1.13357	2.44708	0.821953	0.0314062	Q5T6F2	UBAP2	Q5T6F2_UBAP2	Q5T6F2	UBAP2	1	3	3	3	Q5T6F2|A0A0D9SFI5|Q5T6F2-2	HUMAN	117684	4.1	1202	1202.1	50.52	50.52	Ubiquitin-associated protein 2	3	3	80200000	0.041	-1.349	-1.3108	-0.9617	0.5884	-2.5068	0.2396	2.9022	1.992	0.7869	0.857
Q8WWY3	0.974946	-0.111099	0.506778	1.1642	0.30886	-0.150807	-0.822009	0.472818	-0.364357	0.764856	Q8WWY3	PRPF31	Q8WWY3_PRPF31	Q8WWY3	PRPF31	1	8	7	7	Q8WWY3|E7EVX8|Q8WWY3-4|Q8WWY3-2|Q8WWY3-3	HUMAN	55683.3	16.2	801	801.1	82.99	82.99	U4/U6 small nuclear ribonucleoprotein Prp31	7	8	837000000	0.162	0.7641	-0.1464	0.1536	-0.4552	0.1487	-1.7927	0.6935	0.2521	0.7869	-1.5156
P38606	0.989884	0.135192	0.399339	0.770803	-0.50547	0.0532601	0.310621	0.309034	0.508513	0.837374	P38606	ATP6V1A	P38606_ATP6V1A	P38606	ATP6V1A	1	17	9	9	P38606|P38606-2	HUMAN	68702.3	20	610	610.1	109.29	109.29	V-type proton ATPase catalytic subunit A	9	17	5290000000	0.2	-0.4637	-0.5472	-0.0267	0.1332	0	0.6212	-0.9452	1.5633	0.7869	0.2301
Q15008	0.951463	0.163001	0.6008	1.53845	-0.553989	0.0980558	0.427497	0.26351	0.57993	0.701705	Q15008	PSMD6	Q15008_PSMD6	Q15008	PSMD6	1	16	12	12	Q15008|Q15008-4|Q15008-2|Q15008-3	HUMAN	45815.8	39.3	413	413.1	161.31	161.31	26S proteasome non-ATPase regulatory subunit 6	12	16	2860000000	0.393	-0.548	-0.56	0.7346	-0.5385	0.8816	-0.0266	-0.532	1.059	0.7869	0.373
O75521	0.999954	0.129156	0.231232	0.273322	0.488519	0.351536	-0.345212	-0.099682	0.25062	0.939005	O75521	ECI2	O75521_ECI2	O75521	ECI2	1	5	3	3	O75521|A0A0C4DGA2|O75521-2	HUMAN	43983.7	10.1	1112	1112.1	56.22	56.22	Enoyl-CoA delta isomerase 2, mitochondrial	3	5	114000000	0.101	0.9643	0.0127	1.0084	-0.3053	0.6586	-1.349	0.8407	-1.0401	0.7869	-0.2857
Q9UDR5	0.999954	-0.0673418	0.202563	0.208967	0.242445	-0.421423	-0.0110761	0.258095	-0.40475	0.953023	Q9UDR5	AASS	Q9UDR5_AASS	Q9UDR5	AASS	1	10	9	9	Q9UDR5|F8WAH1|F8WE53	HUMAN	102872	17	499	499.1	134.33	134.33	Alpha-aminoadipic semialdehyde synthase, mitochondrial	9	10	268000000	0.17	0.6376	-0.1527	-0.0601	-0.7827	0.324	-0.3461	1.197	-0.6808	0.7775	-1.587
O43395	0.616616	0.0546509	1.91827	7.22712	1.57736	-0.364082	-0.759501	-0.0773085	-0.103213	0.18936	O43395	PRPF3	O43395_PRPF3	O43395	PRPF3	1	5	5	5	O43395|O43395-3	HUMAN	77698.7	8.7	1117	1117.1	55.96	55.96	U4/U6 small nuclear ribonucleoprotein Prp3	5	5	879000000	0.087	2.2448	0.9099	-0.8281	0.0999	-0.8179	-0.7011	0.2992	-0.4539	0.7775	-0.984
O95831	0.972303	-0.103502	0.518571	1.20984	0.61429	0.0468431	0.0339621	0.275296	-1.4879	0.75686	O95831	AIFM1	O95831_AIFM1	O95831	AIFM1	1	5	4	4	O95831|O95831-3|O95831-2|O95831-4|O95831-6|E9PMA0|O95831-5	HUMAN	67184.7	7.3	1302	1302.1	43.53	43.53	Apoptosis-inducing factor 1, mitochondrial	4	5	165000000	0.073	1.4386	-0.21	0.6211	-0.5274	-0.1806	0.2485	1.4772	-0.9266	0.7775	-3.7533
Q14746	0.188808	0.490917	4.60676	16.1166	-1.92996	0.437362	3.46274	0.377376	0.10707	0.0244532	Q14746	COG2	Q14746_COG2	Q14746	COG2	1	3	3	3	Q14746|Q14746-2|B7Z2Y2	HUMAN	83776.5	5.8	1343	1343.1	41.45	41.45	Conserved oligomeric Golgi complex subunit 2	3	3	103000000	0.058	-1.9128	-1.9471	0.3807	0.4941	1.5296	5.3959	-0.361	1.1157	0.7775	-0.5634
P12268	0.677281	0.435345	1.69237	6.29335	-0.868516	0.64727	0.75681	0.744541	0.896621	0.234782	P12268	IMPDH2	P12268_IMPDH2	P12268	IMPDH2	1	8	6	6	P12268	HUMAN	56260.4	23.3	673	673.1	101.33	101.33	Inosine-5'-monophosphate dehydrogenase 2	6	8	216000000	0.233	-0.8589	-0.8781	0.4341	0.8605	-0.5099	2.0235	0.304	1.1851	0.7775	1.0157
Q9UH99-2	0.819944	0.210806	1.16143	3.98901	1.08461	0.980874	-0.445107	-0.332207	-0.234143	0.399116	Q9UH99	SUN2	Q9UH99-2_SUN2	Q9UH99-2	SUN2	1	9	9	9	Q9UH99-2|Q9UH99|Q9UH99-3	HUMAN	82728.9	18.2	571	571.1	117.71	117.71	Isoform 2 of SUN domain-containing protein 2	9	9	645000000	0.182	1.4438	0.7254	1.7563	0.2054	-0.3133	-0.5769	0.4702	-1.1347	0.7775	-1.2458
O00567	0.999954	0.0380888	0.153355	0.116592	0.22251	-0.43684	0.50793	-0.0984169	-0.00473907	0.973511	O00567	NOP56	O00567_NOP56	O00567	NOP56	1	13	11	11	O00567	HUMAN	66448.1	16.6	523	523.1	126.92	126.92	Nucleolar protein 56	11	13	1340000000	0.166	0.4005	0.0445	0.9416	-1.8153	1.8057	-0.7899	0.3705	-0.5673	0.7682	-0.7776
A0A0G2JH68	0.891984	0.134569	0.90145	2.83219	-0.309705	0.401965	0.0957369	-0.208709	0.693557	0.520932	A0A0G2JH68	NotFound	A0A0G2JH68_NotFound	A0A0G2JH68	DIAPH1	1	12	10	10	A0A0G2JH68|O60610|A0A140T8Z0|O60610-3|O60610-2|H9KV28	HUMAN	142041	7.9	645	645.1	104.75	104.75	Protein diaphanous homolog 1	10	12	901000000	0.079	-0.3267	-0.2927	0.4875	0.3164	0.085	0.1065	-0.6317	0.2143	0.7682	0.6189
Q13442	0.999954	0.0678231	0.18604	0.175285	0.00666139	0.430038	-0.21104	-0.314273	0.427729	0.960443	Q13442	PDAP1	Q13442_PDAP1	Q13442	PDAP1	1	3	2	2	Q13442	HUMAN	20629.7	13.2	1804	1804.1	23.4	23.4	28 kDa heat- and acid-stable phosphoprotein	2	3	184000000	0.132	-0.0949	0.1082	0.2938	0.5662	-0.8126	0.3905	1.4012	-2.0298	0.7682	0.0873
Q96A35	0.846204	-0.0383163	1.06528	3.561	1.60828	0.800606	-0.907369	-0.997997	-0.6951	0.440454	Q96A35	MRPL24	Q96A35_MRPL24	Q96A35	MRPL24	1	2	2	2	Q96A35	HUMAN	25028.5	9.2	1767	1767.1	24.45	24.45	39S ribosomal protein L24, mitochondrial	2	2	324000000	0.092	1.5176	1.699	0.0801	1.5211	-3.1016	1.2869	-0.5272	-1.4688	0.7682	-2.1584
Q16576-2	0.517734	-0.248533	2.30454	8.74939	1.16932	-0.629393	-1.40202	-0.283864	-0.0967101	0.133371	Q16576	RBBP7	Q16576-2_RBBP7	Q16576-2	RBBP7	1	3	3	3	Q16576-2|Q16576|E9PC52	HUMAN	52712.6	5.7	1450	1450.1	36.48	36.48	Isoform 2 of Histone-binding protein RBBP7	3	3	2390000000	0.057	1.486	0.8527	-1.2421	-0.0167	-0.8338	-1.9702	-0.4227	-0.145	0.7588	-0.9522
H3BQK9	0.721447	-0.263549	1.50709	5.50476	-0.508453	-0.748088	-0.942344	0.379462	0.50168	0.281529	H3BQK9	NotFound	H3BQK9_NotFound	H3BQK9	MACF1	1	5	5	4	H3BQK9|H3BPE1|Q9UPN3|Q9UPN3-5|Q9UPN3-2|Q9UPN3-3|Q9UPN3-4	HUMAN	866540	0.7	1183	1183.1	51.31	46.56	Microtubule-actin cross-linking factor 1, isoforms 1/2/3/5	5	5	246000000	0.007	0.4848	-1.5017	-0.7079	-0.7883	-0.802	-1.0827	0.532	0.2269	0.7494	0.2539
Q9NSV4	0.842325	-0.362264	1.07255	3.59338	-0.754427	-0.588087	-0.631095	0.259715	-0.0974264	0.437182	Q9NSV4	DIAPH3	Q9NSV4_DIAPH3	Q9NSV4	DIAPH3	1	2	2	2	Q9NSV4|Q9NSV4-4|Q9NSV4-5|Q9NSV4-6|Q9NSV4-7|Q9NSV4-1|Q9NSV4-2	HUMAN	138236	2	1639	1639.1	28.95	28.95	Protein diaphanous homolog 3	2	2	60400000	0.02	-0.8853	-0.6236	-0.1603	-1.0159	-0.6054	-0.6567	0.2042	0.3152	0.7494	-0.9443
O14980	0.731128	0.0233647	1.44889	5.25318	-1.03972	-0.450334	1.23266	0.0709161	0.3033	0.29832	O14980	XPO1	O14980_XPO1	O14980	XPO1	1	43	23	23	O14980|F8WF71	HUMAN	124525	26.5	139	139.1	354.27	354.27	Exportin-1	23	43	6610000000	0.265	-0.3741	-1.7053	0.3539	-1.2546	2.066	0.3994	-0.3372	0.4791	0.7494	-0.1428
P68371	0.999954	-0.0167752	0.101389	0.0470052	-0.0949497	0.0929854	-0.273165	0.0307858	0.160467	0.989235	P68371	TUBB4B	P68371_TUBB4B	P68371	TUBB4B	1	150	30	2	P68371|Q3ZCM7|A6NNZ2|A0A075B736|Q5SQY0|Q9H4B7|M0R2T4|G3V3W7|G3V3J6|G3V4U2|A0A075B724	HUMAN	50286.6	82.6	63	63.1	509.84	26.33	Tubulin beta-4B chain	30	150	170000000000	0.826	-0.1581	-0.0318	0.6745	-0.4885	-0.1381	-0.4082	0.0237	0.0378	0.7494	-0.4285
Q14203	0.999954	-0.0286516	0.221554	0.25079	0.0471766	0.332807	-0.483995	0.109759	-0.149005	0.943889	Q14203	DCTN1	Q14203_DCTN1	Q14203	DCTN1	1	27	21	21	Q14203|Q14203-6|E7EX90|Q14203-4|Q14203-3|Q14203-2|Q14203-5|Q6AWB1	HUMAN	142434	20.1	221	221.1	262.89	262.89	Dynactin subunit 1	21	27	1980000000	0.201	0.6798	-0.5854	0.2271	0.4386	-0.4355	-0.5325	0.7742	-0.5547	0.7494	-1.0474
Q8IY81	0.986443	0.185944	0.428863	0.874402	0.334859	0.642886	-0.493464	-0.0364014	0.481842	0.817636	Q8IY81	FTSJ3	Q8IY81_FTSJ3	Q8IY81	FTSJ3	1	10	9	9	Q8IY81	HUMAN	96956.1	13.6	544	544.1	123.25	123.25	pre-rRNA processing protein FTSJ3	9	10	649000000	0.136	1.096	-0.4263	1.8298	-0.544	0.0159	-1.0029	0.608	-0.6808	0.7494	0.2143
Q16658	0.72884	-0.0110794	1.4609	5.30525	-0.820395	0.964137	-0.517119	-0.124186	0.442166	0.294765	Q16658	FSCN1	Q16658_FSCN1	Q16658	FSCN1	1	3	3	3	Q16658	HUMAN	55156.6	8.9	1511	1511.1	34.08	34.08	Fascin	3	3	216000000	0.089	-0.6481	-0.9926	1.6896	0.2387	-0.8922	-0.142	0.4702	-0.7186	0.7494	0.1349
Q13501	0.572214	1.10066	2.08294	7.88766	-1.65108	-2.08113	0.611738	4.3536	4.27018	0.162643	Q13501	SQSTM1	Q13501_SQSTM1	Q13501	SQSTM1	1	11	7	7	Q13501|Q13501-2|E7EMC7|C9J6J8|D6RBF1	HUMAN	48485.1	28.1	579	579.1	116.23	116.23	Sequestosome-1	7	11	1150000000	0.281	-3.2513	-0.0509	-4.4343	0.272	-1.5455	2.769	1.0735	7.6337	0.7401	7.8003
Q8N3U4-2	0.50423	-0.156493	2.38033	9.03704	-2.14581	-0.866301	1.00394	-1.12416	2.34986	0.124823	Q8N3U4	STAG2	Q8N3U4-2_STAG2	Q8N3U4-2	STAG2	1	2	2	2	Q8N3U4-2|Q8N3U4	HUMAN	146947	1.7	1868	1868.1	21.61	21.61	Isoform 2 of Cohesin subunit SA-2	2	2	89000000	0.017	-4.0944	-0.1973	-1.5827	-0.1499	1.8748	0.1331	-1.9142	-0.3341	0.7401	3.9597
Q9UM82	0.581025	0.188146	2.03713	7.70561	-0.824372	-0.663141	0.738676	0.986255	0.703311	0.169605	Q9UM82	SPATA2	Q9UM82_SPATA2	Q9UM82	SPATA2	1	25	15	15	Q9UM82	HUMAN	59396.2	31.5	310	310.1	201.9	201.9	Spermatogenesis-associated protein 2	15	25	3140000000	0.315	-0.7325	-0.9163	-1.1486	-0.1776	-0.2177	1.6951	0.5605	1.412	0.7401	0.6666
Q7Z4Q2	0.999954	0.0179648	0.0774631	0.0254863	-0.177521	-0.0851805	0.222151	-0.00557119	0.135945	0.994149	Q7Z4Q2	HEATR3	Q7Z4Q2_HEATR3	Q7Z4Q2	HEATR3	1	5	4	4	Q7Z4Q2|Q7Z4Q2-2|Q7Z4Q2-3	HUMAN	75836.6	5.4	1383	1383.1	39.61	39.61	HEAT repeat-containing protein 3	4	5	221000000	0.054	-0.0369	-0.3182	0.7012	-0.8716	0.4621	-0.0177	-0.0237	0.0126	0.7401	-0.4682
P08238	0.804598	-0.0978046	1.21439	4.22408	-0.507409	-0.0803299	-0.359258	-0.281045	0.739019	0.378087	P08238	HSP90AB1	P08238_HSP90AB1	P08238	HSP90AB1	1	89	42	28	P08238|Q58FF7|Q58FF8|Q14568|Q58FF6|Q58FG1	HUMAN	83605	60.4	36	36.1	650.25	436.6	Heat shock protein HSP 90-beta	43	89	28100000000	0.604	-0.3531	-0.6618	0.1336	-0.2942	-0.1328	-0.5857	-0.228	-0.3341	0.7401	0.738
Q8TDX7	0.98004	0.0162507	0.464863	1.00559	0.0770037	0.0786947	-0.122711	-0.444763	0.493028	0.793307	Q8TDX7	NEK7	Q8TDX7_NEK7	Q8TDX7	NEK7	1	6	5	5	Q8TDX7|Q8TDX7-2|Q9HC98-2|Q9HC98-4|Q9HC98-3|Q9HC98	HUMAN	35006.8	16.5	1169	1169.1	52.4	52.4	Serine/threonine-protein kinase Nek7	5	6	426000000	0.165	0.3004	-0.1464	0.3406	-0.1832	0.1806	-0.426	-0.8265	-0.063	0.7401	0.246
Q9HCC0	0.925844	-0.200767	0.744615	2.14495	0.312539	-0.469612	-0.779452	-0.218408	0.151099	0.610246	Q9HCC0	MCCC2	Q9HCC0_MCCC2	Q9HCC0	MCCC2	1	25	14	14	Q9HCC0|Q9HCC0-2|D6RDF7|D6R9R1	HUMAN	61845.6	34.2	304	304.1	203.45	203.45	Methylcrotonoyl-CoA carboxylase beta chain, mitochondrial	14	25	4030000000	0.342	0.606	0.0191	0.0267	-0.9659	-0.4939	-1.065	0.2755	-0.7123	0.7307	-0.4285
Q96KP1	0.725278	0.465318	1.48063	5.39062	-0.246322	-0.0679355	1.61512	0.902399	0.123326	0.289027	Q96KP1	EXOC2	Q96KP1_EXOC2	Q96KP1	EXOC2	1	3	3	3	Q96KP1	HUMAN	105148	3.1	1666	1666.1	27.84	27.84	Exocyst complex component 2	3	3	100000000	0.031	-1.0908	0.5981	0.2805	-0.4164	2.1031	1.1271	-0.2565	2.0613	0.7307	-0.484
G3V325	0.507837	0.138781	2.36117	8.96467	-0.810701	0.425339	0.585532	-0.558006	1.05174	0.126921	G3V325	ATP5MF-PTCD1	G3V325_ATP5MF-PTCD1	G3V325	ATP5J2-PTCD1	1	7	5	5	G3V325|P56134-2|C9JJT5|P56134-4|C9JU26|P56134|P56134-3	HUMAN	84736	4.5	1119	1119.1	55.83	55.83	ATP5J2-PTCD1 readthrough	5	7	281000000	0.045	-1.2014	-0.42	0.5343	0.3164	0.8338	0.3372	-0.057	-1.059	0.7307	1.3728
Q92900	0.437164	-0.0469006	2.64649	10.0193	-0.741552	-0.949984	0.112858	0.876385	0.46779	0.0995564	Q92900	UPF1	Q92900_UPF1	Q92900	UPF1	1	30	24	24	Q92900|Q92900-2	HUMAN	125655	25.9	171	171.1	311.16	311.16	Regulator of nonsense transcripts 1	24	30	2910000000	0.259	-0.7641	-0.719	-0.5676	-1.3323	-0.1115	0.3372	0.7505	1.0023	0.7213	0.2143
C9JNU6	0.910312	-0.428053	0.826253	2.50052	-1.17782	-0.0567916	1.03557	-1.16318	-0.778034	0.562274	C9JNU6	NotFound	C9JNU6_NotFound	C9JNU6	HIGD1A	1	2	2	2	C9JNU6|Q9Y241|C9JAW5|Q9Y241-2	HUMAN	10402	41.6	1375	1375.1	39.83	39.83	HIG1 domain family member 1A, mitochondrial	2	2	181000000	0.416	-1.9866	-0.3691	0.3139	-0.4275	2.1244	-0.0532	-3.1017	0.7753	0.7213	-2.2774
P12004	0.999954	-0.0759867	0.291324	0.429957	-0.296233	0.191508	-0.629907	0.462209	-0.107511	0.905742	P12004	PCNA	P12004_PCNA	P12004	PCNA	1	22	11	11	P12004	HUMAN	29110.6	49.8	418	418.1	159.47	159.47	Proliferating cell nuclear antigen	11	22	4720000000	0.498	0.9538	-1.5462	0.8882	-0.5052	-0.1593	-1.1005	0.874	0.0504	0.7213	-0.9364
A8MXP9	0.788448	0.0241597	1.25099	4.38605	-0.020531	0.759369	-1.02907	-0.255143	0.66617	0.364246	A8MXP9	NotFound	A8MXP9_NotFound	A8MXP9	MATR3	1	10	9	9	A8MXP9|P43243|D6REM6|P43243-2|B3KM87|Q68E03|D6RCM3	HUMAN	100479	13.6	564	564.1	119.39	119.39	Matrin-3	9	10	488000000	0.136	-0.7219	0.6809	-0.0467	1.5655	-0.3187	-1.7395	-0.2707	-0.2395	0.7213	0.611
P30419	0.827142	-0.0958827	1.10767	3.74986	-1.27824	-0.235315	0.949193	0.181274	-0.0963243	0.42171	P30419	NMT1	P30419_NMT1	P30419	NMT1	1	2	2	2	P30419|P30419-2|O60551|Q5VUC6	HUMAN	57147.5	6	1701	1701.1	26.72	26.72	Glycylpeptide N-tetradecanoyltransferase 1	2	2	26000000	0.06	-1.7547	-0.8018	0.5009	-0.9715	0.9931	0.9052	-0.9927	1.3553	0.712	-0.9046
O95347	0.999954	0.0210765	0.213188	0.231968	0.401622	0.0142906	-0.361319	-0.0949099	0.145699	0.947989	O95347	SMC2	O95347_SMC2	O95347	SMC2	1	43	34	34	O95347|O95347-2|A0A0C4DGE5	HUMAN	136167	31.9	94	94.1	439.62	439.62	Structural maintenance of chromosomes protein 2	34	43	5690000000	0.319	0.9432	-0.14	0.3339	-0.3053	0.085	-0.8076	0.5225	-0.7123	0.712	-0.4206
Q00839	0.963804	0.0264341	0.542471	1.30357	0.587396	0.0850156	-0.237071	-0.480609	0.17744	0.7407	Q00839	HNRNPU	Q00839_HNRNPU	Q00839	HNRNPU	1	49	26	26	Q00839|Q00839-2|A0A1W2PPS1|A0A1X7SBS1|Q5RI18|A0A1W2PPH7|A0A1W2PPL4|A0A1W2PP34|A0A1W2PQ74|A0A1W2PNG3	HUMAN	91324.5	34.7	134	134.1	359.64	359.64	Heterogeneous nuclear ribonucleoprotein U	26	49	9920000000	0.347	1.0539	0.1209	0.5142	-0.3442	0.085	-0.5591	-0.3182	-0.643	0.712	-0.3571
Q9Y4I1-3	0.964723	0.0753732	0.538128	1.28642	-0.131388	0.903333	-0.19951	-0.392846	0.197278	0.743631	Q9Y4I1	MYO5A	Q9Y4I1-3_MYO5A	Q9Y4I1-3	MYO5A	1	9	9	9	Q9Y4I1-3|G3V394|Q9Y4I1|F8WE88|F8W6H6|Q9Y4I1-2|A0A087WY00	HUMAN	220315	6.1	693	693.1	97.36	97.36	Isoform 3 of Unconventional myosin-Va	9	9	301000000	0.061	0.469	-0.7318	1.0017	0.8049	-0.1328	-0.2662	0.8217	-1.6074	0.712	-0.3174
O95239	0.500782	-0.0193282	2.40444	9.1278	-0.0665642	0.988459	-1.16907	-1.32827	1.47881	0.122242	O95239	KIF4A	O95239_KIF4A	O95239	KIF4A	1	1	3	1	O95239|O95239-2	HUMAN	141476	2.3	804	804.2	33.14	11.3	Chromosome-associated kinesin KIF4A	1	1	505000	0.008	-0.9222	0.789	-0.1937	2.1706	-1.8323	-0.5059	-1.5912	-1.0653	0.712	2.2457
A0A0B4J2A0	0.855534	-0.0343546	1.03535	3.42764	0.646503	-0.014538	-1.18179	0.772663	-0.39461	0.454189	A0A0B4J2A0	SHPK	A0A0B4J2A0_SHPK	A0A0B4J2A0		1	5	4	4	A0A0B4J2A0|Q9UHJ6	HUMAN	51960.4	14	1006	1006.1	65.11	65.11	Uncharacterized protein	4	5	196000000	0.14	-0.0369	1.3299	-0.5343	0.5052	-0.2602	-2.1033	1.2112	0.3341	0.7026	-1.4918
O75251	0.999954	0.0830875	0.0748215	0.0235288	0.0721816	0.185421	0.0552059	-0.157414	0.260043	0.994597	O75251	NDUFS7	O75251_NDUFS7	O75251	NDUFS7	1	6	5	5	O75251|F5GXJ1|O75251-2|F5H5N1|A0A087WTI3|A0A087WXF6	HUMAN	23848.4	31.4	923	923.1	70.35	70.35	NADH dehydrogenase [ubiquinone] iron-sulfur protein 7, mitochondrial	5	6	384000000	0.314	-0.0211	0.1654	0.4541	-0.0833	1.2109	-1.1005	-0.5985	0.2837	0.7026	-0.1825
Q96EY1	0.155869	0.145518	5.12881	17.4713	-1.91296	0.219375	2.61176	-0.986255	0.795668	0.0179009	Q96EY1	DNAJA3	Q96EY1_DNAJA3	Q96EY1	DNAJA3	1	3	3	3	Q96EY1|Q96EY1-2	HUMAN	53115.3	6	1585	1585.1	31.02	31.02	DnaJ homolog subfamily A member 3, mitochondrial	3	3	43600000	0.06	-1.2489	-2.5771	0.5276	-0.0888	1.434	3.7896	-1.9095	-0.063	0.7026	0.8887
Q5VUJ6	0.909273	-0.0768439	0.838144	2.55275	0.415194	-0.672993	-0.300523	-0.287571	0.461673	0.555552	Q5VUJ6	LRCH2	Q5VUJ6_LRCH2	Q5VUJ6	LRCH2	1	3	3	3	Q5VUJ6|Q5VUJ6-2	HUMAN	85442.7	4.3	1655	1655.1	28.46	28.46	Leucine-rich repeat and calponin homology domain-containing protein 2	3	3	81000000	0.043	0.1686	0.6618	-1.0351	-0.3109	0.4196	-1.0206	-0.323	-0.2521	0.6932	0.2301
Q5VZ89-7	0.82097	-0.181772	1.15144	3.94463	0.100319	-0.358118	-1.00468	0.145872	0.207748	0.403216	Q5VZ89	DENND4C	Q5VZ89-7_DENND4C	Q5VZ89-7	DENND4C	1	11	10	10	Q5VZ89-7|Q5VZ89|Q5VZ89-3|Q5VZ89-5	HUMAN	220154	6.8	551	551.1	122.03	122.03	Isoform 2 of DENN domain-containing protein 4C	10	11	444000000	0.068	-0.2002	0.4009	-0.4942	-0.2221	-1.3171	-0.6922	0.38	-0.0883	0.6932	-0.2777
P07737	0.574307	0.294703	2.06851	7.83046	0.0482702	-0.215088	-0.785147	-0.833347	3.25883	0.164799	P07737	PFN1	P07737_PFN1	P07737	PFN1	1	4	4	4	P07737|K7EJ44	HUMAN	15225.1	25.7	1194	1194.1	51	51	Profilin-1	4	4	191000000	0.257	-0.0053	0.1018	0.2471	-0.6773	0.4621	-2.0323	-0.2042	-1.4624	0.6932	5.8244
Q92947	0.999954	0.113726	0.330914	0.547061	0.654308	-0.18571	-0.147239	0.30535	-0.0580811	0.881645	Q92947	GCDH	Q92947_GCDH	Q92947	GCDH	1	4	4	4	Q92947|Q92947-2	HUMAN	48639.8	12.1	1066	1066.1	59.78	59.78	Glutaryl-CoA dehydrogenase, mitochondrial	4	4	188000000	0.121	1.0223	0.2863	0.6611	-1.0326	-0.0637	-0.2307	0.8502	-0.2395	0.6932	-0.8094
Q16539-2	0.72884	0.521926	1.46112	5.30618	-0.584512	0.379623	0.74818	-0.156948	2.22328	0.294701	Q16539	MAPK14	Q16539-2_MAPK14	Q16539-2	MAPK14	1	2	2	2	Q16539-2|Q16539|Q16539-4|Q16539-3|B4E0K5|Q16539-5|B5TY33	HUMAN	41720.9	6.3	1632	1632.1	29.27	29.27	Isoform CSBP1 of Mitogen-activated protein kinase 14	2	2	111000000	0.063	-0.959	-0.21	-0.0735	0.8327	2.0022	-0.5059	-1.4107	1.0968	0.6932	3.7533
Q9Y2T2	0.727056	-0.117035	1.47213	5.35387	-0.698452	-0.985573	0.655798	0.307436	0.135615	0.291483	Q9Y2T2	AP3M1	Q9Y2T2_AP3M1	Q9Y2T2	AP3M1	1	8	6	6	Q9Y2T2|P53677	HUMAN	47280.6	18.4	860	860.1	76.82	76.82	AP-3 complex subunit mu-1	6	8	397000000	0.184	-0.4743	-0.9227	-0.167	-1.8042	0.717	0.5946	0.3942	0.2206	0.6839	-0.4126
Q9NT62	0.974587	0.189178	0.510257	1.17762	-0.091967	0.256723	0.393779	-0.299756	0.68711	0.762496	Q9NT62	ATG3	Q9NT62_ATG3	Q9NT62	ATG3	1	4	3	3	Q9NT62|Q9NT62-2|F8WDI0	HUMAN	36320.2	10.8	1443	1443.1	36.82	36.82	Ubiquitin-like-conjugating enzyme ATG3	3	4	53800000	0.108	-0.4321	0.2482	-0.2471	0.7605	-0.4727	1.2602	0.1947	-0.7943	0.6839	0.6904
P45954	0.931655	0.172439	0.717857	2.02985	-0.669172	0.475452	0.0721171	0.534745	0.449054	0.626635	P45954	ACADSB	P45954_ACADSB	P45954	ACADSB	1	7	5	5	P45954|P45954-2	HUMAN	47826.9	19.2	717	717.1	94.13	94.13	Short/branched chain specific acyl-CoA dehydrogenase, mitochondrial	5	7	308000000	0.192	-0.5111	-0.8272	0.207	0.7439	1.1737	-1.0295	0.893	0.1765	0.6839	0.2143
Q15773	0.370346	0.322806	3.01723	11.3183	0.334163	1.69317	-0.59598	0.0232614	0.15942	0.0738196	Q15773	MLF2	Q15773_MLF2	Q15773	MLF2	1	3	3	3	Q15773	HUMAN	28204	18.9	1457	1457.1	36.19	36.19	Myeloid leukemia factor 2	3	3	197000000	0.189	0.6429	0.0255	1.349	2.0374	-0.3133	-0.8786	-0.1615	0.208	0.6839	-0.365
Q8TEX9-2	0.786786	0.00590817	1.25874	4.42031	-0.510591	-0.590423	0.148777	-0.105342	1.08712	0.361384	Q8TEX9	IPO4	Q8TEX9-2_IPO4	Q8TEX9-2	IPO4	1	10	8	8	Q8TEX9-2|Q8TEX9|H0YN14|H0YL92|H0YLV0|H0YKG5|H0YK93	HUMAN	120440	11.5	535	535.1	124.62	124.62	Isoform 2 of Importin-4	8	10	372000000	0.115	-1.0275	0.0064	-0.2538	-0.9271	0.9188	-0.6212	0.1045	-0.3152	0.6745	1.4998
P48643	0.977001	0.0474717	0.491535	1.10584	-0.444722	0.543608	-0.0427322	0.00266351	0.178542	0.775203	P48643	CCT5	P48643_CCT5	P48643	CCT5	1	51	25	24	P48643|E9PCA1|B7ZAR1|E7ENZ3|P48643-2|D6RIZ7	HUMAN	60126.4	56.7	127	127.1	379.99	367.37	T-complex protein 1 subunit epsilon	25	51	5960000000	0.567	-0.2213	-0.6681	0.5543	0.5329	0.1009	-0.1864	0.4655	-0.4602	0.6745	-0.3174
Q8IYB5-3	0.935022	0.119819	0.677254	1.85693	-0.383975	0.00428719	-0.114919	0.69369	0.40001	0.65209	Q8IYB5	SMAP1	Q8IYB5-3_SMAP1	Q8IYB5-3	SMAP1	1	8	5	5	Q8IYB5-3|Q8IYB5-2|Q8IYB5|A0A087X1X9	HUMAN	48260.4	14.6	1052	1052.1	60.45	60.45	Isoform 3 of Stromal membrane-associated protein 1	5	8	670000000	0.146	-0.6534	-0.1145	-0.5743	0.5829	-0.3452	0.1154	1.1352	0.2521	0.6651	0.1349
P31327-3	0.963804	0.0367274	0.546309	1.31878	-0.233646	0.152346	0.902338	-0.664458	0.0270568	0.738112	P31327	CPS1	P31327-3_CPS1	P31327-3	CPS1	1	3	3	3	P31327-3|P31327|P31327-2	HUMAN	166788	1.9	1486	1486.1	34.84	34.84	Isoform 3 of Carbamoyl-phosphate synthase [ammonia], mitochondrial	3	3	110000000	0.019	-0.2319	-0.2354	1.5426	-1.238	0.1806	1.6241	-0.4275	-0.9014	0.6651	-0.611
Q9H4L7-2	0.999954	-0.0110889	0.12466	0.0743941	-0.226686	0.186067	0.228546	-0.0879182	-0.155452	0.983016	Q9H4L7	SMARCAD1	Q9H4L7-2_SMARCAD1	Q9H4L7-2	SMARCAD1	1	7	6	6	Q9H4L7-2|Q9H4L7|Q9H4L7-3	HUMAN	118399	7.8	805	805.1	82.76	82.76	Isoform 2 of SWI/SNF-related matrix-associated actin-dependent regulator of chromatin subfamily A containing DEAD/H box 1	6	7	636000000	0.078	0.2529	-0.7063	0.5276	-0.1554	0.324	0.1331	-0.1947	0.0189	0.6651	-0.976
Q14139-2	0.82097	-0.175738	1.14963	3.93658	1.01343	0.588857	-0.634694	-1.09965	-0.746624	0.403963	Q14139	UBE4A	Q14139-2_UBE4A	Q14139-2	UBE4A	1	8	6	6	Q14139-2|Q14139|B7Z7P0	HUMAN	124604	8.5	842	842.1	79.3	79.3	Isoform 2 of Ubiquitin conjugation factor E4 A	6	8	330000000	0.085	1.1487	0.8781	1.6829	-0.5052	-0.5683	-0.7011	-0.1947	-2.0046	0.6651	-2.1584
Q68EM7	0.997345	0.0659411	0.372242	0.679271	-0.489761	0.8649	0.159119	-0.612497	0.407946	0.85521	Q68EM7	ARHGAP17	Q68EM7_ARHGAP17	Q68EM7	ARHGAP17	1	4	4	4	Q68EM7|Q68EM7-5|Q68EM7-6|Q68EM7-2|Q68EM7-4|I3L1S9|Q17R89|Q17R89-3|E7ERK8|Q17R89-2|F5H6L3|J3KRS3|I3L4P0	HUMAN	95834.3	4.7	1333	1333.1	42.1	42.1	Rho GTPase-activating protein 17	4	4	118000000	0.047	-0.0632	-0.9163	0.4474	1.2824	2.5015	-2.1832	-0.7837	-0.4413	0.6651	0.1508
O14681	0.768672	0.342285	1.32826	4.72654	1.10336	1.28062	0.0920681	-0.351273	-0.413346	0.33678	O14681	EI24	O14681_EI24	O14681	EI24	1	4	3	3	O14681|E9PK61	HUMAN	39249.3	6.4	1442	1442.1	36.86	36.86	Etoposide-induced protein 2.4 homolog	3	4	781000000	0.064	1.3859	0.8208	2.1837	0.3775	0.8498	-0.6656	0.0665	-0.769	0.6651	-1.4918
P07741	0.146614	-0.0180234	5.29209	17.8765	-0.925735	1.55668	-2.00866	0.256741	1.03086	0.0163062	P07741	APRT	P07741_APRT	P07741	APRT	1	9	5	5	P07741|H3BQZ9|P07741-2|H3BSW3	HUMAN	19778.6	39.4	745	745.1	88.1	88.1	Adenine phosphoribosyltransferase	5	9	378000000	0.394	-0.7061	-1.1454	1.4091	1.7043	-1.1419	-2.8755	0.9547	-0.4413	0.6651	1.3966
Q9Y6G9	0.999954	-0.111768	0.314958	0.498663	0.338637	-0.171117	-0.434555	-0.294341	0.00253485	0.891525	Q9Y6G9	DYNC1LI1	Q9Y6G9_DYNC1LI1	Q9Y6G9	DYNC1LI1	1	14	10	9	Q9Y6G9|E9PHI6|B4E2E0	HUMAN	56863.4	24.8	528	528.1	126.28	109.62	Cytoplasmic dynein 1 light intermediate chain 1	10	14	1160000000	0.248	0.5691	0.1082	0.3406	-0.6828	-0.9135	0.0444	-0.1852	-0.4034	0.6558	-0.6507
P10809	0.999954	0.0252048	0.197802	0.198998	0.318454	0.0569702	-0.397378	0.252568	-0.10459	0.955213	P10809	HSPD1	P10809_HSPD1	P10809	HSPD1	1	43	26	26	P10809|P10809-2	HUMAN	61224.7	57.4	109	109.1	401.05	401.05	60 kDa heat shock protein, mitochondrial	26	43	5290000000	0.574	0.5796	0.0573	0.2805	-0.1665	-0.1646	-0.6301	1.1922	-0.6871	0.6558	-0.8649
Q9UHD8-5	0.976104	0.181648	0.500286	1.13926	0.027441	0.540489	-0.613939	0.209774	0.744475	0.769262	Q9UHD8	2020-09-09	Q9UHD8-5_SEPT9	Q9UHD8-5	2020-09-09	1	3	3	3	Q9UHD8-5|Q9UHD8|Q9UHD8-2|Q9UHD8-7|Q9UHD8-8|Q9UHD8-3|Q9UHD8-9|Q9UHD8-4|K7EJL9|K7EQ08	HUMAN	64965.7	8.2	1331	1331.1	42.16	42.16	Isoform 5 of Septin-9	3	3	53900000	0.082	-0.2951	0.35	-0.1736	1.2546	-0.8285	-0.3994	1.7622	-1.3427	0.6558	0.8332
Q9P2R7	0.999954	0.109848	0.282125	0.404236	0.0803344	0.838476	0.0255065	0.0904041	-0.485479	0.911122	Q9P2R7	SUCLA2	Q9P2R7_SUCLA2	Q9P2R7	SUCLA2	1	9	6	6	Q9P2R7|Q9P2R7-2|A0A0U1RQF8	HUMAN	50658.7	11.4	1011	1011.1	64.76	64.76	Succinate--CoA ligase [ADP-forming] subunit beta, mitochondrial	6	9	552000000	0.114	1.096	-0.9354	1.9767	-0.2998	0.8498	-0.7987	0.5842	-0.4034	0.6558	-1.6267
A0A0U1RQK7	0.105157	0.239107	6.41299	20.4518	-1.04832	-2.33883	1.80244	0.270857	2.50939	0.00901197	A0A0U1RQK7	NotFound	A0A0U1RQK7_NotFound	A0A0U1RQK7	EIF4G3	1	2	7	2	A0A0U1RQK7|A0A0A0MSA7|O43432-3|O43432|O43432-4	HUMAN	196411	3.9	159	159.2	76.27	22.79	Eukaryotic translation initiation factor 4 gamma 3	2	2	25900000	0.013	-1.5176	-0.579	-1.8298	-2.8478	1.3862	2.2187	-1.0972	1.6389	3.2413	1.7775
Q641Q2	0.812348	0.00487036	1.18416	4.09	-0.596791	-0.859046	-0.666699	0.994468	1.15242	0.389942	Q641Q2	WASHC2A	Q641Q2_WASHC2A	Q641Q2	WASHC2A	1	14	10	10	Q641Q2|A0A096LPC5|A0A0A0MR88|Q641Q2-2|Q9Y4E1-4|Q9Y4E1|Q9Y4E1-2|E7ESD2|Q9Y4E1-6|A0A087WYF6|Q9Y4E1-5|Q9Y4E1-3|J3KP36|F8W7U3|Q5T1D7|Q5SRD0	HUMAN	147352	12.5	436	436.1	150.99	150.99	WASH complex subunit 2A	10	14	3950000000	0.125	-0.5954	-0.5981	-2.4509	0.7328	-1.8748	0.5414	0.703	1.2859	0.6464	1.6585
Q9P260-2	0.554261	-0.083401	2.15102	8.15568	-0.605888	-0.309379	-1.19378	1.1903	0.501735	0.152909	Q9P260	RELCH	Q9P260-2_RELCH	Q9P260-2	KIAA1468	1	7	4	4	Q9P260-2|Q9P260|A0A075B785	HUMAN	139712	3.3	1263	1263.1	46.37	46.37	Isoform 2 of LisH domain and HEAT repeat-containing protein KIAA1468	4	7	179000000	0.033	-0.2319	-0.9799	-1.0351	0.4164	-0.5948	-1.7927	1.8952	0.4854	0.6464	0.3571
Q96C24	0.999954	-0.0180769	0.351568	0.611951	0.625475	0.0246788	-0.142802	-0.0678974	-0.529839	0.86857	Q96C24	SYTL4	Q96C24_SYTL4	Q96C24	SYTL4	1	37	23	23	Q96C24|Q96C24-2	HUMAN	76649.8	33	174	174.1	310.46	310.46	Synaptotagmin-like protein 4	23	37	6210000000	0.33	1.0855	0.1654	0.6545	-0.6051	-0.0637	-0.2219	0.2802	-0.416	0.6464	-1.7061
O00308	0.833393	-0.197982	1.08886	3.66606	-0.856834	0.613206	-1.64168	0.14767	0.747726	0.429926	O00308	WWP2	O00308_WWP2	O00308	WWP2	1	2	2	2	O00308|O00308-2|O00308-3	HUMAN	99480.8	3.5	1834	1834.1	22.57	22.57	NEDD4-like E3 ubiquitin-protein ligase WWP2	2	2	34500000	0.035	-2.0446	0.3309	-0.6277	1.8542	-0.1328	-3.1506	0.8122	-0.5169	0.6464	0.8491
Q8NBU5	0.999954	-0.0165782	0.168992	0.143313	0.304535	-0.428527	-0.193675	0.213836	0.0209401	0.96754	Q8NBU5	ATAD1	Q8NBU5_ATAD1	Q8NBU5	ATAD1	1	4	4	4	Q8NBU5|Q8NBU5-2	HUMAN	41085.6	12.1	1283	1283.1	44.88	44.88	ATPase family AAA domain-containing protein 1	4	4	549000000	0.121	1.2963	-0.6872	0.4808	-1.3379	0.154	-0.5414	0.4655	-0.0378	0.637	-0.5951
Q9P2N7-5	0.680715	-0.0747159	1.67151	6.20554	-1.25334	-0.133975	-0.303877	0.463474	0.854135	0.239578	Q9P2N7	KLHL13	Q9P2N7-5_KLHL13	Q9P2N7-5	KLHL13	1	2	2	2	Q9P2N7-5|Q9P2N7|Q9P2N7-4|Q9P2N7-3|Q9P2N7-2|A0A0C4DG80|Q9P2J3	HUMAN	75427.2	5.3	1829	1829.1	22.73	22.73	Isoform 5 of Kelch-like protein 13	2	2	25700000	0.053	-1.4122	-1.0945	0.748	-1.0159	-0.4036	-0.2041	-0.2707	1.1977	0.637	1.0713
A0A0A0MRI2	0.82097	-0.158566	1.15414	3.95663	0.47793	0.0635659	-1.38714	0.238185	-0.185375	0.402103	A0A0A0MRI2	SNX6	A0A0A0MRI2_SNX6	A0A0A0MRI2	SNX6	1	13	9	9	A0A0A0MRI2|Q9UNH7|Q9UNH7-2|Q86XE0|Q86XE0-2|G3V4Z5|G3V2U1	HUMAN	48145.7	23.9	537	537.1	124.06	124.06	Sorting nexin	9	13	552000000	0.239	0.7904	0.1654	0.2271	-0.0999	-0.6798	-2.0945	1.1067	-0.6304	0.637	-1.0078
Q8IUH5	0.203378	0.599076	4.41844	15.6043	-1.69672	-1.13289	1.28951	1.95615	2.57932	0.0275153	Q8IUH5	ZDHHC17	Q8IUH5_ZDHHC17	Q8IUH5	ZDHHC17	1	2	2	2	Q8IUH5|Q8IUH5-3|Q8IUH5-2	HUMAN	73779.6	4.7	1790	1790.1	23.74	23.74	Palmitoyltransferase ZDHHC17	2	2	22700000	0.047	-1.8917	-1.5017	-1.6829	-0.5829	0.6798	1.8992	1.2017	2.7106	0.6277	4.531
Q7Z2W4-3	0.943003	-0.0163264	0.637377	1.68952	1.03033	-0.995206	0.549998	-0.341796	-0.324957	0.677717	Q7Z2W4	ZC3HAV1	Q7Z2W4-3_ZC3HAV1	Q7Z2W4-3	ZC3HAV1	1	4	24	2	Q7Z2W4-3	HUMAN	68786.8	46.4	41	41.2	339.18	21.13	Isoform 3 of Zinc finger CCCH-type antiviral protein 1	2	4	101000000	0.041	1.1698	0.8908	-2.1236	0.1332	-1.1631	2.2631	0.4132	-1.0968	0.6277	-1.2776
Q12834	0.999954	-0.083174	0.306736	0.474344	0.651126	-0.793584	-0.745699	-0.127205	0.599492	0.896532	Q12834	CDC20	Q12834_CDC20	Q12834	CDC20	1	6	4	4	Q12834	HUMAN	55121	10.4	1186	1186.1	51.27	51.27	Cell division cycle protein 20 homolog	4	6	266000000	0.104	0.685	0.6172	-3.3858	1.7986	-2.5386	1.0472	-0.1472	-0.1072	0.6277	0.5713
P63173	0.980543	-0.240947	0.460198	0.988308	0.028634	-0.64907	0.541123	-0.296582	-0.828841	0.79647	P63173	RPL38	P63173_RPL38	P63173	RPL38	1	9	4	4	P63173|J3QL01|J3KT73	HUMAN	8274.8	50	1239	1239.1	47.92	47.92	60S ribosomal protein L38	4	9	3960000000	0.5	1.349	-1.2917	-0.0935	-1.2046	0.8604	0.2219	-0.133	-0.4602	0.6277	-2.2853
P05091	0.819015	0.345484	1.16544	4.00684	0.893074	1.25927	0.633715	0.0439702	-1.10261	0.397481	P05091	ALDH2	P05091_ALDH2	P05091	ALDH2	1	2	2	2	P05091|P05091-2	HUMAN	56893.8	3.6	1879	1879.1	21.28	21.28	Aldehyde dehydrogenase, mitochondrial	2	2	289000000	0.036	1.4807	0.3054	1.0752	1.4434	1.3118	-0.0444	0.9452	-0.8573	0.6277	-2.8329
O75787	0.188119	0.0289144	4.64261	16.2127	1.52034	-0.725965	-0.381725	-0.811307	0.54323	0.0239183	O75787	ATP6AP2	O75787_ATP6AP2	O75787	ATP6AP2	1	9	6	6	O75787|A0A1C7CYW4|A0A1B0GVW0|A0A1B0GUT7|O75787-2|A0A1B0GVB9|H7C3E1|A0A1B0GWJ8|B7Z1I9|A0A1B0GTU8|A0A1B0GV60|A0A1B0GW13|B7Z413|A0A1B0GU12|A0A1B0GVC7|A0A1B0GV24|A0A1B0GVZ1	HUMAN	39007.3	21.1	798	798.1	83.1	83.1	Renin receptor	6	9	801000000	0.211	1.6599	1.3808	-0.7747	-0.6773	-0.5948	-0.1686	-0.551	-1.0716	0.6183	0.4682
Q9UNX4	0.999954	0.0507156	0.183111	0.169586	0.480863	-0.0488355	0.30206	0.0395754	-0.520085	0.961704	Q9UNX4	WDR3	Q9UNX4_WDR3	Q9UNX4	WDR3	1	6	5	5	Q9UNX4	HUMAN	107181	6.5	1222	1222.1	48.76	48.76	WD repeat-containing protein 3	5	6	307000000	0.065	1.0381	-0.0764	1.3623	-1.46	1.11	-0.5059	-0.2612	0.3404	0.6183	-1.6585
O43929	0.925407	0.0963625	0.750334	2.16966	-0.0277889	0.618125	0.759676	-0.117994	-0.750206	0.606784	O43929	ORC4	O43929_ORC4	O43929	ORC4	1	7	5	5	O43929|O43929-3|O43929-2	HUMAN	50775.8	14.6	996	996.1	65.99	65.99	Origin recognition complex subunit 4	5	7	383000000	0.146	0.2371	-0.2927	1.1086	0.1277	0.6851	0.8342	0.0855	-0.3215	0.6183	-2.1187
Q9NYP9	0.691155	0.434999	1.64531	6.09492	0.120352	-1.53833	-0.474422	0.914207	3.15319	0.245758	Q9NYP9	MIS18A	Q9NYP9_MIS18A	Q9NYP9	MIS18A	1	2	2	2	Q9NYP9	HUMAN	26833	14.1	1535	1535.1	33.11	33.11	Protein Mis18-alpha	2	2	164000000	0.141	-1.0065	1.2472	-2.738	-0.3386	-1.6411	0.6922	-0.5985	2.4269	0.6089	5.6975
O43752	0.137044	-0.717927	5.64763	18.7308	-3.54177	-1.51199	0.181096	0.736551	0.546481	0.0133943	O43752	STX6	O43752_STX6	O43752	STX6	1	5	5	5	O43752|O60499|Q5U8S2|X6R2W0|O60499-2|K7EK75|F6RTM7	HUMAN	29232.5	18.4	1254	1254.1	46.93	46.93	Syntaxin-6	5	5	405000000	0.184	-2.8139	-4.2697	-2.9851	-0.0389	-0.0372	0.3994	1.6055	-0.1324	0.6089	0.484
O00443	0.196286	0.19642	4.51476	15.868	-2.02337	-1.35794	0.26415	1.7753	2.32396	0.0258942	O00443	PIK3C2A	O00443_PIK3C2A	O00443	PIK3C2A	1	20	16	16	O00443|A0A0C4DGF9|O00443-2	HUMAN	192274	11.6	303	303.1	204.52	204.52	Phosphatidylinositol 4-phosphate 3-kinase C2 domain-containing subunit alpha	16	20	1260000000	0.116	-2.0551	-1.9917	-0.9617	-1.7542	0.2443	0.284	0.6887	2.8619	0.6089	4.039
P51149	0.889314	-0.236657	0.910874	2.87394	-0.108571	-0.54233	-0.997271	-0.00224179	0.467129	0.515948	P51149	RAB7A	P51149_RAB7A	P51149	RAB7A	1	5	4	4	P51149|C9J8S3|C9J4V0|C9J4S4|C9J7D1	HUMAN	23774.6	21.7	1173	1173.1	52.28	52.28	Ras-related protein Rab-7a	4	5	176000000	0.217	-0.8853	0.6681	-0.8682	-0.2165	-1.5508	-0.4437	0.7267	-0.7312	0.6089	0.3253
Q12905	0.950375	-0.100815	0.614361	1.59415	-1.17375	-0.483422	0.582318	0.163162	0.407615	0.692763	Q12905	ILF2	Q12905_ILF2	Q12905	ILF2	1	4	4	4	Q12905|B4DY09|A0A0A0MRL0	HUMAN	43289.6	15.1	1305	1305.1	43.33	43.33	Interleukin enhancer-binding factor 2	4	4	4800000000	0.151	-1.2594	-1.0881	-0.3673	-0.5995	0.5789	0.5857	-1.9997	2.326	0.6089	0.2063
P41252	0.909273	0.0571362	0.830665	2.51989	-0.970276	-0.0501272	0.896957	0.116573	0.292555	0.559772	P41252	IARS	P41252_IARS	P41252	IARS	1	38	32	32	P41252|J3KR24|A0A0A0MSX9|Q5TCC6	HUMAN	145808	28.4	113	113.1	397.61	397.61	Isoleucine--tRNA ligase, cytoplasmic	32	38	4550000000	0.284	-0.3689	-1.5717	1.2154	-1.3157	1.572	0.2219	-0.019	0.2521	0.6089	-0.0238
P45985-2	0.49456	-0.54074	2.43428	9.23963	-1.75195	-0.0249124	0.0508384	-1.38529	0.407615	0.119134	P45985	MAP2K4	P45985-2_MAP2K4	P45985-2	MAP2K4	1	3	3	3	P45985-2|P45985	HUMAN	46096.9	11.2	1288	1288.1	44.22	44.22	Isoform 2 of Dual specificity mitogen-activated protein kinase kinase 4	3	3	102000000	0.112	-3.0457	-0.4581	-0.394	0.3442	-0.1912	0.2929	-2.052	-0.7186	0.6089	0.2063
O00165-2	0.999954	-0.0235918	0.209692	0.224287	0.398689	0.180364	-0.220439	-0.138281	-0.338292	0.949667	O00165	HAX1	O00165-2_HAX1	O00165-2	HAX1	1	4	3	3	O00165-2|O00165|O00165-5|O00165-3|E9PIQ7	HUMAN	32474.9	10.1	1512	1512.1	34.02	34.02	Isoform 2 of HCLS1-associated protein X-1	3	4	343000000	0.101	0.6956	0.1018	0.8548	-0.4941	0.2602	-0.7011	0.171	-0.4476	0.6089	-1.2855
Q15006	0.858203	-0.223508	1.01483	3.33617	3.11987	1.2131	-0.968829	-1.2034	-3.27828	0.463856	Q15006	EMC2	Q15006_EMC2	Q15006	EMC2	1	3	3	3	Q15006	HUMAN	35004.1	15.1	1301	1301.1	43.54	43.54	ER membrane protein complex subunit 2	3	3	219000000	0.151	5.6225	0.6172	4.1471	-1.7209	1.1153	-3.053	1.2682	-3.675	0.6089	-7.1655
Q5T4S7-2	0.146199	-0.378925	5.3379	17.9887	-1.8289	-0.446047	0.905447	-1.02328	0.498153	0.0158903	Q5T4S7	UBR4	Q5T4S7-2_UBR4	Q5T4S7-2	UBR4	1	8	8	8	Q5T4S7-2|Q5T4S7|Q5T4S7-4|Q5T4S7-3|Q5T4S7-5|X6R960	HUMAN	583137	2.3	629	629.1	106.92	106.92	Isoform 2 of E3 ubiquitin-protein ligase UBR4	8	8	135000000	0.023	-1.8443	-1.8135	-0.2204	-0.6717	0.5152	1.2957	-1.5675	-0.4791	0.5995	0.3968
Q07021	0.389672	-0.129109	2.87323	10.823	-0.379202	-0.159753	1.01184	-2.21569	1.09726	0.0827372	Q07021	C1QBP	Q07021_C1QBP	Q07021	C1QBP	1	29	9	9	Q07021|I3L3B0	HUMAN	31761	43.2	345	345.1	188.21	188.21	Complement component 1 Q subcomponent-binding protein, mitochondrial	9	29	48800000000	0.432	0.1897	-0.9481	-0.3473	0.0278	-0.0797	2.1033	-3.3535	-1.0779	0.5995	1.595
Q9NUU7	0.999954	0.084049	0.216414	0.239153	0.247416	0.0388321	-0.0973441	0.411646	-0.180305	0.946422	Q9NUU7	DDX19A	Q9NUU7_DDX19A	Q9NUU7	DDX19A	1	20	14	14	Q9NUU7|I3L0H8|H3BQK0|F6QDS0|Q9UMR2|Q9UMR2-4|Q9UMR2-2|Q9NUU7-2|Q9UMR2-3|H3BTB3|H3BSL8|J3QRH0	HUMAN	54430.5	29.4	454	454.1	145.29	145.29	ATP-dependent RNA helicase DDX19A	15	20	3430000000	0.294	0.4057	0.0891	0.4274	-0.3497	-0.2124	0.0177	0.1425	0.6808	0.5995	-0.9602
P61106	0.955811	0.147446	0.582239	1.46285	-0.635417	0.191412	0.866663	-0.215323	0.529894	0.714028	P61106	RAB14	P61106_RAB14	P61106	RAB14	1	1	2	1	P61106	HUMAN	24124.7	12	580	580.8	30	16.41	Ras-related protein Rab-14	1	1	81600000	0.069	-0.6218	-0.649	-0.9884	1.3712	-0.3611	2.0945	-0.7647	0.3341	0.5995	0.4602
Q9P0J0-2	0.370734	0.513003	2.98249	11.1999	0.228625	0.496421	1.38951	-0.7698	1.22026	0.0758603	Q9P0J0	NDUFA13	Q9P0J0-2_NDUFA13	Q9P0J0-2	NDUFA13	1	4	3	3	Q9P0J0-2|Q9P0J0|E7ENQ6|K7EJE1|B4DEZ3	HUMAN	24995.3	14.8	1339	1339.1	41.68	41.68	Isoform 2 of NADH dehydrogenase [ubiquinone] 1 alpha subcomplex subunit 13	3	4	697000000	0.148	-0.3636	0.8208	0.5543	0.4386	0.8976	1.8815	-0.323	-1.2166	0.5995	1.841
P33778	0.449527	0.647163	2.59549	9.8344	-0.787188	0.864323	3.92256	-0.452642	-0.311236	0.103887	P33778	HIST1H2BB	P33778_HIST1H2BB	P33778	HIST1H2BB	1	1	6	1	P33778|Q16778|P23527|P06899|Q8N257|Q6DN03|Q6DRA6	HUMAN	13949.9	46.8	838	838.2	77.5	10.06	Histone H2B type 1-B	1	1	38900000	0.079	-0.079	-1.4953	2.6779	-0.9493	6.1766	1.6685	0.1852	-1.0905	0.5995	-1.222
Q8NHQ9	0.805716	0.592536	1.21002	4.20472	0.0425037	0.950946	0.90985	0.692159	0.367223	0.379777	Q8NHQ9	DDX55	Q8NHQ9_DDX55	Q8NHQ9	DDX55	1	4	4	4	Q8NHQ9|F5H5U2|Q8NHQ9-2|E7EX41	HUMAN	69116.1	8.3	1132	1132.1	55.08	55.08	ATP-dependent RNA helicase DDX55	4	4	8860000000	0.083	0.1423	-0.0573	1.7964	0.1055	1.8907	-0.071	0.1425	1.2418	0.5995	0.1349
Q8WWK9	0.373136	0.104968	2.96242	11.1311	1.48092	-0.620832	-0.960968	0.23541	0.390312	0.0770704	Q8WWK9	CKAP2	Q8WWK9_CKAP2	Q8WWK9	CKAP2	1	2	2	2	Q8WWK9|Q8WWK9-5|Q8WWK9-6	HUMAN	77555.9	4	1600	1600.1	30.53	30.53	Cytoskeleton-associated protein 2	2	2	47600000	0.04	1.5492	1.4126	-1.5026	0.2609	-0.8126	-1.1094	0.2565	0.2143	0.5902	0.1904
P08559-4	0.999954	0.039101	0.286004	0.415009	-0.0294791	0.269379	-0.441647	0.0505846	0.346668	0.908864	P08559	PDHA1	P08559-4_PDHA1	P08559-4	PDHA1	1	19	15	15	P08559-4|P08559|P08559-3|P08559-2|Q5JPU0|Q5JPU3|P29803	HUMAN	48320.5	42.2	367	367.1	180.63	180.63	Isoform 4 of Pyruvate dehydrogenase E1 component subunit alpha, somatic form, mitochondrial	15	19	1920000000	0.422	0.1001	-0.1591	0.561	-0.0222	0.4302	-1.3135	0.4037	-0.3026	0.5902	0.1032
P39748	0.998192	-0.0852986	0.357396	0.6307	0.217937	0.461437	-0.507755	-0.0679418	-0.53017	0.864829	P39748	FEN1	P39748_FEN1	P39748	FEN1	1	6	5	5	P39748|P39748-2	HUMAN	42934.5	16.3	1041	1041.1	61.95	61.95	Flap endonuclease 1	5	6	595000000	0.163	1.1804	-0.7445	0.995	-0.0722	-0.5895	-0.426	0.2612	-0.3971	0.5902	-1.6505
Q15904	0.481754	-0.637321	2.47734	9.40006	2.17574	-0.715219	-1.30206	-1.58026	-1.76481	0.114814	Q15904	ATP6AP1	Q15904_ATP6AP1	Q15904	ATP6AP1	1	5	4	4	Q15904|A0A0C4DGX8|F2Z3L8	HUMAN	52196	11.4	991	991.1	66.19	66.19	V-type proton ATPase subunit S1	4	5	541000000	0.114	0.9854	3.3661	-0.6144	-0.8161	-1.9385	-0.6656	-1.1875	-1.973	0.5808	-4.1104
P82650	0.906146	-0.233439	0.857186	2.63658	-0.204216	-0.671894	-0.641332	0.285995	0.064253	0.544932	P82650	MRPS22	P82650_MRPS22	P82650	MRPS22	1	7	6	6	P82650|G5E9V5|G5E9W7|P82650-2	HUMAN	41450.8	19.4	943	943.1	68.82	68.82	28S ribosomal protein S22, mitochondrial	6	7	288000000	0.194	0.1897	-0.5981	-0.5944	-0.7494	-0.2443	-1.0384	-0.0142	0.5862	0.5808	-0.4523
P49841-2	0.951463	0.329029	0.598116	1.52748	0.458592	-0.22494	0.265687	0.895074	0.25073	0.703481	P49841	GSK3B	P49841-2_GSK3B	P49841-2	GSK3B	1	7	5	4	P49841-2|P49841	HUMAN	48546.3	17.3	1027	1027.1	63.48	53.44	Isoform 2 of Glycogen synthase kinase-3 beta	5	7	707000000	0.173	-0.3109	1.2281	-0.9884	0.5385	0.4249	0.1065	-0.019	1.8091	0.5808	-0.0794
P35232	0.999954	0.169447	0.269271	0.369305	0.592218	0.296929	-0.038714	-0.0158701	0.0126743	0.91848	P35232	PHB	P35232_PHB	P35232	PHB	1	31	14	14	P35232|P35232-2	HUMAN	29860.6	73.8	246	246.1	238.85	238.85	Prohibitin	14	31	7400000000	0.738	0.7008	0.4836	0.394	0.1998	0.4196	-0.497	0.9642	-0.996	0.5808	-0.5555
Q09666	0.107708	-0.00384789	6.34232	20.2992	-0.394663	-0.883546	-1.23969	0.913053	1.5856	0.00933437	Q09666	AHNAK	Q09666_AHNAK	Q09666	AHNAK	1	68	56	52	Q09666	HUMAN	629604	10.9	34	34.1	671.56	615.47	Neuroblast differentiation-associated protein AHNAK	52	68	8340000000	0.102	-0.1212	-0.6681	-1.162	-0.6051	-1.4499	-1.0295	0.931	0.8951	1.3302	1.841
O15111	0.471336	0.0939236	2.51012	9.52141	-2.06732	-1.24657	0.278196	0.969963	2.53535	0.11165	O15111	CHUK	O15111_CHUK	O15111	CHUK	1	5	5	5	O15111	HUMAN	85779.2	7.5	1061	1061.1	59.93	59.93	Inhibitor of nuclear factor kappa-B kinase subunit alpha	5	5	312000000	0.075	-1.2331	-2.9016	-0.2337	-2.2594	1.0356	-0.4792	-0.342	2.2819	0.5714	4.4993
Q15043	0.917901	-0.648954	0.798803	2.38033	-0.939952	-0.75434	-0.339691	0.388096	-1.59888	0.578052	Q15043	SLC39A14	Q15043_SLC39A14	Q15043	SLC39A14	1	2	2	2	Q15043|Q15043-3|Q15043-2	HUMAN	54953	5	1877	1877.1	21.32	21.32	Zinc transporter ZIP14	2	2	399000000	0.05	0.4426	-2.3225	0.0735	-1.5821	-0.1646	-0.5147	1.1922	-0.416	0.5714	-3.7692
Q9ULV4-3	0.915116	0.00341698	0.807153	2.41683	0.653463	-0.539224	-0.677635	0.0844778	0.496004	0.573214	Q9ULV4	CORO1C	Q9ULV4-3_CORO1C	Q9ULV4-3	CORO1C	1	14	10	10	Q9ULV4-3|Q9ULV4-2|Q9ULV4|B4E3S0|Q6QEF8-5|Q6QEF8|J3KSS5|J3QLV6|Q6QEF8-2|Q6QEF8-3|Q6QEF8-4	HUMAN	59745.2	25.4	492	492.1	135.83	135.83	Isoform 3 of Coronin-1C	10	14	1490000000	0.254	1.4596	-0.1527	-0.601	-0.4774	-0.9825	-0.3727	1.083	-0.914	0.5714	0.4206
P51659-2	0.999954	-0.00106384	0.269842	0.370831	-0.535248	0.238777	-0.00220125	0.293297	5.51e-05	0.918157	P51659	HSD17B4	P51659-2_HSD17B4	P51659-2	HSD17B4	1	5	4	4	P51659-2|P51659|P51659-3|E7EWE5|E7ER27|E7ET17|G5E9S2|E7EPL9	HUMAN	83822.6	9.7	1138	1138.1	54.56	54.56	Isoform 2 of Peroxisomal multifunctional enzyme type 2	4	5	93600000	0.097	-1.2805	0.21	-0.394	0.8716	0.324	-0.3284	0.076	0.5106	0.5714	-0.5713
A0A087X0Z7	0.306287	-0.0334584	3.44551	12.726	0.968636	0.391248	-0.598321	-1.38518	0.456328	0.0533827	A0A087X0Z7	NotFound	A0A087X0Z7_NotFound	A0A087X0Z7	DHRS7	1	9	6	6	A0A087X0Z7|Q9Y394|Q9Y394-2	HUMAN	43132.7	17.2	967	967.1	67.3	67.3	Dehydrogenase/reductase SDR family member 7	6	9	576000000	0.172	0.7219	1.2154	-0.1002	0.8827	-0.5576	-0.639	-0.9927	-1.7776	0.5714	0.3412
P40227	0.999954	-0.0240643	0.14587	0.104715	-0.121396	0.41381	-0.214045	-0.0559116	-0.142778	0.976177	P40227	CCT6A	P40227_CCT6A	P40227	CCT6A	1	57	24	24	P40227|P40227-2|Q92526|Q92526-3|Q92526-2	HUMAN	58479.6	52.5	123	123.1	386.7	386.7	T-complex protein 1 subunit zeta	25	57	13200000000	0.525	0.1581	-0.4009	-0.2604	1.0881	-0.5523	0.1242	0.6887	-0.8006	0.5714	-0.857
Q9NVI7-2	0.951463	0.119495	0.599936	1.53492	1.27103	0.496668	-0.372535	-0.154994	-0.642695	0.702276	Q9NVI7	ATAD3A	Q9NVI7-2_ATAD3A	Q9NVI7-2	ATAD3A	1	12	25	7	Q9NVI7-2|Q9NVI7|Q9NVI7-3	HUMAN	66331.2	36.5	161	161.2	293.76	100.09	Isoform 2 of ATPase family AAA domain-containing protein 3A	7	12	1510000000	0.133	2.5293	0.0127	0.7546	0.2387	-0.1593	-0.5857	1.4487	-1.7587	0.5714	-1.8568
P22087	0.456316	-0.108936	2.57255	9.75074	0.606087	-0.363463	-0.560515	-0.92839	0.701603	0.105907	P22087	FBL	P22087_FBL	P22087	FBL	1	37	17	17	P22087|A6NHQ2	HUMAN	33897.7	56.6	218	218.1	264.33	264.33	rRNA 2'-O-methyltransferase fibrillarin	17	37	16800000000	0.566	0.5059	0.7063	-0.3272	-0.3997	-0.2868	-0.8342	-1.0877	-0.769	0.5621	0.8411
Q15058	0.864836	0.202073	0.995689	3.25093	0.00750649	-0.339746	0.614778	-0.0928013	0.82063	0.47305	Q15058	KIF14	Q15058_KIF14	Q15058	KIF14	1	6	5	5	Q15058	HUMAN	187858	2.9	1160	1160.1	52.71	52.71	Kinesin-like protein KIF14	5	6	94100000	0.029	0.1423	-0.1273	-0.9015	0.2221	0.8657	0.3639	0.4132	-0.5988	0.5621	1.0792
P40937	0.888048	0.0251733	0.913429	2.88527	-0.772622	-0.288424	0.814777	0.448181	-0.0760455	0.514604	P40937	RFC5	P40937_RFC5	P40937	RFC5	1	15	11	11	P40937|P40937-2	HUMAN	38781.2	46.4	411	411.1	162.53	162.53	Replication factor C subunit 5	11	15	1280000000	0.464	-0.8326	-0.7127	0.2003	-0.7772	1.3012	0.3284	-0.4085	1.3049	0.5621	-0.7142
P43686	0.671932	-0.168135	1.72382	6.42521	-0.0580138	-0.288286	-1.05667	-0.206755	0.769052	0.227761	P43686	PSMC4	P43686_PSMC4	P43686	PSMC4	1	17	10	10	P43686|P43686-2	HUMAN	47479.5	34.2	465	465.1	142.88	142.88	26S proteasome regulatory subunit 6B	10	17	1050000000	0.342	-0.606	0.49	-0.5877	0.0111	-0.9241	-1.1892	-0.4702	0.0567	0.5621	0.976
A2A2Q9	0.875064	-0.249808	0.950509	3.0499	0.373336	-0.270849	-0.646643	-0.759768	0.054885	0.495462	A2A2Q9	NotFound	A2A2Q9_NotFound	A2A2Q9	AAR2	1	3	3	3	A2A2Q9|Q9Y312	HUMAN	45603.7	9.5	1371	1371.1	40	40	Protein AAR2 homolog	3	3	80100000	0.095	0.3267	0.42	0.0467	-0.5884	-0.9294	-0.3639	-1.425	-0.0946	0.5621	-0.4523
Q8WYP5-2	0.999954	0.0120153	0.320161	0.514273	0.0841125	0.00904158	-0.292277	-0.180542	0.439742	0.888327	Q8WYP5	AHCTF1	Q8WYP5-2_AHCTF1	Q8WYP5-2	AHCTF1	1	87	53	53	Q8WYP5-2|Q8WYP5-3|Q8WYP5	HUMAN	258050	30.4	20	20.1	799.37	799.37	Isoform 2 of Protein ELYS	53	87	12200000000	0.304	0.2319	-0.0636	-0.3206	0.3386	-0.4514	-0.1331	0.2945	-0.6556	0.5621	0.3174
F5H2F4	0.999954	0.0671598	0.139924	0.0957131	0.31398	0.280839	-0.183647	-0.0905817	0.0152091	0.978202	F5H2F4	NotFound	F5H2F4_NotFound	F5H2F4	MTHFD1	1	84	45	45	F5H2F4|P11586	HUMAN	111410	48.3	38	38.1	621.93	621.93	C-1-tetrahydrofolate synthase, cytoplasmic	45	84	20500000000	0.483	0.9907	-0.3627	0.4007	0.161	-0.0478	-0.3195	0.6887	-0.8699	0.5621	-0.5317
Q99816	0.0165957	-0.206957	15.0244	33.4157	-4.20533	-3.45603	-1.53417	4.75213	3.4086	0.000455443	Q99816	TSG101	Q99816_TSG101	Q99816	TSG101	1	3	3	3	Q99816|F5H442|Q99816-2	HUMAN	44114.7	9.7	1502	1502.1	34.33	34.33	Tumor susceptibility gene 101 protein	3	3	243000000	0.097	-2.9193	-5.4914	-3.3925	-3.5196	0.4461	-3.5145	4.0327	5.4716	3.8971	2.9201
Q8IVM0-2	0.140648	-0.377752	5.47823	18.3284	-0.76427	-2.49259	-1.19542	1.31114	1.25238	0.0146946	Q8IVM0	CCDC50	Q8IVM0-2_CCDC50	Q8IVM0-2	CCDC50	1	2	2	2	Q8IVM0-2|Q8IVM0	HUMAN	56680.9	3.9	1884	1884.1	21.14	21.14	Isoform 2 of Coiled-coil domain-containing protein 50	2	2	47000000	0.039	-0.4532	-1.0754	-2.2706	-2.7146	-2.0447	-0.3461	0.3277	2.2945	0.5527	1.9521
Q03701	0.865435	-0.0552786	0.987389	3.21397	0.653065	-0.60154	0.185324	-0.9483	0.435058	0.477093	Q03701	CEBPZ	Q03701_CEBPZ	Q03701	CEBPZ	1	5	5	5	Q03701	HUMAN	121599	5.7	994	994.1	66.02	66.02	CCAAT/enhancer-binding protein zeta	5	5	433000000	0.057	0.9116	0.3945	0.6344	-1.8375	0.7966	-0.426	-1.178	-0.7186	0.5527	0.3174
Q8IU60	0.702293	0.339594	1.59873	5.89723	-0.00596542	-0.0543457	0.0728858	-0.550948	2.23634	0.257203	Q8IU60	DCP2	Q8IU60_DCP2	Q8IU60	DCP2	1	2	2	2	Q8IU60|Q8IU60-2	HUMAN	49026.8	6.1	1657	1657.1	28.29	28.29	m7GpppN-mRNA hydrolase	2	2	35100000	0.061	-0.1265	0.1145	-1.3022	1.1935	-0.085	0.2307	-0.4085	-0.6934	0.5527	3.92
Q8N573	0.931655	0.302399	0.72874	2.07656	0.649287	0.579472	-0.286721	0.337245	0.23271	0.619931	Q8N573	OXR1	Q8N573_OXR1	Q8N573	OXR1	1	2	2	2	Q8N573|Q8N573-8|Q8N573-5|Q8N573-2|Q8N573-3	HUMAN	98538.9	2.1	1924	1924.1	20.15	20.15	Oxidation resistance protein 1	2	2	45700000	0.021	0.0896	1.209	-0.0735	1.2324	-0.6267	0.0532	0.6745	0	0.5527	-0.0873
Q9NZI8	0.972303	0.089313	0.522848	1.2265	0.40381	0.638915	-0.431829	-0.0915361	-0.0727943	0.753963	Q9NZI8	IGF2BP1	Q9NZI8_IGF2BP1	Q9NZI8	IGF2BP1	1	47	23	21	Q9NZI8|Q9NZI8-2	HUMAN	63821.8	44.5	191	191.1	294.33	268.64	Insulin-like growth factor 2 mRNA-binding protein 1	23	47	11400000000	0.445	0.9222	-0.1145	0.8615	0.4164	-0.2868	-0.5769	0.6175	-0.8006	0.5527	-0.6983
P16615	0.881679	0.144034	0.932774	2.9711	0.92653	0.648012	-0.254332	-0.305061	-0.294979	0.504533	P16615	ATP2A2	P16615_ATP2A2	P16615	ATP2A2	1	45	26	26	P16615|P16615-3|P16615-5|P16615-2|P16615-4|O14983|O14983-2|O14983-3|Q93084-5|Q93084-6|Q93084|Q93084-7|Q93084-3|Q93084-2|Q93084-4|J3QSY6	HUMAN	116409	28.1	137	137.1	356.91	356.91	Sarcoplasmic/endoplasmic reticulum calcium ATPase 2	26	45	7530000000	0.281	1.4649	0.3882	1.0351	0.2609	-0.2868	-0.2219	0.285	-0.8951	0.5527	-1.1427
Q96I59	0.332627	0.54187	3.23785	12.0553	-1.27257	-0.782014	2.3197	1.63298	0.811262	0.0622975	Q96I59	NARS2	Q96I59_NARS2	Q96I59	NARS2	1	3	2	2	Q96I59|Q96I59-2	HUMAN	54602.6	5.8	1872	1872.1	21.4	21.4	Probable asparagine--tRNA ligase, mitochondrial	2	3	10700000000	0.058	-1.1962	-1.349	0.1402	-1.7043	2.8467	1.7927	-0.1947	3.4607	0.5433	1.0792
E7EMK3	0.873024	0.120478	0.96113	3.09712	0.851266	-0.353171	0.3109	-0.331474	0.124869	0.490104	E7EMK3	NotFound	E7EMK3_NotFound	E7EMK3	FLOT2	1	9	8	8	E7EMK3|J3QLD9|Q14254	HUMAN	53935.2	21.1	625	625.1	107.73	107.73	Flotillin-2	8	9	513000000	0.211	1.4544	0.2482	-0.5343	-0.1721	0.4621	0.1597	-0.228	-0.435	0.5433	-0.2936
P12956	0.958608	-0.0060855	0.571455	1.41928	0.630098	0.226562	-0.267469	-0.335825	-0.283793	0.721227	P12956	XRCC6	P12956_XRCC6	P12956	XRCC6	1	38	20	20	P12956|B1AHC9|P12956-2	HUMAN	70127.1	42.3	205	205.1	277.44	277.44	X-ray repair cross-complementing protein 6	20	38	5800000000	0.423	0.7957	0.4645	0.0534	0.3997	-0.4196	-0.1154	-0.0665	-0.6052	0.5433	-1.1109
P11021	0.98061	-0.0464536	0.456001	0.972831	0.423346	0.270038	-0.630571	0.123609	-0.418691	0.799313	P11021	HSPA5	P11021_HSPA5	P11021	HSPA5	1	58	33	31	P11021	HUMAN	72445.7	48.9	40	40.3	469.27	437.94	78 kDa glucose-regulated protein	31	58	14800000000	0.489	0.9485	-0.1018	-0.2538	0.7938	-1.0038	-0.2574	0.6317	-0.3845	0.5433	-1.3807
P25705	0.999954	-0.0175631	0.298957	0.451743	0.109316	0.275892	-0.586965	0.112067	0.00187359	0.901209	P25705	ATP5F1A	P25705_ATP5F1A	P25705	ATP5A1	1	82	30	30	P25705|P25705-2|P25705-3|K7ESA0	HUMAN	59863.7	62	85	85.1	455.34	455.34	ATP synthase subunit alpha, mitochondrial	30	82	55100000000	0.62	0.4795	-0.2609	0.4408	0.111	0.2549	-1.4289	0.4132	-0.1891	0.5433	-0.5396
P23634	0.576871	0.385965	2.04907	7.75321	-0.771031	0.630629	1.40555	0.444585	0.220091	0.167756	P23634	ATP2B4	P23634_ATP2B4	P23634	ATP2B4	1	3	3	2	P23634|P23634-8|P23634-6|P23634-7|P23634-2|P23634-3|P23634-4|P23634-5|Q01814|Q01814-5|Q16720|Q01814-8|Q16720-4|Q01814-6|Q01814-2|Q01814-3|Q01814-7|Q16720-2|Q16720-5|Q01814-4|Q16720-3|Q16720-6|Q16720-7|Q16720-8|E7ERY9	HUMAN	139116	3.3	1369	1369.1	40.08	31.8	Plasma membrane calcium-transporting ATPase 4	3	3	64600000	0.033	-1.6757	0.1336	0.8949	0.3664	0.8498	1.9613	0.7505	0.1387	0.5433	-0.1032
Q9H0C8	0.939321	-0.0118635	0.654368	1.76053	0.0665145	0.660228	-0.651011	-0.0694733	-0.0655755	0.666726	Q9H0C8	ILKAP	Q9H0C8_ILKAP	Q9H0C8	ILKAP	1	9	8	8	Q9H0C8|F8SNU7	HUMAN	43476.3	24.4	794	794.1	84.05	84.05	Integrin-linked kinase-associated serine/threonine phosphatase 2C	8	9	401000000	0.244	0.7693	-0.6363	0.5877	0.7328	-0.308	-0.994	-0.057	-0.0819	0.5433	-0.6745
Q9BZZ5	0.427592	0.386905	2.70694	10.2365	-0.649834	1.44771	0.446854	-0.307947	0.997739	0.0947002	Q9BZZ5	API5	Q9BZZ5_API5	Q9BZZ5	API5	1	3	2	2	Q9BZZ5|G3V1C3|Q9BZZ5-2|Q9BZZ5-3|Q9BZZ5-6|Q9BZZ5-5|Q9BZZ5-1|E9PQK6	HUMAN	59345.8	6.4	1515	1515.1	33.95	33.95	Apoptosis inhibitor 5	2	3	60400000	0.064	-0.7588	-0.5409	1.7296	1.1658	1.0091	-0.1154	0.399	-1.0149	0.5433	1.4521
Q9Y3D0	0.99375	-0.0365413	0.384983	0.721862	0.351165	-0.254648	-0.498286	0.0631697	0.155893	0.846864	Q9Y3D0	CIAO2B	Q9Y3D0_CIAO2B	Q9Y3D0	FAM96B	1	3	2	2	Q9Y3D0	HUMAN	17776.8	17.1	1675	1675.1	27.51	27.51	Mitotic spindle-associated MMXD complex subunit MIP18	2	3	82000000	0.171	-0.0422	0.7445	-0.3206	-0.1887	-0.3665	-0.6301	0.7315	-0.6052	0.534	-0.2222
P09661	0.711003	-0.235029	1.54261	5.65745	-0.0568207	0.514848	-0.488433	-1.13399	-0.0107456	0.271804	P09661	SNRPA1	P09661_SNRPA1	P09661	SNRPA1	1	6	5	5	P09661|H0YKK0	HUMAN	28529.2	28.2	953	953.1	68.32	68.32	U2 small nuclear ribonucleoprotein A'	5	6	322000000	0.282	0.0263	-0.14	0.6411	0.3886	-0.4355	-0.5414	-1.7385	-0.5295	0.534	-0.5555
Q13136	0.258747	0.325955	3.85261	13.9806	-0.227929	1.73339	-1.47239	-0.57472	2.17143	0.0399893	Q13136	PPFIA1	Q13136_PPFIA1	Q13136	PPFIA1	1	4	3	3	Q13136|Q13136-2|E9PJZ7|O75334|O75334-3|G3V200|O75334-4|O75334-2|O75335|B1APN9|O75145|O75145-2|O75334-5|O75334-6|R4GN36	HUMAN	136347	3.2	1362	1362.1	40.39	40.39	Liprin-alpha-1	3	4	67000000	0.032	-0.195	-0.2609	1.1019	2.3649	-1.3118	-1.633	-0.1282	-1.0212	0.534	3.8089
A0A0A0MT49	0.935022	-0.155808	0.688037	1.90263	0.712023	-0.757981	-0.308594	0.146405	-0.570893	0.645264	A0A0A0MT49	NotFound	A0A0A0MT49_NotFound	A0A0A0MT49	SMARCA4	1	3	3	3	A0A0A0MT49|Q9HBD4|P51532|P51532-4|P51532-3|P51532-2|P51532-5	HUMAN	189485	2.7	1453	1453.1	36.36	36.36	Transcription activator BRG1	3	3	74700000	0.027	0.7114	0.7127	-0.6277	-0.8882	-0.1912	-0.426	1.2825	-0.9897	0.5246	-1.6664
Q5SWA1	0.237482	-0.216637	4.03986	14.5326	1.19975	-0.151371	-0.279419	-2.23744	0.385297	0.0352163	Q5SWA1	NotFound	Q5SWA1_NotFound	Q5SWA1	PPP1R15B	1	13	9	9	Q5SWA1	HUMAN	80120	19.9	433	433.1	152.19	152.19	Protein phosphatase 1 regulatory subunit 15B	9	13	1840000000	0.199	0.9169	1.4826	-1.2021	0.8993	-0.7807	0.2219	-2.546	-1.9289	0.5246	0.246
F2Z2X4	0.999954	0.243407	0.304324	0.467293	0.0130742	0.0158571	0.285848	0.512993	0.389265	0.897988	F2Z2X4	NotFound	F2Z2X4_NotFound	F2Z2X4	XPO4	1	2	2	2	F2Z2X4|Q9C0E2	HUMAN	131406	2.8	1720	1720.1	25.87	25.87	Exportin-4	2	2	5560000	0.028	-0.6165	0.6427	0.2538	-0.2221	1.2906	-0.7189	0.3515	0.6745	0.5246	0.2539
Q5JY77	0.961775	0.182895	0.564624	1.39182	-0.0179957	0.185421	-0.137176	-0.235077	1.1193	0.725802	Q5JY77	GPRASP1	Q5JY77_GPRASP1	Q5JY77	GPRASP1	1	2	2	2	Q5JY77	HUMAN	158289	2.3	1677	1677.2	24.69	24.69	G-protein coupled receptor-associated sorting protein 1	2	2	172000000	0.023	-0.685	0.649	-0.8949	1.2657	-0.9666	0.6922	0.2232	-0.6934	0.5246	1.714
C9J6U3	0.725278	0.0577795	1.48312	5.40137	1.22689	0.211996	-0.948249	-0.0871191	-0.114619	0.288312	C9J6U3	NotFound	C9J6U3_NotFound	C9J6U3	DIAPH2	1	3	2	2	C9J6U3|K4DI95|O60879|O60879-3|A6NML8|O60879-2	HUMAN	126335	2	1691	1691.1	27	27	Protein diaphanous homolog 2	2	3	70300000	0.02	1.7284	0.7254	-0.0534	0.4774	-1.0356	-0.8609	0.8217	-0.996	0.5246	-0.7538
P52272	0.924596	-0.0934464	0.776887	2.2848	0.0435973	0.276015	-0.996886	0.29292	-0.0828786	0.590908	P52272	HNRNPM	P52272_HNRNPM	P52272	HNRNPM	1	71	34	34	P52272|P52272-2|A0A087X0X3|M0R0Y6	HUMAN	77799.7	49.7	121	121.1	387.81	387.81	Heterogeneous nuclear ribonucleoprotein M	34	71	7720000000	0.497	0.469	-0.3818	0.5409	0.0111	-0.4939	-1.4999	0.9262	-0.3404	0.5246	-0.6904
P30837	0.999954	0.117205	0.25816	0.340096	0.502289	0.30483	0.106848	-0.00304085	-0.324902	0.924678	P30837	ALDH1B1	P30837_ALDH1B1	P30837	ALDH1B1	1	18	13	13	P30837	HUMAN	57661.7	32.6	366	366.1	181.08	181.08	Aldehyde dehydrogenase X, mitochondrial	13	18	2510000000	0.326	1.1382	-0.1336	0.9483	-0.3386	0.4089	-0.1952	0.3847	-0.3908	0.5246	-1.1744
A0A0A0MTH9	0.955811	0.146986	0.581271	1.45893	-0.0793402	0.541162	0.386581	-0.919334	0.805862	0.714673	A0A0A0MTH9	NotFound	A0A0A0MTH9_NotFound	A0A0A0MTH9	BTAF1	1	2	2	2	A0A0A0MTH9|O14981|O14981-2	HUMAN	209212	1.2	1695	1695.1	26.91	26.91	TATA-binding protein-associated factor 172	2	2	51900000	0.012	-0.4005	0.2418	2.1704	-1.0881	1.6252	-0.852	-1.2587	-0.5799	0.5246	1.0871
M0R2Z9	0.963804	0.0488606	0.548565	1.32772	0.296631	0.598173	-0.392381	-0.274431	0.0163112	0.736593	M0R2Z9	SUGP2	M0R2Z9_SUGP2	M0R2Z9	SUGP2	1	6	6	6	M0R2Z9|Q8IX01|Q8IX01-3|Q8IX01-4|M0R3F6	HUMAN	122455	5.4	998	998.1	65.87	65.87	SURP and G-patch domain-containing protein 2	6	6	187000000	0.054	0.2687	0.3245	1.1353	0.0611	0.085	-0.8697	-0.095	-0.4539	0.5246	-0.492
Q969M3-3	0.507837	0.0231177	2.35697	8.94875	1.49966	-0.610787	-0.20559	-0.599158	0.0314652	0.127387	Q969M3	YIPF5	Q969M3-3_YIPF5	Q969M3-3	YIPF5	1	4	2	2	Q969M3-3|Q969M3|Q969M3-2	HUMAN	29563.3	7.9	1763	1763.1	24.56	24.56	Isoform 3 of Protein YIPF5	2	4	755000000	0.079	2.1657	0.8336	-0.561	-0.6606	-0.2337	-0.1775	-0.133	-1.0653	0.5152	-0.4523
P25786-2	0.984136	-0.187736	0.441986	0.921635	0.480764	-0.356332	-0.593394	-0.25916	-0.210558	0.808791	P25786	PSMA1	P25786-2_PSMA1	P25786-2	PSMA1	1	3	3	3	P25786-2|P25786|F5GX11|B4DEV8	HUMAN	30524.2	10.7	1472	1472.1	35.36	35.36	Isoform Long of Proteasome subunit alpha type-1	3	3	152000000	0.107	0.058	0.9036	0.0534	-0.7661	0.4196	-1.6064	-0.304	-0.2143	0.5152	-0.9364
O00425	0.812348	-0.1836	1.18364	4.08766	-0.0149633	-0.303443	-1.1348	0.150622	0.384581	0.390152	O00425	IGF2BP3	O00425_IGF2BP3	O00425	IGF2BP3	1	18	18	13	O00425|O00425-2|F8WD15	HUMAN	64046.2	33.6	191	191.2	235.17	167	Insulin-like growth factor 2 mRNA-binding protein 3	13	18	1430000000	0.243	0.2055	-0.2354	-0.2738	-0.3331	-0.2284	-2.0412	0.3895	-0.0883	0.5152	0.2539
P46940	0.999954	0.0168816	0.238119	0.289839	0.20531	0.0201718	-0.419984	-0.0540915	0.333002	0.93544	P46940	IQGAP1	P46940_IQGAP1	P46940	IQGAP1	1	18	13	13	P46940|A0A0J9YXZ5|H0YLE8	HUMAN	189876	11.5	342	342.1	190.43	190.43	Ras GTPase-activating-like protein IQGAP1	13	18	1070000000	0.115	0.8115	-0.4009	0.601	-0.5607	0.154	-0.994	0.1187	-0.2269	0.5152	0.1508
Q9BRT8	0.999954	0.137114	0.214093	0.233974	-0.31572	0.43581	0.282738	0.120346	0.162396	0.947551	Q9BRT8	CBWD1	Q9BRT8_CBWD1	Q9BRT8	CBWD1	1	9	7	7	Q9BRT8|Q8IUF1|Q9BRT8-3|C9J3G2|A0A087X140|Q9BRT8-2|F2Z2T4|Q5RIA9|Q5JTY5|Q4V339|Q5RIB0|A0A0A0MRU4|H0Y5V3|Q5JTY5-2|Q5RIA9-3|A0A087WWG3|F8WEU0|F8WEG4|A0A087WZQ3|A0A087WTC0|Q9BRT8-4|A0A0B4J2F1|A0A0B4J1T6|E7EUZ7|A0A087WYD2|Q6NVZ8|A0A0B4J2E3|Q5JTY2|Q5RIB5|Q5RIB3|Q5RIA9-2	HUMAN	44409.6	22.2	800	800.1	83.01	83.01	COBW domain-containing protein 1	7	9	379000000	0.222	0.0685	-0.6999	0.9216	-0.05	0.2815	0.284	-1.102	1.3427	0.5152	-0.1904
A0A087WU53	0.915921	0.0820443	0.803065	2.39895	0.217987	-1.04125	0.953386	0.0589081	0.221193	0.575579	A0A087WU53	MAGT1	A0A087WU53_MAGT1	A0A087WU53	MAGT1	1	5	3	3	A0A087WU53|Q9H0U3|Q9H0U3-2	HUMAN	41987.5	9.2	1361	1361.1	40.4	40.4	Magnesium transporter protein 1	3	5	308000000	0.092	-0.0158	0.4518	-0.3005	-1.782	2.528	-0.6212	0.2565	-0.1387	0.5059	-0.0635
Q92540-4	0.812348	-0.227488	1.18515	4.09437	-0.919521	-0.620063	-0.510236	1.01653	-0.104149	0.38955	Q92540	SMG7	Q92540-4_SMG7	Q92540-4	SMG7	1	4	4	4	Q92540-4|E9PD50|Q92540|Q92540-2|E9PEK3|Q92540-5|E9PBK2	HUMAN	132446	3.2	1483	1483.1	34.97	34.97	Isoform 4 of Protein SMG7	4	4	153000000	0.032	-0.1528	-1.6862	-1.3289	0.0888	-1.4021	0.3816	1.3775	0.6556	0.5059	-0.7142
Q9ULE6	0.871837	-0.172774	0.965373	3.11599	-0.871946	-0.294181	-0.159154	0.0418394	0.419573	0.487979	Q9ULE6	PALD1	Q9ULE6_PALD1	Q9ULE6	PALD1	1	3	3	3	Q9ULE6	HUMAN	97608.5	3.6	1900	1900.1	20.8	20.8	Paladin	3	3	133000000	0.036	-0.274	-1.4699	0.0334	-0.6218	-0.4514	0.1331	0.0332	0.0504	0.5059	0.3333
O15056	0.998061	-0.0530314	0.361916	0.645364	0.0511038	-0.0693783	-0.600731	0.366744	-0.0128947	0.861913	O15056	SYNJ2	O15056_SYNJ2	O15056	SYNJ2	1	14	11	11	O15056|A0A1W2PR85|O15056-2|O15056-3|E7ER60	HUMAN	166676	9.2	409	409.1	162.75	162.75	Synaptojanin-2	11	14	999000000	0.092	0.274	-0.1718	0.4608	-0.5995	-0.0744	-1.1271	0.8217	-0.0883	0.5059	-0.5317
Q8NFH5	0.311384	-0.233081	3.38599	12.536	1.37309	-0.0380488	-0.903735	-1.29815	-0.298561	0.0557702	Q8NFH5	NUP35	Q8NFH5_NUP35	Q8NFH5	NUP35	1	12	7	7	Q8NFH5|Q8NFH5-2|Q8NFH5-3|F8WEL4|F8WCF5	HUMAN	34887.3	29.4	726	726.1	91.51	91.51	Nucleoporin NUP53	7	12	920000000	0.294	1.6072	1.139	0.207	-0.2831	-0.4674	-1.3401	-1.178	-1.4183	0.5059	-1.103
Q99496	0.774926	-0.0162818	1.30801	4.63755	0.209337	0.101848	-1.73878	1.18054	0.165647	0.343752	Q99496	RNF2	Q99496_RNF2	Q99496	RNF2	1	5	5	4	Q99496|Q99496-2	HUMAN	38111.2	18.7	1016	1016.2	52.19	40.03	E3 ubiquitin-protein ligase RING2	4	5	268000000	0.145	1.3859	-0.9672	-0.2404	0.4441	-0.5311	-2.9465	2.4367	-0.0756	0.5059	-0.1746
Q9H0D6	0.812348	-0.0191569	1.1799	4.07106	0.203719	0.651928	-0.902372	-0.266285	0.217226	0.391646	Q9H0D6	XRN2	Q9H0D6_XRN2	Q9H0D6	XRN2	1	28	19	19	Q9H0D6|Q9H0D6-2	HUMAN	109493	25.2	216	216.1	265.02	265.02	5'-3' exoribonuclease 2	19	28	2850000000	0.252	0.3056	0.1018	0.1603	1.1436	-0.8285	-0.9762	0.3562	-0.8888	0.5059	-0.0714
P41250	0.290318	0.27165	3.55792	13.0802	-1.36847	0.660241	0.724735	0.755528	0.586212	0.0492017	P41250	GARS	P41250_GARS	P41250	GARS	1	17	14	14	P41250	HUMAN	83905.8	28.9	326	326.1	196.22	196.22	Glycine--tRNA ligase	14	17	1270000000	0.289	-1.897	-0.8399	1.0485	0.272	0.9347	0.5147	0.6222	0.8888	0.5059	0.6666
O00264	0.707336	-0.268314	1.55529	5.71176	0.980517	-0.660709	-1.42016	-0.398218	0.156995	0.268425	O00264	PGRMC1	O00264_PGRMC1	O00264	PGRMC1	1	5	5	5	O00264|O00264-2	HUMAN	21784.9	20.5	1394	1394.1	39.02	39.02	Membrane-associated progesterone receptor component 1	5	5	765000000	0.205	1.4965	0.4645	0.8214	-2.1428	-1.2162	-1.6241	-0.1282	-0.6682	0.4965	-0.1825
Q9HC56	0.584202	-0.132035	2.02813	7.6697	-2.29405	0.0435865	-0.3964	1.73051	0.256185	0.171013	Q9HC56	PCDH9	Q9HC56_PCDH9	Q9HC56	PCDH9	1	4	3	3	Q9HC56|Q9HC56-2|B7ZM79|Q5VT82	HUMAN	136804	2.1	1746	1746.1	24.94	24.94	Protocadherin-9	3	4	163000000	0.021	-1.8074	-2.7807	-2.0168	2.104	-1.5827	0.7899	1.7527	1.7083	0.4965	0.0159
P25788	0.945963	0.119157	0.626515	1.64438	0.610263	0.171914	-0.578055	0.210862	0.180801	0.684797	P25788	PSMA3	P25788_PSMA3	P25788	PSMA3	1	5	5	5	P25788|P25788-2|G3V4X5	HUMAN	28660.9	16.8	1363	1363.1	40.34	40.34	Proteasome subunit alpha type-3	5	5	245000000	0.168	1.2014	0.0191	0.7546	-0.4108	-0.4461	-0.71	-0.133	0.5547	0.4965	-0.1349
Q8NC51	0.830693	-0.137392	1.09427	3.69018	0.777543	0.299142	-0.151677	-0.880225	-0.731745	0.427545	Q8NC51	SERBP1	Q8NC51_SERBP1	Q8NC51	SERBP1	1	10	5	5	Q8NC51|Q8NC51-2|Q8NC51-3|Q8NC51-4	HUMAN	45021.6	15.1	1067	1067.1	59.67	59.67	Plasminogen activator inhibitor 1 RNA-binding protein	5	10	695000000	0.151	0.7851	0.7699	0.3873	0.211	-0.7382	0.4349	-0.7077	-1.0527	0.4965	-1.96
A0A0D9SFM0	0.693746	-0.143105	1.62295	6.00018	-1.58795	0.351192	0.47837	-0.645791	0.688653	0.251178	A0A0D9SFM0	NotFound	A0A0D9SFM0_NotFound	A0A0D9SFM0	SHPRH	1	2	2	2	A0A0D9SFM0|Q149N8|Q149N8-4|Q149N8-2|K4DI94|Q149N8-5	HUMAN	196027	1.7	1510	1510.1	34.08	34.08	E3 ubiquitin-protein ligase SHPRH	2	2	54000000	0.017	-2.0814	-1.0945	1.6295	-0.9271	1.3384	-0.3816	-0.8692	-0.4223	0.4965	0.8808
E7EVA0	0.950735	-0.0341549	0.611313	1.5816	0.119607	0.532629	-0.62788	-0.165648	-0.0294814	0.694768	E7EVA0	NotFound	E7EVA0_NotFound	E7EVA0	MAP4	1	73	39	39	E7EVA0|P27816|P27816-6|P27816-2|P27816-5|P27816-4|F8W9U4|P27816-7	HUMAN	246695	19.6	68	68.1	499.2	499.2	Microtubule-associated protein	39	73	13400000000	0.196	0.411	-0.1718	0.6545	0.4108	-1.025	-0.2307	0.2612	-0.5925	0.4965	-0.5555
Q9UNM6-2	0.333474	0.360379	3.23109	12.0331	-1.56965	1.08914	1.02404	0.692714	0.565657	0.0626168	Q9UNM6	PSMD13	Q9UNM6-2_PSMD13	Q9UNM6-2	PSMD13	1	7	5	5	Q9UNM6-2|Q9UNM6|A0A087WUL9|J3KNQ3	HUMAN	43284	14.2	970	970.1	67.14	67.14	Isoform 2 of 26S proteasome non-ATPase regulatory subunit 13	5	7	302000000	0.142	-1.154	-1.9853	2.2171	-0.0389	1.4446	0.6035	0.7172	0.6682	0.4965	0.6348
O95816	0.414061	-0.236236	2.75681	10.4141	-1.14765	-0.624185	-0.809361	1.20009	0.199923	0.0909061	O95816	BAG2	O95816_BAG2	O95816	BAG2	1	13	6	6	O95816|O95816-2	HUMAN	23942.7	27.9	714	714.1	94.65	94.65	BAG family molecular chaperone regulator 2	6	13	3010000000	0.279	-0.2846	-2.0107	-0.6211	-0.6273	-0.6957	-0.923	1.7005	0.6997	0.4871	-0.0873
P20700	0.707336	0.0108813	1.55103	5.69351	1.39074	-0.00196496	-1.15391	-0.130423	-0.0500358	0.269556	P20700	LMNB1	P20700_LMNB1	P20700	LMNB1	1	51	31	27	P20700|E9PBF6|A0A0D9SFE5	HUMAN	66692.5	51.8	105	105.1	410.5	370.46	Lamin-B1	31	51	7110000000	0.518	2.2343	0.5472	0.207	-0.211	-0.5417	-1.7661	0.836	-1.0968	0.4871	-0.5872
Q7L0Y3	0.999954	0.0259732	0.263341	0.353598	-0.459487	0.0136998	0.353947	0.140811	0.0808948	0.921807	Q7L0Y3	TRMT10C	Q7L0Y3_TRMT10C	Q7L0Y3	TRMT10C	1	28	17	17	Q7L0Y3	HUMAN	47631.3	44.9	261	261.1	227.66	227.66	tRNA methyltransferase 10 homolog C	17	28	3540000000	0.449	-0.079	-0.8399	0.7546	-0.7272	0.7966	-0.0887	0.2375	0.0441	0.4871	-0.3253
P14868	0.999954	0.0266582	0.0103831	0.000200719	0.0176974	0.0985505	0.0715231	-0.0242824	-0.0301978	0.999954	P14868	DARS	P14868_DARS	P14868	DARS	1	39	22	22	P14868|P14868-2	HUMAN	57534.6	45.1	226	226.1	257.8	257.8	Aspartate--tRNA ligase, cytoplasmic	22	39	6530000000	0.451	0.1054	-0.07	1.1353	-0.9382	0.2762	-0.1331	-0.2755	0.2269	0.4871	-0.5475
Q9Y570-4	0.999954	0.0193034	0.250042	0.319352	-0.266207	0.237967	0.387595	-0.0104543	-0.252383	0.929105	Q9Y570	PPME1	Q9Y570-4_PPME1	Q9Y570-4	PPME1	1	9	7	7	Q9Y570-4|Q9Y570|Q9Y570-2|Q9Y570-3	HUMAN	44268.8	18.7	863	863.1	75.95	75.95	Isoform 4 of Protein phosphatase methylesterase 1	7	9	480000000	0.187	-0.1634	-0.3691	0.748	-0.272	0.8551	-0.0799	-0.0902	0.0693	0.4871	-0.9919
O00763	0.806854	0.261922	1.2007	4.16336	-0.566815	1.02697	0.665022	0.206689	-0.0222626	0.38341	O00763	ACACB	O00763_ACACB	O00763	ACACB	1	32	38	23	O00763|O00763-2|O00763-3|F8W8T8	HUMAN	278533	19.8	3	3.2	543.36	310.36	Acetyl-CoA carboxylase 2	23	32	1480000000	0.127	-0.5164	-0.6172	1.7764	0.2776	1.1259	0.2041	0.779	-0.3656	0.4871	-0.5317
P53597	0.925145	-0.190816	0.768966	2.25038	0.827156	-0.390217	-1.28511	-0.0868972	-0.0190114	0.59561	P53597	SUCLG1	P53597_SUCLG1	P53597	SUCLG1	1	6	5	5	P53597	HUMAN	36648.5	17.6	909	909.1	71.53	71.53	Succinate--CoA ligase [ADP/GDP-forming] subunit alpha, mitochondrial	5	6	455000000	0.176	1.5334	0.1209	0.9349	-1.7154	0.0212	-2.5915	0.2422	-0.416	0.4778	-0.5158
P51553	0.999954	-0.11182	0.102025	0.0476697	0.0518992	-0.333783	-0.152166	-0.272677	0.147628	0.989084	P51553	IDH3G	P51553_IDH3G	P51553	IDH3G	1	4	4	4	P51553|P51553-2|G5E9Q7|E7EQB8	HUMAN	43192.9	10.9	1441	1441.1	36.9	36.9	Isocitrate dehydrogenase [NAD] subunit gamma, mitochondrial	4	4	349000000	0.109	0.0211	0.0827	0.7813	-1.4489	0.9825	-1.2869	-0.3562	-0.1891	0.4778	-0.1825
Q9NR09	0.999954	-0.190035	0.345378	0.59225	-0.430505	-0.298771	-0.178406	-0.213925	0.171433	0.872519	Q9NR09	BIRC6	Q9NR09_BIRC6	Q9NR09	BIRC6	1	13	10	10	Q9NR09	HUMAN	536521	2.3	599	599.1	112.85	112.85	Baculoviral IAP repeat-containing protein 6	10	13	291000000	0.023	-0.6956	-0.1654	-0.0868	-0.5107	-0.6586	0.3017	0.171	-0.5988	0.4778	-0.1349
Q16740	0.999954	0.104536	0.199042	0.201574	0.40888	-0.219911	0.363765	-0.292742	0.262688	0.954646	Q16740	CLPP	Q16740_CLPP	Q16740	CLPP	1	5	4	4	Q16740|M0R208	HUMAN	30464.8	18	1100	1100.1	57.58	57.58	ATP-dependent Clp protease proteolytic subunit, mitochondrial	4	5	1250000000	0.18	0.9959	-0.1782	0.3873	-0.8272	0.7542	-0.0266	1.1732	-1.7587	0.4778	0.0476
Q13561-2	0.771685	-0.255336	1.32005	4.6905	0.127809	0.31324	-1.80478	-0.0962861	0.183336	0.339586	Q13561	DCTN2	Q13561-2_DCTN2	Q13561-2	DCTN2	1	2	2	2	Q13561-2|Q13561-3|Q13561|F8W1I6	HUMAN	44933	7.1	1916	1916.1	20.46	20.46	Isoform 2 of Dynactin subunit 2	2	2	36400000	0.071	0.332	-0.0764	-0.3339	0.9604	-0.956	-2.6536	1.2825	-1.4751	0.4778	-0.1111
O75616	0.986443	0.0850547	0.413843	0.821218	0.111156	0.360784	-0.491822	0.468135	-0.022979	0.82771	O75616	ERAL1	O75616_ERAL1	O75616	ERAL1	1	6	5	5	O75616|O75616-2|J3QT61	HUMAN	48862.7	15.1	969	969.1	67.23	67.23	GTPase Era, mitochondrial	5	6	440000000	0.151	0.0632	0.1591	0.8548	-0.1332	0.1168	-1.1005	1.0497	-0.1135	0.4778	-0.5237
Q8NBM4	0.617987	0.12601	1.90619	7.17798	1.41495	0.426232	-0.860933	-0.315316	-0.0348818	0.191515	Q8NBM4	UBAC2	Q8NBM4_UBAC2	Q8NBM4	UBAC2	1	3	2	2	Q8NBM4|Q8NBM4-2|Q8NBM4-3|Q8NBM4-4	HUMAN	39362.2	6.9	1740	1740.1	25.08	25.08	Ubiquitin-associated domain-containing protein 2	2	3	363000000	0.069	1.1119	1.718	0.8081	0.0444	-0.6214	-1.1005	0.6175	-1.2481	0.4778	-0.5475
Q15054	0.867304	0.203954	0.974268	3.15556	0.778935	0.663168	-0.266107	0.569016	-0.725243	0.483552	Q15054	POLD3	Q15054_POLD3	Q15054	POLD3	1	3	3	3	Q15054|Q15054-2|Q15054-3	HUMAN	51684.7	8.5	1530	1530.1	33.22	33.22	DNA polymerase delta subunit 3	3	3	283000000	0.085	0.6798	0.8781	0.7212	0.6051	0.5683	-1.1005	0.722	0.416	0.4778	-1.9283
O14893	0.700295	-0.252197	1.60388	5.91914	0.408184	-1.07879	-1.09874	0.11149	0.396869	0.255909	O14893	GEMIN2	O14893_GEMIN2	O14893	GEMIN2	1	2	2	2	O14893|O14893-2	HUMAN	32041	10.7	1880	1880.1	21.27	21.27	Gem-associated protein 2	2	2	154000000	0.107	-0.1317	0.9481	-1.93	-0.2276	-0.6532	-1.5442	-0.5082	0.7312	0.4684	0.3253
Q86XI2-2	0.696403	-0.112438	1.61497	5.96629	-0.767104	-0.711317	1.00817	-0.254721	0.162782	0.253146	Q86XI2	NCAPG2	Q86XI2-2_NCAPG2	Q86XI2-2	NCAPG2	1	6	6	6	Q86XI2-2|Q86XI2	HUMAN	134019	7.6	791	791.1	84.22	84.22	Isoform 2 of Condensin-2 complex subunit G2	6	6	257000000	0.076	-1.0697	-0.4645	-0.601	-0.8216	1.3596	0.6567	-1.102	0.5925	0.4684	-0.1428
Q15555	0.999954	-0.110117	0.243989	0.304227	0.149185	-0.476373	-0.268832	0.172285	-0.126853	0.932346	Q15555	MAPRE2	Q15555_MAPRE2	Q15555	MAPRE2	1	21	12	12	Q15555|Q15555-3|Q15555-5|Q15555-4|Q15555-2|Q9UPY8|Q9UPY8-2	HUMAN	37258.9	36.3	403	403.1	164.27	164.27	Microtubule-associated protein RP/EB family member 2	12	21	3130000000	0.363	0.2793	0.0191	-0.0534	-0.8993	-0.7329	0.1952	0.893	-0.5484	0.4684	-0.7221
P12270	0.977001	0.0449613	0.493302	1.11257	0.252238	-0.276716	-0.434135	0.592055	0.0913648	0.774004	P12270	TPR	P12270_TPR	P12270	TPR	1	3	3	3	P12270|P12270-2	HUMAN	267687	1.1	1755	1755.1	24.72	24.72	Nucleoprotein TPR	3	3	66900000	0.011	0.7272	-0.2227	-1.1086	0.5551	-0.5576	-0.3106	0.4655	0.7186	0.4684	-0.2857
Q6Y7W6	0.0345952	0.23563	10.714	28.007	-1.4667	-0.818057	-1.25744	2.41468	2.30567	0.00158235	Q6Y7W6	GIGYF2	Q6Y7W6_GIGYF2	Q6Y7W6	GIGYF2	1	24	18	18	Q6Y7W6|Q6Y7W6-5|Q6Y7W6-4|I1E4Y6|Q6Y7W6-3|F8WCD5	HUMAN	150410	16.9	265	265.1	226.38	226.38	GRB10-interacting GYF protein 2	18	24	2550000000	0.169	-1.349	-1.5844	-1.1754	-0.4608	-2.1244	-0.3905	2.5222	2.3071	1.7705	2.8408
P11274	0.935022	-0.136984	0.667269	1.81477	0.632435	-0.547689	-0.508279	-0.0504958	-0.210889	0.658451	P11274	BCR	P11274_BCR	P11274	BCR	1	8	8	8	P11274|P11274-2|A0A1C7CYZ0|Q12979|Q12979-2|Q12979-4|B7Z683	HUMAN	143844	8.1	683	683.1	99.99	99.99	Breakpoint cluster region protein	8	8	516000000	0.081	0.8958	0.3691	0.187	-1.2824	-0.1912	-0.8254	0.3087	-0.4097	0.459	-0.8808
H0Y2M6	0.871837	-0.19638	0.964292	3.11118	0.561297	-0.384088	-0.456707	-0.606571	-0.0958284	0.488519	H0Y2M6	NotFound	H0Y2M6_NotFound	H0Y2M6	CLCN7	1	2	2	2	H0Y2M6|P51798|P51798-2	HUMAN	98142.6	3.1	1818	1818.1	22.94	22.94	Chloride channel 7, isoform CRA_c	2	2	84600000	0.031	0.4163	0.7063	0.0534	-0.8216	-0.2655	-0.6479	-0.608	-0.6052	0.459	-0.6507
Q14C86-6	0.999954	0.0684197	0.131129	0.0831109	0.0784453	-0.0544418	-0.124912	0.142076	0.300931	0.981045	Q14C86	GAPVD1	Q14C86-6_GAPVD1	Q14C86-6	GAPVD1	1	16	13	13	Q14C86-6|Q14C86|Q14C86-2|Q14C86-5|Q14C86-4|Q14C86-3|F8W9S7|B4DGD8|B0QZ65|A0A0A0MQV8	HUMAN	167649	10.5	434	434.1	151.7	151.7	Isoform 6 of GTPase-activating protein and VPS9 domain-containing protein 1	13	16	672000000	0.105	-0.3267	0.4836	-0.4808	0.3719	-0.17	-0.0799	0.4417	-0.1576	0.459	0.1428
Q15021	0.755649	0.0949718	1.36497	4.88752	-0.722413	-0.383003	0.855412	0.40481	0.320052	0.324525	Q15021	NCAPD2	Q15021_NCAPD2	Q15021	NCAPD2	1	17	15	15	Q15021|F5H431	HUMAN	158606	12.4	353	353.1	184.92	184.92	Condensin complex subunit 1	15	17	956000000	0.124	-0.6113	-0.8336	0.0334	-0.7994	1.4446	0.2662	-0.0855	0.8951	0.4497	0.1904
Q3ZCQ8-2	0.999954	-0.234049	0.343587	0.586589	0.348331	-0.362391	-0.127707	-0.364569	-0.663911	0.873657	Q3ZCQ8	TIMM50	Q3ZCQ8-2_TIMM50	Q3ZCQ8-2	TIMM50	1	13	8	8	Q3ZCQ8-2|Q3ZCQ8|Q3ZCQ8-3|M0R2F8|M0R2D2	HUMAN	50977.2	18.8	562	562.1	119.84	119.84	Isoform 2 of Mitochondrial import inner membrane translocase subunit TIM50	8	13	1260000000	0.188	0.6903	0.0064	0.5409	-1.2657	0.6054	-0.8609	0.1092	-0.8384	0.4497	-1.7775
Q9P0I2	0.576325	-0.182515	2.05192	7.76452	1.41301	-0.354889	-0.322046	-0.933162	-0.715489	0.16732	Q9P0I2	EMC3	Q9P0I2_EMC3	Q9P0I2	EMC3	1	4	3	3	Q9P0I2|Q9P0I2-2|C9JLM9	HUMAN	29951.5	8.8	1508	1508.1	34.13	34.13	ER membrane protein complex subunit 3	3	4	362000000	0.088	1.897	0.929	-0.1269	-0.5829	-0.085	-0.5591	-0.7695	-1.0968	0.4497	-1.8806
O75319	0.999954	-0.118472	0.176519	0.157073	-0.138149	-0.208492	-0.395666	-0.00743565	0.157381	0.964479	O75319	DUSP11	O75319_DUSP11	O75319	DUSP11	1	6	5	5	O75319|C9JYA6|O75319-2	HUMAN	39280.4	23.9	952	952.1	68.4	68.4	RNA/RNP complex-1-interacting phosphatase	5	6	212000000	0.239	-0.079	-0.1973	0.1937	-0.6107	-0.7913	0	-0.8217	0.8069	0.4497	-0.1349
P57737-3	0.999954	-0.086405	0.118029	0.0659516	0.0827206	-0.141203	-0.320229	0.118615	-0.171929	0.984929	P57737	CORO7	P57737-3_CORO7	P57737-3	CORO7	1	35	22	22	P57737-3|P57737|P57737-4|P57737-2|I3L167|E7EP81	HUMAN	115248	32.3	154	154.1	333.99	333.99	Isoform 3 of Coronin-7	22	35	4520000000	0.323	0.3372	-0.1718	-0.1603	-0.1221	-0.7913	0.1509	0.855	-0.6178	0.4497	-0.7935
Q9BXW7	0.337429	0.316394	3.20544	11.9486	1.20919	0.0329784	-1.72711	0.679574	1.38733	0.0638468	Q9BXW7	HDHD5	Q9BXW7_HDHD5	Q9BXW7	HDHD5	1	2	2	2	Q9BXW7|Q9BXW7-2|A8MYZ9	HUMAN	46777.1	5.6	1718	1718.1	25.96	25.96	Haloacid dehalogenase-like hydrolase domain-containing 5	2	2	62600000	0.056	1.623	0.7954	-0.2671	0.3331	-0.632	-2.8222	0.4892	0.8699	0.4497	2.325
Q6UWP8	0.951463	0.487164	0.604591	1.55399	-0.533458	0.0652148	-1.56974	3.38007	1.09373	0.6992	Q6UWP8	SBSN	Q6UWP8_SBSN	Q6UWP8	SBSN	1	3	2	2	Q6UWP8	HUMAN	60596.8	6.1	1653	1653.1	28.49	28.49	Suprabasin	2	3	17600000	0.061	-0.5006	-0.5663	-3.8332	3.9637	-4.2222	1.0827	-1.1257	7.8859	0.4497	1.7378
Q9BQ39	0.574354	0.00156868	2.06058	7.79895	0.945818	0.400468	-0.740039	-0.684368	0.0859645	0.165999	Q9BQ39	DDX50	Q9BQ39_DDX50	Q9BQ39	DDX50	1	42	29	26	Q9BQ39|A0A087WVC1|S4R3G6|S4R3V4	HUMAN	83134.1	42.1	69	69.2	369.56	322.42	ATP-dependent RNA helicase DDX50	26	42	5890000000	0.375	1.4017	0.49	0.1736	0.6273	-0.7701	-0.71	-0.5177	-0.851	0.4497	-0.2777
P28066	0.972561	-0.105716	0.514732	1.19494	-0.743143	0.40863	0.400348	-0.00985501	-0.584559	0.759462	P28066	PSMA5	P28066_PSMA5	P28066	PSMA5	1	6	4	4	P28066|P28066-2	HUMAN	26581.7	21.1	1144	1144.1	53.89	53.89	Proteasome subunit alpha type-5	4	6	176000000	0.211	0.4163	-1.9026	0.0401	0.7772	-0.069	0.8697	-0.171	0.1513	0.4497	-1.6188
Q5VW36	0.643821	0.0217504	1.8044	6.76039	-0.991653	-1.53817	1.13588	0.108139	1.39455	0.210844	Q5VW36	FOCAD	Q5VW36_FOCAD	Q5VW36	FOCAD	1	2	2	2	Q5VW36|S4R400	HUMAN	202237	1	1658	1658.1	28.25	28.25	Focadhesin	2	2	24900000	0.01	-2.3396	0.3563	-2.6045	-0.4719	1.4286	0.8431	-0.931	1.1473	0.4403	2.3488
O95551-2	0.741453	0.0301718	1.40166	5.04779	-0.252387	-0.39537	-0.376064	1.16085	0.0138315	0.312767	O95551	TDP2	O95551-2_TDP2	O95551-2	TDP2	1	6	4	4	O95551-2|O95551|X6R5A3|O95551-3	HUMAN	45136.6	12.7	1089	1089.1	58.23	58.23	Isoform 2 of Tyrosyl-DNA phosphodiesterase 2	4	6	429000000	0.127	-0.8484	0.3436	-0.5409	-0.2498	-0.8498	0.0976	1.0925	1.2292	0.4403	-0.4126
H3BM74	0.186838	0.544511	4.66058	16.2606	2.18101	-0.264995	0.341648	0.256652	0.208244	0.0236557	H3BM74	NUB1	H3BM74_NUB1	H3BM74	NUB1	1	3	3	3	H3BM74|H3BM14|Q9Y5A7|Q9Y5A7-2|F8WDB6|F8WDL9	HUMAN	74195.9	6.7	1522	1522.1	33.59	33.59	NEDD8 ultimate buster 1	3	3	63200000	0.067	2.6822	1.6799	-0.6077	0.0777	0.701	-0.0177	0.2422	0.2711	0.4403	-0.0238
Q14847-2	0.140277	-0.319765	5.58387	18.5803	0.88686	0.0924769	-2.3211	-0.766848	0.509781	0.0138665	Q14847	LASP1	Q14847-2_LASP1	Q14847-2	LASP1	1	2	2	2	Q14847-2|Q14847|F6S2S5|K7ESD6	HUMAN	36812.2	5.2	1748	1748.1	24.88	24.88	Isoform 2 of LIM and SH3 domain protein 1	2	2	111000000	0.052	0.9274	0.8463	-0.187	0.3719	-1.7845	-2.8577	-0.0712	-1.4624	0.4403	0.5793
Q9H9A6	0.999954	0.00326393	0.0466195	0.00776584	-0.0895808	0.117884	0.141229	0.0273676	-0.180581	0.998213	Q9H9A6	LRRC40	Q9H9A6_LRRC40	Q9H9A6	LRRC40	1	25	17	17	Q9H9A6	HUMAN	68762.2	32	283	283.1	213.26	213.26	Leucine-rich repeat-containing protein 40	17	25	1780000000	0.32	0.4953	-0.6745	0.6077	-0.3719	0.5842	-0.3017	0.5842	-0.5295	0.4403	-0.8015
Q8NDV7	0.500422	0.0413468	2.40755	9.13949	-2.65407	-1.10287	0.29916	2.17545	1.48906	0.121913	Q8NDV7	TNRC6A	Q8NDV7_TNRC6A	Q8NDV7	TNRC6A	1	15	11	11	Q8NDV7|Q8NDV7-5|Q8NDV7-6|Q8NDV7-2|Q8NDV7-3|A0A1B0GU24|Q9HCJ0-2|Q9HCJ0	HUMAN	211092	7.3	482	482.1	137.68	137.68	Trinucleotide repeat-containing gene 6A protein	11	15	6370000000	0.073	-2.3238	-2.9843	-2.5444	0.3386	-2.0819	2.6802	1.3062	3.0447	0.4309	2.5472
Q14008-3	0.873834	-0.0946757	0.957629	3.08155	0.344752	-0.633474	-0.366141	-0.303774	0.485259	0.491864	Q14008	CKAP5	Q14008-3_CKAP5	Q14008-3	CKAP5	1	14	11	11	Q14008-3|Q14008|Q14008-2	HUMAN	228079	6.7	444	444.1	147.56	147.56	Isoform 3 of Cytoskeleton-associated protein 5	11	14	554000000	0.067	0.4795	0.21	-0.5009	-0.7661	-0.9719	0.2396	-0.513	-0.0946	0.4309	0.5396
P33176	0.917964	-0.0853922	0.796607	2.37074	0.302099	-0.443477	-0.504261	-0.143586	0.362263	0.579331	P33176	KIF5B	P33176_KIF5B	P33176	KIF5B	1	16	14	14	P33176|Q12840|O60282|J3KNA1|O60282-2	HUMAN	110425	18.6	321	321.1	198.65	198.65	Kinesin-1 heavy chain	14	16	1970000000	0.186	0.216	0.3882	-0.3873	-0.4996	-0.547	-0.4615	0.2612	-0.5484	0.4309	0.2936
Q9H2G2	0.273146	-0.096575	3.76545	13.7184	1.0862	-0.358077	-1.33438	-0.234922	0.358296	0.0424777	Q9H2G2	SLK	Q9H2G2_SLK	Q9H2G2	SLK	1	25	22	22	Q9H2G2|Q9H2G2-2|O94804	HUMAN	143320	19.1	264	264.1	226.57	226.57	STE20-like serine/threonine-protein kinase	22	25	2490000000	0.191	0.938	1.2344	-0.4608	-0.2554	-1.657	-1.0117	-0.0475	-0.4223	0.4309	0.2857
P61981	0.725278	0.443761	1.47905	5.38377	-0.785895	0.409963	0.389691	-0.240205	2.44525	0.289483	P61981	YWHAG	P61981_YWHAG	P61981	YWHAG	1	2	6	2	P61981	HUMAN	28473.3	27.9	702	702.4	71.65	29.4	14-3-3 protein gamma	2	2	30100000	0.145	-0.1528	-1.419	-1.1286	1.9485	0.6108	0.1686	-0.285	-0.1954	0.4309	4.4596
O75648	0.819944	-0.0293477	1.16259	3.99419	-0.436421	-0.590011	0.248217	-0.321242	0.952718	0.39864	O75648	TRMU	O75648_TRMU	O75648	TRMU	1	4	4	4	O75648|O75648-2|O75648-4|O75648-3	HUMAN	48314.3	14.4	1133	1133.1	55.02	55.02	Mitochondrial tRNA-specific 2-thiouridylase 1	4	4	158000000	0.144	-1.0065	0.1336	-1.2688	0.0888	0.2124	0.284	-0.2327	-0.4097	0.4216	1.4839
Q9UBH6	0.979974	-0.0151248	0.478329	1.0559	-0.31577	-0.505586	-0.503911	0.352472	0.897172	0.78417	Q9UBH6	XPR1	Q9UBH6_XPR1	Q9UBH6	XPR1	1	3	3	3	Q9UBH6|Q9UBH6-2	HUMAN	82218.3	5.4	1459	1459.1	36.03	36.03	Xenotropic and polytropic retrovirus receptor 1	3	3	94900000	0.054	-0.0843	-0.5472	1.0151	-2.0262	0.5364	-1.5442	1.121	-0.416	0.4216	1.3728
O95758-4	0.456316	-0.107486	2.57023	9.74224	1.08645	-0.336022	-1.38843	0.25481	-0.15424	0.106115	O95758	PTBP3	O95758-4_PTBP3	O95758-4	PTBP3	1	6	6	6	O95758-4|O95758-5|O95758|O95758-2|O95758-6|O95758-1|O95758-7	HUMAN	60701.5	9.8	1300	1300.1	43.62	43.62	Isoform 4 of Polypyrimidine tract-binding protein 3	6	6	497000000	0.098	1.702	0.4709	-0.1336	-0.5385	-1.7207	-1.0561	0.4655	0.0441	0.4216	-0.73
O95373	0.972303	0.0108491	0.517308	1.20493	-0.100219	-0.243793	0.401745	-0.365035	0.361547	0.757716	O95373	IPO7	O95373_IPO7	O95373	IPO7	1	20	15	14	O95373|E9PLJ0	HUMAN	120827	16.4	329	329.1	195.61	183.95	Importin-7	15	20	1610000000	0.164	-0.1686	-0.0318	-0.5209	0.0333	0.8922	-0.0887	-0.4275	-0.3026	0.4216	0.3015
Q8NEZ5	0.999954	-0.0422386	0.0195515	0.000952096	-0.113194	-0.0827208	-0.0403562	0.016647	0.00843113	0.999781	Q8NEZ5	FBXO22	Q8NEZ5_FBXO22	Q8NEZ5	FBXO22	1	5	5	5	Q8NEZ5|Q8NEZ5-3|H3BRE0|Q8NEZ5-2	HUMAN	45306.3	14.8	825	825.1	81.16	81.16	F-box only protein 22	5	5	182000000	0.148	-0.2582	0.0318	-0.4541	0.2887	0.3187	-0.3994	0.38	-0.3467	0.4216	-0.4047
A6NIW2	0.999954	-0.116309	0.182414	0.168243	-0.272073	-0.0613261	0.262997	0.0676311	-0.578773	0.962001	A6NIW2	NotFound	A6NIW2_NotFound	A6NIW2	DOCK11	1	3	3	3	A6NIW2|Q5JSL3	HUMAN	240718	2.6	1262	1262.1	46.54	46.54	Dedicator of cytokinesis protein 11	3	3	76500000	0.026	0.6903	-1.2344	0.6878	-0.8105	0.4461	0.0799	0.9547	-0.8195	0.4216	-1.5791
Q9UNK9	0.146614	-0.418972	5.30301	17.9033	-4.15711	-0.00180007	0.820123	0.497522	0.746403	0.0162059	Q9UNK9	ANGEL1	Q9UNK9_ANGEL1	Q9UNK9	ANGEL1	1	7	6	6	Q9UNK9	HUMAN	76643.6	9.7	769	769.1	85.96	85.96	Protein angel homolog 1	6	7	463000000	0.097	-4.0891	-4.2251	-1.0084	1.0048	-0.0637	1.704	-1.2112	2.2063	0.4216	1.0713
P42356	0.999954	-0.0322464	0.291902	0.431594	0.0718337	0.130704	-0.12058	-0.418261	0.17507	0.9054	P42356	PI4KA	P42356_PI4KA	P42356	PI4KA	1	7	7	7	P42356|P42356-2	HUMAN	239394	4.8	870	870.1	75.35	75.35	Phosphatidylinositol 4-kinase alpha	7	7	230000000	0.048	-0.079	0.2227	0.2003	0.0611	-0.0903	-0.1509	-0.2755	-0.561	0.4216	-0.0714
P28331-2	0.980543	0.0126293	0.458519	0.982106	-0.272123	0.705229	-0.0911597	0.343616	-0.622416	0.797608	P28331	NDUFS1	P28331-2_NDUFS1	P28331-2	NDUFS1	1	13	10	10	P28331-2|P28331|P28331-4|P28331-5|P28331-3|B4DJ81	HUMAN	82022.9	15.3	577	577.1	116.83	116.83	Isoform 2 of NADH-ubiquinone oxidoreductase 75 kDa subunit, mitochondrial	10	13	570000000	0.153	0.2002	-0.7445	1.5159	-0.1055	0.4833	-0.6656	1.0402	-0.353	0.4216	-1.6664
Q86YM7	0.553613	-0.0211639	2.16194	8.1984	-0.113492	1.76287	-1.06016	-0.616182	-0.0788559	0.151412	Q86YM7	HOMER1	Q86YM7_HOMER1	Q86YM7	HOMER1	1	3	3	3	Q86YM7|Q86YM6|Q86YM7-2	HUMAN	40390.2	9.6	1444	1444.1	36.76	36.76	Homer protein homolog 1	3	3	29400000	0.096	1.1856	-1.4126	1.1553	2.3704	-0.9666	-1.1537	-0.3372	-0.8951	0.4216	-0.5793
P31930	0.999954	-0.106402	0.181753	0.166974	-0.0453372	0.00926143	-0.432982	0.0126517	-0.0756047	0.962283	P31930	UQCRC1	P31930_UQCRC1	P31930	UQCRC1	1	18	14	14	P31930	HUMAN	53329.5	39.7	322	322.1	198.47	198.47	Cytochrome b-c1 complex subunit 1, mitochondrial	14	18	2530000000	0.397	0.2529	-0.3436	0.3072	-0.2887	-0.085	-0.781	0.019	0.0063	0.4122	-0.5634
P68363	0.999954	0.0158911	0.0256317	0.00184251	-0.032959	0.0178358	0.145073	-0.066144	0.0156499	0.999576	P68363	TUBA1B	P68363_TUBA1B	P68363	TUBA1B	1	166	25	1	P68363|P68363-2|F8VS66|A6NHL2|A6NHL2-2|Q9H853|F8W0F6	HUMAN	50835.4	72.9	87	87.1	449.47	18.1	Tubulin alpha-1B chain	25	166	333000000000	0.729	0.195	-0.2609	0.5075	-0.4719	0.3611	-0.071	0.019	-0.1513	0.4122	-0.3809
P30085	0.934459	-0.0857977	0.699173	1.95	0.170711	0.235425	-1.05873	0.338888	-0.115281	0.638264	P30085	CMPK1	P30085_CMPK1	P30085	CMPK1	1	3	3	3	P30085|P30085-2|Q5T0D2	HUMAN	22450.2	19.3	1350	1350.1	40.95	40.95	UMP-CMP kinase	3	3	88300000	0.193	-0.3267	0.6681	-0.8615	1.3323	-0.7064	-1.4111	0.703	-0.0252	0.4122	-0.6428
Q9Y224	0.553613	0.233672	2.15719	8.17985	-0.750699	0.946989	0.827565	-0.252035	0.396539	0.15206	Q9Y224	RTRAF	Q9Y224_RTRAF	Q9Y224	RTRAF	1	13	7	7	Q9Y224|G3V4C6|G3V4E7	HUMAN	28181.7	41.3	545	545.1	123.12	123.12	RNA transcription, translation and transport factor protein	7	13	529000000	0.413	-1.2278	-0.2736	1.2889	0.6051	0.3505	1.3046	-0.2897	-0.2143	0.4122	0.3809
P21283	0.71534	0.0516778	1.53264	5.61466	0.0428019	1.57332	-0.430956	0.787446	-1.71422	0.274495	P21283	ATP6V1C1	P21283_ATP6V1C1	P21283	ATP6V1C1	1	5	5	5	P21283|E7EV59	HUMAN	44112	16.7	1102	1102.1	57.43	57.43	V-type proton ATPase subunit C 1	5	5	251000000	0.167	0.0474	0.0382	2.2973	0.8494	0.3983	-1.2602	0.7932	0.7817	0.4122	-3.8406
Q9NXF1	0.703803	-0.243547	1.57265	5.78603	-0.117966	-1.06357	0.206079	-0.729359	0.487077	0.263874	Q9NXF1	TEX10	Q9NXF1_TEX10	Q9NXF1	TEX10	1	7	6	6	Q9NXF1|Q9NXF1-2	HUMAN	106414	9.9	708	708.1	95.75	95.75	Testis-expressed protein 10	6	7	325000000	0.099	-0.7641	0.5281	-1.2889	-0.8383	0.5364	-0.1242	-1.2255	-0.2332	0.4028	0.5713
Q9BV20	0.721447	-0.0561663	1.51306	5.53049	-0.456852	-0.802337	0.990143	-0.328256	0.316471	0.279866	Q9BV20	MRI1	Q9BV20_MRI1	Q9BV20	MRI1	1	7	6	6	Q9BV20|Q9BV20-2	HUMAN	39491.4	24.1	1001	1001.1	65.64	65.64	Methylthioribose-1-phosphate isomerase	6	7	576000000	0.241	-0.411	-0.5027	-0.1336	-1.4711	1.572	0.4082	0.1377	-0.7943	0.4028	0.2301
P09874	0.999954	0.0279487	0.187085	0.177337	-0.120352	0.333027	0.119357	0.0982837	-0.290571	0.959989	P09874	PARP1	P09874_PARP1	P09874	PARP1	1	32	26	26	P09874|Q5VX85|Q5VX84	HUMAN	113880	32.2	148	148.1	340.74	340.74	Poly [ADP-ribose] polymerase 1	26	32	5370000000	0.322	-0.0053	-0.2354	0.8548	-0.1887	0.3452	-0.1065	0.247	-0.0504	0.4028	-0.984
Q8NE86	0.632334	0.134658	1.83758	6.89721	-0.373436	0.408286	1.45517	-0.415064	-0.401664	0.204305	Q8NE86	MCU	Q8NE86_MCU	Q8NE86	MCU	1	4	4	4	Q8NE86|Q8NE86-3|Q8NE86-2	HUMAN	40151.4	14.2	1325	1325.1	42.47	42.47	Calcium uniporter protein, mitochondrial	4	4	294000000	0.142	-0.2951	-0.4518	0.6611	0.1554	0.9135	1.9968	-0.931	0.1009	0.4028	-1.2061
Q96SK2	0.408901	0.299123	2.7803	10.4972	2.23912	1.10791	-0.5573	-0.63456	-0.659557	0.0891826	Q96SK2	TMEM209	Q96SK2_TMEM209	Q96SK2	TMEM209	1	25	15	15	Q96SK2|Q96SK2-2|Q96SK2-3	HUMAN	63319.9	39.7	227	227.1	257.34	257.34	Transmembrane protein 209	15	25	3580000000	0.397	2.582	1.8962	1.6829	0.5329	-0.0319	-1.0827	0.5652	-1.8344	0.4028	-1.7219
P30153	0.673503	-0.37818	1.70783	6.35825	-1.08218	-2.01027	-0.40482	0.187622	1.41875	0.231299	P30153	PPP2R1A	P30153_PPP2R1A	P30153	PPP2R1A	1	4	2	2	P30153|B3KQV6	HUMAN	66106.2	3.9	1702	1702.1	26.69	26.69	Serine/threonine-protein phosphatase 2A 65 kDa regulatory subunit A alpha isoform	2	4	94000000	0.039	-2.0498	-0.1145	-3.693	-0.3275	0.7701	-1.5797	0.3752	0	0.3935	2.444
P61758	0.999954	-0.0569897	0.0271532	0.00211937	0.0226686	-0.173727	0.00807125	-0.0490531	-0.0929078	0.999512	P61758	VBP1	P61758_VBP1	P61758	VBP1	1	9	6	6	P61758|B4DWR3	HUMAN	22828.7	30.4	785	785.1	84.82	84.82	Prefoldin subunit 3	6	9	1330000000	0.304	0.548	-0.5027	0.4741	-0.8216	-0.0637	0.0799	0.589	-0.6871	0.3935	-0.5793
P50990	0.999954	-0.149467	0.0929225	0.0386119	-0.149086	-0.0276057	-0.33183	-0.0586195	-0.180195	0.991149	P50990	CCT8	P50990_CCT8	P50990	CCT8	1	93	35	35	P50990|P50990-2|P50990-3	HUMAN	60190.1	64	67	67.1	500.06	500.06	T-complex protein 1 subunit theta	35	93	30900000000	0.64	0.3636	-0.6618	1.0218	-1.077	-0.069	-0.5946	0.2042	-0.3215	0.3935	-0.7538
E7ESC6	0.951463	0.259671	0.595811	1.51806	-0.154157	0.203999	1.02725	0.222914	-0.00165316	0.705008	E7ESC6	NotFound	E7ESC6_NotFound	E7ESC6	XPO7	1	9	8	8	E7ESC6|Q9UIA9	HUMAN	125434	8.5	890	890.1	73.86	73.86	Exportin-7	8	9	281000000	0.085	0.6271	-0.9354	0.2137	0.1943	1.6995	0.355	-0.7077	1.1536	0.3935	-0.3968
P56556	0.925145	0.307019	0.759618	2.20984	-0.142474	0.576888	0.801429	-0.314073	0.613324	0.601196	P56556	NDUFA6	P56556_NDUFA6	P56556	NDUFA6	1	3	2	2	P56556|A0A0C4DGS0|R4GN43	HUMAN	17984.6	9.7	1769	1769.1	24.41	24.41	NADH dehydrogenase [ubiquinone] 1 alpha subcomplex subunit 6	2	3	106000000	0.097	0.1159	-0.4009	0.9817	0.1721	2.0022	-0.3994	-0.874	0.2458	0.3935	0.8332
O00487	0.825068	0.128881	1.128	3.84035	-0.720077	-0.0166678	1.04102	0.163962	0.176172	0.413014	O00487	PSMD14	O00487_PSMD14	O00487	PSMD14	1	16	9	9	O00487	HUMAN	34747.6	40.3	591	591.1	114.06	114.06	26S proteasome non-ATPase regulatory subunit 14	9	16	2420000000	0.403	-0.5111	-0.929	0.8882	-0.9215	1.3543	0.7277	-0.3087	0.6367	0.3841	-0.0317
F5GYQ1	0.785444	0.189492	1.26428	4.44479	-0.762779	-0.00818964	0.402689	0.290501	1.02524	0.359353	F5GYQ1	NotFound	F5GYQ1_NotFound	F5GYQ1	ATP6V0D1	1	4	4	4	F5GYQ1|P61421|R4GN72	HUMAN	45115.6	9.6	1498	1498.1	34.43	34.43	V-type proton ATPase subunit	4	4	123000000	0.096	-0.5902	-0.9354	-0.788	0.7716	0.8498	-0.0444	0.228	0.353	0.3841	1.6664
Q9Y490	0.999954	-0.0135121	0.313703	0.494923	0.347337	0.000439712	-0.44902	0.00827909	0.0254036	0.892293	Q9Y490	TLN1	Q9Y490_TLN1	Q9Y490	TLN1	1	68	49	49	Q9Y490|Q9Y4G6|A0A1B0GVU7	HUMAN	271930	28.9	31	31.1	697.52	697.52	Talin-1	49	68	5070000000	0.289	0.332	0.3627	-0.0935	0.0944	-0.7117	-0.1864	0.5082	-0.4917	0.3841	-0.3333
A0A1W2PQ51	0.839049	-0.0364234	1.07925	3.62324	0.279132	0.194037	-1.0696	0.285751	0.128561	0.434186	A0A1W2PQ51	DDX17	A0A1W2PQ51_DDX17	A0A1W2PQ51	DDX17	1	38	32	22	A0A1W2PQ51|Q92841|A0A1X7SBZ2|Q92841-3|Q92841-1|Q92841-2	HUMAN	81140.9	48.7	54	54.2	437.17	302.69	Probable ATP-dependent RNA helicase DDX17	22	38	6440000000	0.366	0.1001	0.4581	-0.6611	1.0492	-1.2162	-0.923	0.2185	0.353	0.3841	-0.127
P31350-2	0.976726	0.133654	0.497397	1.1282	0.927773	0.240454	-0.244269	0.198987	-0.454675	0.771223	P31350	RRM2	P31350-2_RRM2	P31350-2	RRM2	1	3	3	3	P31350-2|P31350|A0A286YFD6	HUMAN	51491.5	9.7	1368	1368.1	40.11	40.11	Isoform 2 of Ribonucleoside-diphosphate reductase subunit M2	3	3	193000000	0.097	1.2383	0.6172	-0.8348	1.3157	-1.1897	0.7011	0.5177	-0.1198	0.3841	-1.2934
P31040	0.506519	0.439871	2.36819	8.99119	-0.842964	0.57333	1.40775	-0.090959	1.1522	0.126148	P31040	SDHA	P31040_SDHA	P31040	SDHA	1	3	2	2	P31040|D6RFM5|P31040-2|A0A087X1I3|P31040-3	HUMAN	73717.2	3.3	1881	1881.1	21.2	21.2	Succinate dehydrogenase [ubiquinone] flavoprotein subunit, mitochondrial	2	3	126000000	0.033	0.1212	-1.8071	0.3473	0.7994	1.8748	0.9407	0.19	-0.3719	0.3841	1.9203
Q92896-2	0.2439	-0.174706	3.96685	14.3191	-3.22014	1.55031	0.788222	0.351651	-0.343583	0.0369901	Q92896	GLG1	Q92896-2_GLG1	Q92896-2	GLG1	1	6	6	6	Q92896-2|Q92896-3|Q92896|H3BM42	HUMAN	141099	5.4	944	944.1	68.82	68.82	Isoform 2 of Golgi apparatus protein 1	6	6	195000000	0.054	-2.9087	-3.5315	-0.1469	3.2475	-0.1009	1.6774	-0.2422	0.9455	0.3841	-1.0713
P27348	0.50423	0.0113019	2.37925	9.03298	-1.32427	-0.912622	-0.764393	0.600978	2.45682	0.12494	P27348	YWHAQ	P27348_YWHAQ	P27348	YWHAQ	1	12	9	4	P27348|Q04917|P31947|P31947-2|B7Z2E6	HUMAN	28049	40	702	702.1	96.29	47.54	14-3-3 protein theta	9	12	959000000	0.4	-0.2687	-2.3798	-0.8815	-0.9437	-0.4727	-1.0561	0.2375	0.9645	0.3747	4.5389
G3V1S3	0.999954	-0.165268	0.319516	0.512327	-0.413603	-0.413013	-0.00705797	0.0818365	-0.0745026	0.888725	G3V1S3	DENND5B	G3V1S3_DENND5B	G3V1S3	DENND5B	1	2	2	2	G3V1S3|Q6ZUT9-2|Q6ZUT9|Q6IQ26|Q6IQ26-2|B4DFB6|Q6ZUT9-4|Q6ZUT9-3	HUMAN	150883	1.8	1927	1927.1	20.06	20.06	DENN domain-containing protein 5B	2	2	56600000	0.018	0	-0.8272	0.0067	-0.8327	-0.0319	0.0177	0.2897	-0.1261	0.3747	-0.5237
Q5VT66-2	0.911662	0.205441	0.814334	2.44826	1.75761	-0.301876	-0.369286	-0.75049	0.691243	0.56908	Q5VT66	2020-03-01	Q5VT66-2_MARC1	Q5VT66-2	2020-03-01	1	3	2	2	Q5VT66-2|Q5VT66|Q5VT66-3	HUMAN	40023.5	7.3	1679	1679.1	27.41	27.41	Isoform 2 of Mitochondrial amidoxime-reducing component 1	2	3	52200000	0.073	-0.1054	3.6206	-1.7029	1.0992	-1.2799	0.5414	0.5225	-2.0235	0.3747	1.0078
Q14697-2	0.906146	0.0470977	0.862162	2.65852	-0.425186	-0.123779	-0.0251921	-0.0998152	0.90946	0.542186	Q14697	GANAB	Q14697-2_GANAB	Q14697-2	GANAB	1	12	10	10	Q14697-2|Q14697|F5H6X6|E9PKU7	HUMAN	109892	13.3	624	624.1	107.74	107.74	Isoform 2 of Neutral alpha-glucosidase AB	10	12	813000000	0.133	0.1423	-0.9926	0.0134	-0.2609	0.2602	-0.3106	0.1092	-0.3089	0.3747	1.4442
Q92597	0.986443	0.0157366	0.424885	0.860223	-0.690697	-0.117733	0.218867	0.119836	0.548409	0.820309	Q92597	NDRG1	Q92597_NDRG1	Q92597	NDRG1	1	5	3	3	Q92597|Q92597-2|Q92597-3|E7ESM1|E5RJY1|E5RIM2	HUMAN	43291.2	13.4	1336	1336.1	41.77	41.77	Protein NDRG1	3	5	410000000	0.134	0.0949	-1.4762	-0.9349	0.6995	0.2602	0.1775	1.0402	-0.8006	0.3747	0.7221
C9IZQ1	0.825068	-0.0488998	1.12188	3.81309	0.159774	-0.0382549	1.04434	-1.08589	-0.324461	0.415615	C9IZQ1	NotFound	C9IZQ1_NotFound	C9IZQ1	SSR1	1	3	2	2	C9IZQ1|E9PAL7|P43307|C9J5W0|C9J3L8|P43307-2	HUMAN	33886.6	7.7	1907	1907.1	20.61	20.61	Translocon-associated protein subunit alpha	2	3	229000000	0.077	-0.2213	0.5409	0.0401	-0.1166	2.204	-0.1154	-1.7242	-0.4476	0.3747	-1.0236
Q6P2E9	0.812348	0.0553161	1.1816	4.07863	0.597885	0.347675	-0.866559	0.692647	-0.495067	0.390964	Q6P2E9	EDC4	Q6P2E9_EDC4	Q6P2E9	EDC4	1	2	2	2	Q6P2E9|Q6P2E9-2	HUMAN	153085	2.7	1552	1552.1	32.52	32.52	Enhancer of mRNA-decapping protein 4	2	2	101000000	0.027	0.5849	0.6109	-0.3206	1.0159	-0.393	-1.3401	0.3515	1.0338	0.3747	-1.3649
P09622	0.999954	-0.111957	0.244943	0.306591	-0.652518	0.382646	-0.296714	0.402679	-0.395878	0.931839	P09622	DLD	P09622_DLD	P09622	DLD	1	18	12	12	P09622|E9PEX6|P09622-2|P09622-3|F2Z2E3|F8WDM5|A0A1W2PR83	HUMAN	54746.8	31.8	400	400.1	166.12	166.12	Dihydrolipoyl dehydrogenase, mitochondrial	12	18	2880000000	0.318	0.7693	-2.0744	1.4759	-0.7106	0.8976	-1.491	1.026	-0.2206	0.3747	-1.1665
P41240	0.774926	0.24049	1.30787	4.63694	-0.479173	0.682392	0.180782	0.40097	0.417479	0.3438	P41240	CSK	P41240_CSK	P41240	CSK	1	12	9	9	P41240	HUMAN	51274	20.6	637	637.1	105.86	105.86	Tyrosine-protein kinase CSK	9	12	413000000	0.206	-0.5638	-0.3945	0.5543	0.8105	0.2018	0.1597	0.6317	0.1702	0.3747	0.4602
A0A1B0GUS7	0.935022	-0.197365	0.68715	1.89886	-0.985588	-1.64576	0.475295	-0.421945	1.59117	0.645823	A0A1B0GUS7	NotFound	A0A1B0GUS7_NotFound	A0A1B0GUS7	UNC13B	1	3	2	2	A0A1B0GUS7|A0A1B0GVW8|B1AM27|O14795-2|O14795|F8W8M9|I6L9J0|Q8NB66|F8W059|Q9UPW8|F8W0P6|F8VZH8	HUMAN	488684	0.7	1787	1787.1	24.02	24.02	Protein unc-13 homolog B	2	3	23900000	0.007	-4.2683	2.2971	-0.7212	-2.5703	0.9772	-0.0266	-1.8525	1.0086	0.3653	2.817
I3L504	0.906146	-0.0671017	0.854863	2.62634	-0.0312688	-0.981794	0.458908	0.143097	0.0755496	0.546218	I3L504	NotFound	I3L504_NotFound	I3L504	EIF5A	1	4	4	4	I3L504|P63241-2|P63241|Q9GZV4|Q6IS14|C9J7B5|F8WCJ1	HUMAN	20959.8	23.1	868	868.1	75.53	75.53	Eukaryotic translation initiation factor 5A-1	4	4	596000000	0.231	-0.3425	0.28	-0.2538	-1.7098	0.6161	0.3017	-0.4702	0.7564	0.3653	-0.2143
Q92973-2	0.858203	0.00372595	1.01736	3.34744	-0.289075	-0.756854	0.243675	0.0986166	0.722267	0.462654	Q92973	TNPO1	Q92973-2_TNPO1	Q92973-2	TNPO1	1	15	11	7	Q92973-2|Q92973|Q92973-3|E7EW37	HUMAN	102791	17.1	525	525.1	126.57	84.1	Isoform 2 of Transportin-1	11	15	534000000	0.171	-0.6481	0.07	-0.6144	-0.8993	0.2921	0.1952	-0.6222	0.8195	0.3653	1.0792
Q04760	0.867304	0.154585	0.976661	3.16621	-0.550559	-0.476387	0.917117	0.473928	0.408827	0.482368	Q04760	GLO1	Q04760_GLO1	Q04760	GLO1	1	7	5	5	Q04760|Q04760-2	HUMAN	21005.6	26	1147	1147.1	53.62	53.62	Lactoylglutathione lyase	5	7	1470000000	0.26	-0.4584	-0.6427	-0.5142	-0.4386	1.0887	0.7455	-0.855	1.8028	0.3653	0.4523
P52594-4	0.0498858	0.00109046	9.29042	25.8203	-2.10445	-1.97175	-0.886894	2.59775	2.3708	0.00261799	P52594	AGFG1	P52594-4_AGFG1	P52594-4	AGFG1	1	28	12	12	P52594-4|P52594|P52594-3|P52594-2|B8ZZY2	HUMAN	61108.2	22.9	456	456.1	145.17	145.17	Isoform 4 of Arf-GAP domain and FG repeat-containing protein 1	12	28	6150000000	0.229	-1.7337	-2.4753	-3.0719	-0.8716	-1.8004	0.0266	1.9617	3.2338	2.0516	2.69
P14625	0.619393	-0.15225	1.89383	7.12764	-0.178267	-0.320248	-1.04821	-0.309745	1.09522	0.193748	P14625	HSP90B1	P14625_HSP90B1	P14625	HSP90B1	1	12	11	9	P14625|Q96GW1|A0A1W2PRR1|Q58FF3	HUMAN	92752.5	14.3	36	36.4	142.04	108.45	Endoplasmin	9	12	527000000	0.125	0.0316	-0.3882	0.0534	-0.6939	-0.6054	-1.491	-0.0332	-0.5862	0.3653	1.8251
O75369-8	0.98004	-0.206656	0.469031	1.02109	-0.183238	-0.0473103	-0.65461	-0.128448	-0.0196726	0.79048	O75369	FLNB	O75369-8_FLNB	O75369-8	FLNB	1	6	11	6	O75369-8|O75369|O75369-9|O75369-2|O75369-3|O75369-6|O75369-4|O75369-5|O75369-7|E7EN95|A0A0A0MT44	HUMAN	283798	4.5	26	26.2	118.84	60.76	Isoform 8 of Filamin-B	6	6	264000000	0.03	0.2635	-0.6299	-0.1002	0.0056	-0.9453	-0.3639	-0.0047	-0.2521	0.3653	-0.4047
Q8NE01	0.830693	-0.00690878	1.09429	3.69024	0.0510044	0.150491	-0.748949	-1.20919	1.7221	0.427539	Q8NE01	CNNM3	Q8NE01_CNNM3	Q8NE01	CNNM3	1	4	4	4	Q8NE01|Q8NE01-3|Q8NE01-2	HUMAN	76574.2	5.7	1623	1623.1	29.7	29.7	Metal transporter CNNM3	4	4	124000000	0.057	-1.0434	1.1454	-1.3089	1.6099	-1.418	-0.0799	-2.223	-0.1954	0.3653	3.0789
Q08945	0.827142	-0.108799	1.10486	3.73732	-0.178913	-0.0911853	-0.362193	-0.843535	0.931833	0.42293	Q08945	SSRP1	Q08945_SSRP1	Q08945	SSRP1	1	4	3	3	Q08945	HUMAN	81415.7	3.6	1516	1516.1	33.95	33.95	FACT complex subunit SSRP1	3	4	416000000	0.036	-0.606	0.2482	-1.0151	0.8327	-0.6001	-0.1242	-0.855	-0.8321	0.356	1.5077
P06730-2	0.767317	-0.474642	1.33369	4.75042	0.137752	-1.28259	-0.581724	-0.994534	0.347881	0.334933	P06730	EIF4E	P06730-2_EIF4E	P06730-2	EIF4E	1	5	3	3	P06730-2|D6RBW1|P06730-3|P06730	HUMAN	29005.4	12.9	1378	1378.1	39.79	39.79	Isoform 2 of Eukaryotic translation initiation factor 4E	3	5	991000000	0.129	-0.1317	0.4072	-0.6277	-1.9374	-1.0303	-0.1331	-2.4177	0.4286	0.3466	0.3491
O14641	0.651284	-0.0233635	1.77732	6.64817	-0.788232	-0.29436	-0.164465	1.09977	0.0304733	0.216363	O14641	DVL2	O14641_DVL2	O14641	DVL2	1	13	9	8	O14641|I3L2N2	HUMAN	79231.8	19.8	486	486.1	137.42	119.32	Segment polarity protein dishevelled homolog DVL-2	9	13	1820000000	0.198	-0.2529	-1.3235	-0.561	-0.0278	-0.4621	0.1331	1.254	0.9455	0.3466	-0.2857
A0A087X2I1	0.673503	-0.105087	1.7116	6.37403	-0.325762	0.0856477	-1.01726	0.0309412	0.700996	0.230461	A0A087X2I1	PSMC6	A0A087X2I1_PSMC6	A0A087X2I1	PSMC6	1	18	13	13	A0A087X2I1|P62333	HUMAN	46081.5	34.7	377	377.1	176.97	176.97	26S proteasome regulatory subunit 10B	13	18	1090000000	0.347	-0.4479	-0.2036	0.1269	0.0444	-1.2003	-0.8342	0.4275	-0.3656	0.3466	1.0554
Q5T6V5	0.864836	0.0138467	0.991477	3.23217	0.461078	0.455157	-0.976272	-0.0916471	0.220918	0.475098	Q5T6V5	C9orf64	Q5T6V5_C9orf64	Q5T6V5	C9orf64	1	8	6	6	Q5T6V5|Q5T6V7	HUMAN	39484.3	20.8	892	892.1	73.74	73.74	Queuosine salvage protein	6	8	557000000	0.208	0.2477	0.6745	-0.4942	1.4045	-0.6479	-1.3046	0.2327	-0.416	0.3466	0.0952
O60645	0.613104	0.605222	1.94595	7.33935	-0.202427	0.795851	1.38476	0.446117	0.601807	0.184529	O60645	EXOC3	O60645_EXOC3	O60645	EXOC3	1	2	2	2	O60645|O60645-3|O60645-2|D6RB59	HUMAN	87356.8	3.4	1925	1925.1	20.11	20.11	Exocyst complex component 3	2	2	59900000	0.034	-0.3794	-0.0255	-0.1736	1.7653	1.1365	1.633	1.0687	-0.1765	0.3466	0.857
Q86WA6	0.49456	-0.105918	2.43475	9.24137	0.600072	0.859005	-2.43507	-0.917181	1.36358	0.119086	Q86WA6	BPHL	Q86WA6_BPHL	Q86WA6	BPHL	1	5	5	5	Q86WA6|Q86WA6-2|B4DML3|Q49AI2	HUMAN	32713.1	18.9	1287	1287.1	44.26	44.26	Valacyclovir hydrolase	5	5	250000000	0.189	-0.1107	1.3108	-0.2805	1.9985	-0.8232	-4.0469	-1.349	-0.4854	0.3466	2.3806
Q9BZJ0	0.871837	-0.0580131	0.964135	3.11048	-0.537733	0.207365	-0.220544	1.10396	-0.843113	0.488598	Q9BZJ0	CRNKL1	Q9BZJ0_CRNKL1	Q9BZJ0	CRNKL1	1	5	5	5	Q9BZJ0|Q5JY65|Q9BZJ0-3|Q9BZJ0-2	HUMAN	100964	7.9	1077	1077.1	59.03	59.03	Crooked neck-like protein 1	5	5	314000000	0.079	-0.8273	-0.2482	1.142	-0.7272	0.3399	-0.781	0.6887	1.5192	0.3372	-2.0235
P48047	0.999954	0.199773	0.194051	0.191292	0.0716845	0.273542	0.264744	0.363104	0.0257894	0.956909	P48047	ATP5PO	P48047_ATP5PO	P48047	ATP5O	1	5	4	4	P48047	HUMAN	23391	22.5	1153	1153.1	53.18	53.18	ATP synthase subunit O, mitochondrial	4	5	610000000	0.225	-0.2002	0.3436	1.2355	-0.6884	0.4674	0.0621	0.6127	0.1135	0.3372	-0.2857
Q96RP9	0.742241	-0.0738987	1.39171	5.00439	-0.482404	0.520262	-0.630326	-0.592366	0.81534	0.315908	Q96RP9	GFM1	Q96RP9_GFM1	Q96RP9	GFM1	1	4	3	3	Q96RP9|C9IZ01|F8WAU4|Q96RP9-2	HUMAN	84154.7	4.5	1608	1608.1	30.27	30.27	Elongation factor G, mitochondrial	3	4	124000000	0.045	-1.0539	0.0891	0.0801	0.9604	-1.1897	-0.071	-0.5985	-0.5862	0.3372	1.2934
Q9UJU6-3	0.944214	-0.129954	0.630941	1.66275	0.141927	-0.826714	-0.535218	0.453907	0.116328	0.681907	Q9UJU6	DBNL	Q9UJU6-3_DBNL	Q9UJU6-3	DBNL	1	5	5	5	Q9UJU6-3|Q9UJU6-2|Q9UJU6|Q9UJU6-6|F8WBG8|B4DDD6|Q9UJU6-4|Q9UJU6-5	HUMAN	49383.6	14.3	1026	1026.1	63.59	63.59	Isoform 3 of Drebrin-like protein	5	5	230000000	0.143	0.9011	-0.6172	-0.0935	-1.5599	-0.6267	-0.4437	1.368	-0.4602	0.3279	-0.0952
Q9H974-4	0.846866	-0.0133563	1.05798	3.52848	-0.218732	-0.204658	-0.864497	0.620732	0.600374	0.443764	Q9H974	QTRT2	Q9H974-4_QTRT2	Q9H974-4	QTRT2	1	5	4	4	Q9H974-4|Q9H974|Q9H974-3|Q9H974-2	HUMAN	49115.5	13.5	1347	1347.1	41.04	41.04	Isoform 4 of Queuine tRNA-ribosyltransferase accessory subunit 2	4	5	400000000	0.135	0.4216	-0.859	-0.748	0.3386	-0.6108	-1.1182	1.273	-0.0315	0.3279	0.8729
Q9NR30	0.934459	-0.0623579	0.707465	1.98538	-0.0630844	-0.135376	0.0075122	-0.610122	0.489281	0.633085	Q9NR30	DDX21	Q9NR30_DDX21	Q9NR30	DDX21	1	68	36	33	Q9NR30|Q9NR30-2	HUMAN	87856.3	53.1	69	69.1	498.77	451.63	Nucleolar RNA helicase 2	36	68	22100000000	0.531	-0.0053	-0.1209	-0.3873	0.1166	-0.3133	0.3284	-0.779	-0.4413	0.3279	0.6507
P17844	0.999954	-0.0334405	0.256367	0.335469	0.388946	-0.0147853	-0.388258	-0.201983	0.0488785	0.925663	P17844	DDX5	P17844_DDX5	P17844	DDX5	1	85	40	30	P17844|J3KTA4|P17844-2|J3QR02|X6RLV5	HUMAN	69660.3	58.1	54	54.1	538.58	404.1	Probable ATP-dependent RNA helicase DDX5	40	85	22900000000	0.581	0.4216	0.3563	-0.7346	0.705	-1.025	0.2485	-0.114	-0.29	0.3279	-0.2301
Q9BXJ9	0.727056	-0.0941972	1.47055	5.34703	0.244781	0.0895364	-1.28997	0.0747338	0.409929	0.291942	Q9BXJ9	NAA15	Q9BXJ9_NAA15	Q9BXJ9	NAA15	1	7	6	6	Q9BXJ9|A0A0B4J1W3|Q9BXJ9-4	HUMAN	102526	7.1	1000	1000.1	65.72	65.72	N-alpha-acetyltransferase 15, NatA auxiliary subunit	6	7	554000000	0.071	0.4005	0.0891	-0.3206	0.4996	-1.0091	-1.5709	-0.7267	0.8762	0.3279	0.492
Q15833-3	0.846866	0.254382	1.05662	3.52242	-0.0271924	0.210361	-0.0509432	0.95194	0.187744	0.444384	Q15833	STXBP2	Q15833-3_STXBP2	Q15833-3	STXBP2	1	7	6	6	Q15833-3|Q15833|Q15833-2|M0R0M7|R4GMY7|A0A087WUN8	HUMAN	68150.2	15	845	845.1	79.15	79.15	Isoform 3 of Syntaxin-binding protein 2	6	7	352000000	0.15	-0.2898	0.2354	0.4207	0	0.2709	-0.3727	0.7125	1.1914	0.3279	0.0476
Q9H5V9	0.915921	0.0530267	0.80334	2.40015	0.416834	0.349104	-0.575609	0.95831	-0.883506	0.57542	Q9H5V9	CXorf56	Q9H5V9_CXorf56	Q9H5V9	CXorf56	1	3	3	3	Q9H5V9|Q9H5V9-3|Q9H5V9-2	HUMAN	26023.5	9.4	1423	1423.1	37.78	37.78	UPF0428 protein CXorf56	3	3	105000000	0.094	-0.1844	1.0181	-0.9617	1.6599	-0.956	-0.1952	1.0782	0.8384	0.3279	-2.0949
E7EQB3	0.968453	0.206899	0.530423	1.25612	-0.27953	0.968136	-0.212124	0.239339	0.318675	0.748837	E7EQB3	TSEN34	E7EQB3_TSEN34	E7EQB3	TSEN34	1	5	3	3	E7EQB3|Q9BSV6	HUMAN	34488.3	11.1	1426	1426.1	37.61	37.61	tRNA-splicing endonuclease subunit Sen34	3	5	118000000	0.111	-0.3109	-0.2482	0.8815	1.0548	0.6851	-1.1094	1.6007	-1.1221	0.3279	0.3095
Q969S3	0.671932	-0.244733	1.73108	6.45558	0.441591	-0.627524	-0.951079	-0.261779	0.175125	0.226173	Q969S3	ZNF622	Q969S3_ZNF622	Q969S3	ZNF622	1	7	6	6	Q969S3	HUMAN	54841.6	12.9	941	941.1	68.96	68.96	Zinc finger protein 622	6	7	476000000	0.129	0.3741	0.509	-0.6277	-0.6273	-0.9082	-0.994	-0.7505	0.2269	0.3185	0.0317
Q8NDI1	0.928861	-0.119429	0.735097	2.10392	0.753085	-0.376833	-0.347762	-0.237364	-0.388273	0.616039	Q8NDI1	EHBP1	Q8NDI1_EHBP1	Q8NDI1	EHBP1	1	15	12	12	Q8NDI1|Q8NDI1-2|Q8NDI1-3	HUMAN	140642	11.4	430	430.1	152.69	152.69	EH domain-binding protein 1	12	15	993000000	0.114	0.8062	0.6999	-0.8147	0.0611	-0.7754	0.0799	0.2565	-0.7312	0.3185	-1.0951
Q9NVH1	0.999954	0.0991737	0.127304	0.0779	-0.0686024	0.133549	0.224073	0.019821	0.187028	0.982223	Q9NVH1	DNAJC11	Q9NVH1_DNAJC11	Q9NVH1	DNAJC11	1	20	10	10	Q9NVH1|Q9NVH1-3|Q9NVH1-2	HUMAN	63562.2	24.3	475	475.1	140.29	140.29	DnaJ homolog subfamily C member 11	10	20	1640000000	0.243	-0.1054	-0.0318	-0.1937	0.4608	0.3505	0.0976	0.0522	-0.0126	0.3185	0.0555
Q9BU76	0.643821	0.289664	1.80436	6.76021	0.802847	0.953103	0.412682	-0.629611	-0.0907036	0.210852	Q9BU76	C1orf35	Q9BU76_C1orf35	Q9BU76	MMTAG2	1	6	3	3	Q9BU76|Q9BU76-4|Q9BU76-3|Q9BU76-2	HUMAN	29696.6	11.7	1389	1389.1	39.17	39.17	Multiple myeloma tumor-associated protein 2	3	6	413000000	0.117	1.3384	0.2673	1.2956	0.6107	0.6745	0.1509	-0.3515	-0.9077	0.3185	-0.4999
O14524	0.373656	0.223299	2.95628	11.1101	1.59033	1.1167	-0.427532	-0.893765	-0.269245	0.0774452	O14524	NEMP1	O14524_NEMP1	O14524	NEMP1	1	5	5	5	O14524|O14524-2	HUMAN	51437.8	10.1	1159	1159.1	53.02	53.02	Nuclear envelope integral membrane protein 1	5	5	317000000	0.101	0.6481	2.5325	1.162	1.0714	-0.1806	-0.6745	-0.4322	-1.3553	0.3185	-0.857
O76094	0.727056	-0.342338	1.47092	5.34864	0.767104	-0.469571	-0.544477	-0.936891	-0.527855	0.291834	O76094	SRP72	O76094_SRP72	O76094	SRP72	1	11	9	9	O76094|O76094-2|R4GNC1	HUMAN	75175.4	15.3	519	519.1	128.34	128.34	Signal recognition particle subunit SRP72	9	11	612000000	0.153	0.3952	1.139	0.0601	-0.9992	-1.0091	-0.0799	-1.0165	-0.8573	0.3091	-1.3649
Q9Y450	0.93575	-0.0242993	0.66129	1.78959	0.347784	-0.454195	-0.298636	-0.144784	0.428335	0.662278	Q9Y450	HBS1L	Q9Y450_HBS1L	Q9Y450	HBS1L	1	9	9	8	Q9Y450|Q9Y450-4|J3QT46|B7Z524|E9PLR4|G5E991|E9PJ90	HUMAN	75985	17.6	656	656.1	103.22	86.55	HBS1-like protein	9	9	524000000	0.176	0.3583	0.3372	-0.975	0.0666	-0.3399	-0.2574	-0.2517	-0.0378	0.3091	0.5475
Q7L576	0.786122	-0.0204798	1.26164	4.4331	-0.18975	-0.389544	0.728229	-0.620155	0.368821	0.360321	Q7L576	CYFIP1	Q7L576_CYFIP1	Q7L576	CYFIP1	1	10	8	8	Q7L576|Q96F07|Q96F07-2|E7EVJ5|Q7L576-2|Q7L576-3|H7C229|E7EW33	HUMAN	146834	7	665	665.1	102.02	102.02	Cytoplasmic FMR1-interacting protein 1	9	10	811000000	0.07	-0.195	-0.1845	-0.768	-0.0111	0.9772	0.4792	-1.026	-0.2143	0.3091	0.4285
A0A087WZY3	0.825068	0.340498	1.13127	3.85489	0.328098	0.260735	-0.365477	1.16189	0.317242	0.411634	A0A087WZY3	NotFound	A0A087WZY3_NotFound	A0A087WZY3	ALMS1	1	4	4	4	A0A087WZY3|Q8TCU4|A0A087WTU9|Q8TCU4-2|A0A087WV20|Q8TCU4-3	HUMAN	463450	1.4	1146	1146.1	53.78	53.78	Alstrom syndrome protein 1	4	4	164000000	0.014	0.548	0.1082	-0.5944	1.1158	-0.802	0.071	0.5272	1.7965	0.3091	0.3253
P49458	0.911662	0.122494	0.8141	2.44724	-0.711228	0.420241	0.553527	0.0604618	0.289469	0.569215	P49458	SRP9	P49458_SRP9	P49458	SRP9	1	6	3	3	P49458|P49458-2|E9PE20	HUMAN	10225.7	32.5	1556	1556.1	32.37	32.37	Signal recognition particle 9 kDa protein	3	6	1000000000	0.325	0.0474	-1.4699	0.9015	-0.0611	0.2018	0.9052	0.247	-0.1261	0.3091	0.2698
Q5T7V8	0.0599065	0.322361	8.65371	24.755	-1.93404	3.75279	1.04196	0.140745	-1.38965	0.00334577	Q5T7V8	GORAB	Q5T7V8_GORAB	Q5T7V8	GORAB	1	5	4	4	Q5T7V8|Q5T7V8-4|Q5T7V8-3|Q5T7V8-2	HUMAN	45334.6	14.9	1106	1106.1	57.15	57.15	RAB6-interacting golgin	4	5	158000000	0.149	-2.3028	-1.5653	2.304	5.2016	0.6373	1.4466	0.5462	-0.2648	-0.8431	-1.9362
Q8N0U8	0.50423	-0.0885854	2.37847	9.03001	-1.16798	-0.732698	1.00101	0.544911	-0.0881687	0.125026	Q8N0U8	VKORC1L1	Q8N0U8_VKORC1L1	Q8N0U8	VKORC1L1	1	4	2	2	Q8N0U8|Q8N0U8-2	HUMAN	20120.6	16.4	1497	1497.1	34.45	34.45	Vitamin K epoxide reductase complex subunit 1-like protein 1	2	4	187000000	0.164	-1.4069	-0.929	0.0668	-1.5322	1.4074	0.5946	0.5225	0.5673	0.2998	-0.4761
Q01813-2	0.924954	-0.33931	0.771551	2.26161	-0.733648	-0.664556	0.0857788	-0.244377	-0.139747	0.594072	Q01813	PFKP	Q01813-2_PFKP	Q01813-2	PFKP	1	16	14	12	Q01813-2|Q01813|B1APP8	HUMAN	86569.7	19.7	292	292.2	187.46	166.02	Isoform 2 of ATP-dependent 6-phosphofructokinase, platelet type	12	16	887000000	0.173	-0.0738	-1.3935	-0.0467	-1.2824	0.2337	-0.0621	-0.0475	-0.4413	0.2998	-0.5793
P55072	0.314818	-0.470915	3.36392	12.4651	0.710234	-0.593872	-1.90988	-0.556209	-0.00484928	0.0566884	P55072	VCP	P55072_VCP	P55072	VCP	1	17	16	16	P55072	HUMAN	90004.9	23.6	387	387.1	173.41	173.41	Transitional endoplasmic reticulum ATPase	16	17	1150000000	0.236	0.2687	1.1517	0.1002	-1.2879	-1.3437	-2.4761	-0.2992	-0.8132	0.2998	-0.3095
Q15813-2	0.24398	-0.149776	3.96169	14.304	1.34794	-0.349392	-1.25793	-0.726673	0.237174	0.0371197	Q15813	TBCE	Q15813-2_TBCE	Q15813-2	TBCE	1	4	3	3	Q15813-2|Q15813	HUMAN	65706.2	8.3	1503	1503.1	34.32	34.32	Isoform 2 of Tubulin-specific chaperone E	3	4	123000000	0.083	0.8378	1.858	-0.6211	-0.0777	-1.0781	-1.4377	-0.4132	-1.0401	0.2998	0.1746
Q7L804-2	0.171321	-0.28406	4.84438	16.7448	-3.11365	-0.225023	-2.18305	2.06296	2.03846	0.0211604	Q7L804	RAB11FIP2	Q7L804-2_RAB11FIP2	Q7L804-2	RAB11FIP2	1	3	2	2	Q7L804-2|Q7L804|Q6WKZ4|Q6WKZ4-3|Q6WKZ4-1|E7EX40	HUMAN	60726.8	4.6	1624	1624.1	29.69	29.69	Isoform 2 of Rab11 family-interacting protein 2	2	3	69500000	0.046	-1.3595	-4.8678	-1.0551	0.6051	-2.1562	-2.2098	1.7242	2.4017	0.2998	3.7771
P58107	0.963804	-0.215864	0.541726	1.30063	-0.116177	-0.968644	-0.524142	0.709782	-0.18014	0.741203	P58107	EPPK1	P58107_EPPK1	P58107	EPPK1	1	3	7	3	P58107|A0A087X1U6|A0A075B730	HUMAN	558007	2.4	47	47.2	105.13	47.29	Epiplakin	3	3	314000000	0.011	-0.6587	0.4263	0.955	-2.8923	-0.2762	-0.7721	0.9405	0.4791	0.2904	-0.6507
J3KN16	0.935022	-0.0622073	0.670249	1.82733	-0.315024	-0.411406	0.327217	-0.38237	0.470545	0.656548	J3KN16	ECPAS	J3KN16_ECPAS	J3KN16	KIAA0368	1	12	10	10	J3KN16|Q5VYK3	HUMAN	225630	6.4	503	503.1	133.22	133.22	KIAA0368	10	12	287000000	0.064	-0.8273	0.1973	-0.0401	-0.7827	0.2018	0.4526	-0.7647	0	0.2904	0.6507
P04406	0.951463	0.134778	0.599884	1.53471	0.107626	-0.274504	-0.283332	0.713067	0.411032	0.70231	P04406	GAPDH	P04406_GAPDH	P04406	GAPDH	1	24	13	13	P04406|P04406-2|E7EUT5|P10096	HUMAN	36223.7	44.7	385	385.1	173.66	173.66	Glyceraldehyde-3-phosphate dehydrogenase	13	24	3860000000	0.447	-0.332	0.5472	-1.1152	0.5662	-0.5045	-0.0621	0.323	1.1031	0.2904	0.5317
Q92572	0.849614	0.0853222	1.04967	3.49142	-0.555431	-0.109763	0.184171	-0.217565	1.1252	0.447567	Q92572	AP3S1	Q92572_AP3S1	Q92572	AP3S1	1	4	4	4	Q92572|F5H459	HUMAN	21959.9	22.2	1407	1407.1	38.59	38.59	AP-3 complex subunit sigma-1	4	4	159000000	0.222	-0.5954	-0.5154	0.5743	-0.7938	0.324	0.0444	-0.7125	0.2774	0.2904	1.96
Q9BUK6	0.98004	0.134086	0.469074	1.02125	0.845052	-0.00468568	0.176414	0.0202649	-0.366617	0.790451	Q9BUK6	MSTO1	Q9BUK6_MSTO1	Q9BUK6	MSTO1	1	10	7	7	Q9BUK6|Q9BUK6-2|Q9BUK6-3|Q9BUK6-7|Q9BUK6-4	HUMAN	62747.2	11.9	835	835.1	79.65	79.65	Protein misato homolog 1	7	10	682000000	0.119	1.5756	0.1145	0.7012	-0.7106	0.8232	-0.4704	0.2422	-0.2017	0.2904	-1.0236
Q96IV0	0.951463	0.0786244	0.59996	1.53502	0.512231	0.360083	-0.097449	-0.360307	-0.021436	0.70226	Q96IV0	NGLY1	Q96IV0_NGLY1	Q96IV0	NGLY1	1	6	4	4	Q96IV0|Q96IV0-2|Q96IV0-3|Q96IV0-5	HUMAN	75529.8	6.2	1337	1337.1	41.75	41.75	Peptide-N(4)-(N-acetyl-beta-glucosaminyl)asparagine amidase	4	6	240000000	0.062	0.3372	0.6872	0.2872	0.433	-0.1328	-0.0621	-0.0902	-0.6304	0.2904	-0.3333
Q9Y399	0.881679	0.242727	0.931225	2.96423	-0.128754	0.560578	0.292242	0.693513	-0.203945	0.505332	Q9Y399	MRPS2	Q9Y399_MRPS2	Q9Y399	MRPS2	1	4	4	4	Q9Y399	HUMAN	33533.9	11.4	1145	1145.1	53.87	53.87	28S ribosomal protein S2, mitochondrial	4	4	634000000	0.114	-0.2002	-0.0573	0.3606	0.7605	0.478	0.1065	0.3847	1.0023	0.2904	-0.6983
Q8NBP0	0.400543	-0.261825	2.8184	10.6314	1.40222	1.02233	-2.75037	-0.517499	-0.465806	0.0864694	Q8NBP0	TTC13	Q8NBP0_TTC13	Q8NBP0	TTC13	1	2	2	2	Q8NBP0|Q8NBP0-2	HUMAN	97667.1	3.7	1815	1815.1	22.97	22.97	Tetratricopeptide repeat protein 13	2	2	67800000	0.037	1.1119	1.6926	1.162	0.8827	-0.6373	-4.8634	0.0807	-1.1157	0.2904	-1.222
P46459	0.833393	0.260274	1.08838	3.66392	0.13805	1.07611	0.162229	-0.0892943	0.0142723	0.430138	P46459	NSF	P46459_NSF	P46459	NSF	1	14	13	13	P46459|I3L0N3|P46459-2	HUMAN	83106.4	18.5	414	414.1	161.3	161.3	Vesicle-fusing ATPase	13	14	1690000000	0.185	0.4479	-0.1718	1.1086	1.0437	0.1381	0.1864	0.5652	-0.7438	0.2904	-0.2619
Q9UN37	0.62571	0.0312406	1.87348	7.04451	-0.106781	-0.916126	-0.995139	0.109448	2.0648	0.197492	Q9UN37	VPS4A	Q9UN37_VPS4A	Q9UN37	VPS4A	1	4	4	4	Q9UN37	HUMAN	49182.3	10	1365	1365.1	40.25	40.25	Vacuolar protein sorting-associated protein 4A	4	4	184000000	0.1	-0.7799	0.5663	-1.0218	-0.8105	-1.8217	-0.1686	-0.0332	0.2521	0.281	3.8486
Q96FJ0	0.909273	-0.122486	0.838216	2.55307	0.31055	-0.817507	-0.558838	0.340619	0.112746	0.555512	Q96FJ0	STAMBPL1	Q96FJ0_STAMBPL1	Q96FJ0	STAMBPL1	1	4	2	2	Q96FJ0|Q96FJ0-2|B3KR00	HUMAN	50466.9	3.4	1895	1895.1	20.86	20.86	AMSH-like protease	2	4	132000000	0.034	-0.1107	0.7318	-1.6295	-0.0056	-0.2124	-0.9052	0.7695	-0.0883	0.281	-0.0555
Q9UJS0-2	0.880706	0.238885	0.94091	3.00724	-0.299912	-0.347757	0.934098	0.612742	0.295255	0.500353	Q9UJS0	SLC25A13	Q9UJS0-2_SLC25A13	Q9UJS0-2	SLC25A13	1	34	21	16	Q9UJS0-2|Q9UJS0|R4GN64	HUMAN	74701.7	42	172	172.1	311.02	252.52	Isoform 2 of Calcium-binding mitochondrial carrier protein Aralar2	21	34	4390000000	0.42	-0.5744	-0.0255	0.2538	-0.9493	1.6729	0.1952	-0.1235	1.349	0.281	0.3095
O95159	0.627001	-0.00745098	1.85583	6.9722	-1.93404	-0.197609	0.0862331	0.66943	1.33873	0.200807	O95159	ZFPL1	O95159_ZFPL1	O95159	ZFPL1	1	3	3	3	O95159|E9PMQ3|E9PJ47|E9PJX1	HUMAN	34855.1	14.5	1225	1225.1	48.61	48.61	Zinc finger protein-like 1	3	3	67300000	0.145	-3.3145	-0.5536	0.9149	-1.3101	-0.1115	0.284	0.532	0.8069	0.281	2.3964
Q14527	0.999954	0.0555232	0.250779	0.321215	0.405947	0.165345	-0.138888	0.113355	-0.268143	0.928707	Q14527	HLTF	Q14527_HLTF	Q14527	HLTF	1	19	15	15	Q14527|A0A0C4DGA6|Q14527-2	HUMAN	114954	19	339	339.1	192.62	192.62	Helicase-like transcription factor	15	19	1330000000	0.19	0.7483	0.0636	0.3807	-0.05	0.3346	-0.6124	0.2897	-0.063	0.281	-0.8173
O95394-4	0.925145	0.0166882	0.754219	2.18646	0.224151	0.195108	-0.740633	0.430935	-0.02612	0.604441	O95394	PGM3	O95394-4_PGM3	O95394-4	PGM3	1	5	4	4	O95394-4|O95394-3|O95394|J3KN95|A0A087WT27	HUMAN	63453.7	6.6	1477	1477.1	35.16	35.16	Isoform 3 of Phosphoacetylglucosamine mutase	4	5	135000000	0.066	0.7219	-0.2736	0.207	0.1832	-0.3187	-1.1626	0.6412	0.2206	0.281	-0.3333
Q5T9A4	0.911258	0.0567546	0.820967	2.47733	0.913307	0.248135	0.0044025	-0.332229	-0.549842	0.565284	Q5T9A4	ATAD3B	Q5T9A4_ATAD3B	Q5T9A4	ATAD3B	1	42	26	8	Q5T9A4|Q5T9A4-3|Q5T9A4-2	HUMAN	73142.2	39.1	161	161.1	323.69	130.02	ATPase family AAA domain-containing protein 3B	26	42	7700000000	0.391	1.623	0.2036	0.4408	0.0555	0.0266	-0.0177	0.1235	-0.788	0.281	-1.3807
Q8NF37	0.43725	0.514329	2.64371	10.0093	-0.322928	1.44794	0.384974	-0.0548906	1.11655	0.0997865	Q8NF37	LPCAT1	Q8NF37_LPCAT1	Q8NF37	LPCAT1	1	5	4	4	Q8NF37|A0A0G2JRI7	HUMAN	59777.9	8	1264	1264.1	46.32	46.32	Lysophosphatidylcholine acyltransferase 1	4	5	723000000	0.08	-0.1686	-0.4772	1.4692	1.4267	0.1487	0.6212	0.4512	-0.561	0.281	1.9521
O75113	0.00122997	-0.806029	49.5765	54.1776	-5.37172	-4.59059	-1.16306	4.12863	2.9666	3.82e-06	O75113	N4BP1	O75113_N4BP1	O75113	N4BP1	1	16	13	13	O75113	HUMAN	101290	18.4	356	356.1	184.15	184.15	NEDD4-binding protein 1	13	16	1730000000	0.184	-4.4948	-6.2486	-4.6346	-4.5466	-1.6783	-0.6479	3.9329	4.3243	3.513	2.4202
Q9UPQ9	0.155869	-0.241661	5.11384	17.4337	-3.17172	-0.95221	0.242557	1.90242	0.77065	0.0180564	Q9UPQ9	TNRC6B	Q9UPQ9_TNRC6B	Q9UPQ9	TNRC6B	1	15	11	11	Q9UPQ9|Q9UPQ9-1|Q9UPQ9-2	HUMAN	194855	7.9	471	471.1	141.22	141.22	Trinucleotide repeat-containing gene 6B protein	11	15	734000000	0.079	-2.7928	-3.5506	-2.3707	0.4663	-0.8816	1.3667	1.4725	2.3324	0.2717	1.2696
O75821	0.428915	-0.155851	2.69276	10.1857	1.42584	-0.326624	-1.35614	-0.178078	-0.344244	0.0958133	O75821	EIF3G	O75821_EIF3G	O75821	EIF3G	1	6	4	4	O75821|K7EL60	HUMAN	35895.6	11.8	1124	1124.1	55.55	55.55	Eukaryotic translation initiation factor 3 subunit G	4	6	477000000	0.118	2.2026	0.649	-0.6144	-0.0389	-1.3012	-1.4111	0.3372	-0.6934	0.2717	-0.9602
P06493	0.998061	-0.033656	0.364467	0.653689	0.420712	0.0852904	-0.0556252	-0.341862	-0.276795	0.860263	P06493	CDK1	P06493_CDK1	P06493	CDK1	1	34	14	12	P06493|A0A024QZP7|P06493-2|A0A087WZZ9	HUMAN	34151.9	53.8	331	331.1	194.26	167.55	Cyclin-dependent kinase 1	14	34	10400000000	0.538	0.606	0.2354	0.2872	-0.1166	-0.2177	0.1065	-0.627	-0.0567	0.2717	-0.8253
P37840	0.839049	0.257524	1.07767	3.6162	0.436967	0.338606	-0.300278	0.775682	0.0366451	0.43489	P37840	SNCA	P37840_SNCA	P37840	SNCA	1	3	3	3	P37840|P37840-3|E7EPV7|P37840-2|H6UYS7|Q16143|G4Y816	HUMAN	14459.9	32.8	1364	1364.1	40.32	40.32	Alpha-synuclein	3	3	308000000	0.328	0.664	0.21	0.4274	0.2498	-0.4408	-0.1597	1.1542	0.3971	0.2717	-0.1984
P56192	0.999954	0.172942	0.286908	0.417535	0.249802	0.602254	0.371103	-0.093556	-0.264892	0.908336	P56192	MARS	P56192_MARS	P56192	MARS	1	28	18	18	P56192|P56192-2|F5H2V6|F8W0S4|F8VZZ9|F8W0M7|F8VS26|F8VPL7	HUMAN	102312	25.3	228	228.1	256.23	256.23	Methionine--tRNA ligase, cytoplasmic	18	28	3720000000	0.253	0.6587	-0.1591	1.743	-0.5385	1.2481	-0.5059	0.0902	-0.2774	0.2717	-0.8015
O43149	0.812015	0.0211659	1.18799	4.10698	0.183636	-1.87592	1.62015	-0.195213	0.373174	0.38842	O43149	ZZEF1	O43149_ZZEF1	O43149	ZZEF1	1	2	2	2	O43149|O43149-3	HUMAN	335976	0.8	1719	1719.1	25.93	25.93	Zinc finger ZZ-type and EF-hand domain-containing protein 1	2	2	24900000	0.008	0.6218	-0.2545	-1.4425	-2.3094	1.6517	1.5886	-2.9497	2.5593	0.2623	0.484
Q96L93-2	0.981987	-0.0659241	0.453646	0.964175	-0.300061	-0.450334	-0.167365	-0.284952	0.873091	0.800908	Q96L93	KIF16B	Q96L93-2_KIF16B	Q96L93-2	KIF16B	1	12	6	5	Q96L93-2|Q96L93|Q96L93-4|Q96L93-6|A0A1B0GTU3|Q96L93-5|Q2VIQ3|Q6ZMV9|Q6ZMV9-3|E9PES4|A0A087X011|J3KPF9|Q9Y496	HUMAN	160684	6.5	804	804.1	82.83	72.05	Isoform 2 of Kinesin-like protein KIF16B	7	12	386000000	0.065	-0.6956	0.0954	-0.995	0.0944	-1.6305	1.2957	0.1235	-0.6934	0.2623	1.4839
P38919	0.909273	0.207334	0.839603	2.55917	-0.488618	-0.0927105	0.989025	0.489887	0.139086	0.554732	P38919	EIF4A3	P38919_EIF4A3	P38919	EIF4A3	1	27	24	18	P38919	HUMAN	47155.5	57.4	66	66.2	320.84	240.6	Eukaryotic initiation factor 4A-III	18	27	4020000000	0.513	-0.5954	-0.3818	0.4474	-0.6329	1.7473	0.2307	-0.4322	1.412	0.2623	0.0159
P40938	0.999954	0.0478459	0.190691	0.184503	0.0657191	-0.0735831	0.568866	-0.238673	-0.083099	0.958406	P40938	RFC3	P40938_RFC3	P40938	RFC3	1	9	7	7	P40938|P40938-2	HUMAN	41354.3	24.7	715	715.1	94.46	94.46	Replication factor C subunit 3	7	9	2630000000	0.247	0.0105	0.1209	1.1019	-1.2491	1.3596	-0.2219	-0.6412	0.1639	0.2623	-0.4285
Q96HJ9-2	0.779358	-0.115392	1.28788	4.54888	-0.680456	0.213618	-2.1864	1.5325	0.543781	0.350842	Q96HJ9	FMC1	Q96HJ9-2_FMC1	Q96HJ9-2	FMC1	1	5	4	4	Q96HJ9-2|Q9Y383|Q9Y383-2|Q9Y383-3|Q9NQ29|Q9NQ29-3|Q9NQ29-2|A8MYV2	HUMAN	54793.4	10.9	1403	1403.1	38.85	38.85	Isoform 2 of Protein FMC1 homolog	4	5	237000000	0.109	-1.4754	0.1145	-2.3373	2.7646	-2.305	-2.0678	3.002	0.063	0.2623	0.8253
Q9UGN5	0.691603	-0.224124	1.63708	6.06006	-2.00543	0.599506	-0.133158	0.370628	0.0478315	0.247739	Q9UGN5	PARP2	Q9UGN5_PARP2	Q9UGN5	PARP2	1	3	3	3	Q9UGN5|Q9UGN5-2|G3V167	HUMAN	66775.1	8	1289	1289.1	44.15	44.15	Poly [ADP-ribose] polymerase 2	3	3	94600000	0.08	-1.5229	-2.488	-0.0334	1.2324	-0.6479	0.3816	-1.2255	1.9667	0.2623	-0.1666
Q9BW92	0.909273	0.101329	0.832068	2.52605	-0.0982804	0.797665	0.597727	0.22105	-1.01152	0.558978	Q9BW92	TARS2	Q9BW92_TARS2	Q9BW92	TARS2	1	14	11	11	Q9BW92|U3KQG0|Q9BW92-2|F6S7Q7|Q5T5E9	HUMAN	81890.4	18.1	462	462.1	143.38	143.38	Threonine--tRNA ligase, mitochondrial	11	14	717000000	0.181	0.058	-0.2545	1.2956	0.2998	1.0091	0.1864	1.1922	-0.7501	0.2623	-2.2853
Q9UMZ2	0.50423	0.157468	2.38665	9.06085	-1.17022	-1.41263	0.39895	2.20599	0.765249	0.124141	Q9UMZ2	SYNRG	Q9UMZ2_SYNRG	Q9UMZ2	SYNRG	1	59	42	42	Q9UMZ2|Q9UMZ2-7|Q9UMZ2-3|Q9UMZ2-8|Q9UMZ2-5|Q9UMZ2-4|Q9UMZ2-9|Q9UMZ2-6	HUMAN	141394	34.3	51	51.1	560.66	560.66	Synergin gamma	42	59	9840000000	0.343	-1.2014	-1.139	-2.9918	0.1665	-1.0303	1.8282	1.5627	2.8493	0.2529	1.2776
Q8NEL9	0.160371	0.558807	5.04076	17.2492	-0.90585	-0.496572	3.39188	0.662239	0.142337	0.0188399	Q8NEL9	DDHD1	Q8NEL9_DDHD1	Q8NEL9	DDHD1	1	5	2	2	Q8NEL9|Q8NEL9-4|Q8NEL9-2|A0A087X0H7|Q8NEL9-3	HUMAN	101175	1.8	1727	1727.1	25.5	25.5	Phospholipase DDHD1	2	5	1150000000	0.018	-0.959	-0.8527	-0.2271	-0.7661	2.0978	4.6859	-0.5225	1.847	0.2529	0.0317
Q9Y2S7	0.858203	0.12038	1.03001	3.40382	0.00536888	-0.182247	-0.764078	0.642706	0.900148	0.456686	Q9Y2S7	POLDIP2	Q9Y2S7_POLDIP2	Q9Y2S7	POLDIP2	1	3	2	2	Q9Y2S7|B4DEM9	HUMAN	42260.7	5.4	1875	1875.1	21.35	21.35	Polymerase delta-interacting protein 2	2	3	230000000	0.054	0.3162	-0.3054	-0.581	0.2165	-0.0372	-1.491	-0.114	1.3994	0.2529	1.5474
P16402	0.999954	-0.0468117	0.080246	0.0276387	0.100517	0.115163	0.0332983	-0.0500741	-0.432964	0.993656	P16402	HIST1H1D	P16402_HIST1H1D	P16402	HIST1H1D	1	15	6	6	P16402|P10412|P16403|P22492|Q02539	HUMAN	22349.5	17.1	807	807.1	82.52	82.52	Histone H1.3	6	15	5400000000	0.171	1.4228	-1.2217	1.1019	-0.8716	0.324	-0.2574	0.152	-0.2521	0.2529	-1.1189
Q32P41	0.998192	0.101055	0.356671	0.628358	-0.494136	0.151604	0.0830884	0.368453	0.396263	0.865295	Q32P41	TRMT5	Q32P41_TRMT5	Q32P41	TRMT5	1	6	5	5	Q32P41	HUMAN	58587.5	10.2	1098	1098.1	57.7	57.7	tRNA (guanine(37)-N1)-methyltransferase	5	6	205000000	0.102	-0.6956	-0.2927	0.9416	-0.6384	0.9294	-0.7632	0.5415	0.1954	0.2529	0.5396
Q9Y4W6	0.813702	0.145073	1.17472	4.04805	1.28605	0.342027	0.299684	-0.678175	-0.524218	0.393727	Q9Y4W6	AFG3L2	Q9Y4W6_AFG3L2	Q9Y4W6	AFG3L2	1	7	6	6	Q9Y4W6	HUMAN	89038.5	6.9	1044	1044.1	61.56	61.56	AFG3-like protein 2	6	7	399000000	0.069	1.8022	0.7699	0.5009	0.1832	0.8922	-0.2929	0.4465	-1.8028	0.2529	-1.3014
Q8WZA0-2	0.979974	-0.0799574	0.475472	1.04517	-0.66256	0.380832	0.285533	0.338843	-0.742436	0.786109	Q8WZA0	LZIC	Q8WZA0-2_LZIC	Q8WZA0-2	LZIC	1	3	3	3	Q8WZA0-2|Q8WZA0	HUMAN	23982.1	19.4	1602	1602.1	30.51	30.51	Isoform 2 of Protein LZIC	3	3	129000000	0.194	-1.096	-0.2291	0.0067	0.755	-1.1684	1.7395	0.0095	0.6682	0.2529	-1.7378
P22314	0.0363043	0.389407	10.4788	27.6625	-1.49156	-1.39173	0.511913	1.64006	2.67835	0.00171296	P22314	UBA1	P22314_UBA1	P22314	UBA1	1	9	8	8	P22314|P22314-2|Q5JRR6	HUMAN	118931	19.2	732	732.1	90.81	90.81	Ubiquitin-like modifier-activating enzyme 1	8	9	323000000	0.192	-0.8642	-2.1189	-0.9015	-1.8819	0.802	0.2219	1.1495	2.1306	2.9603	2.3964
Q9BRR8	0.908881	-0.0917838	0.844826	2.58214	0.611506	-0.580131	-1.01324	-0.134463	0.657408	0.551805	Q9BRR8	GPATCH1	Q9BRR8_GPATCH1	Q9BRR8	GPATCH1	1	19	12	12	Q9BRR8|K7EQ19	HUMAN	103628	17.5	389	389.1	173.09	173.09	G patch domain-containing protein 1	12	19	1800000000	0.175	0.6376	0.5854	-1.8098	0.6495	-2.2306	0.2041	-0.2185	-0.0504	0.2436	1.0713
A0A1B0GUA3	0.999954	0.0521396	0.33428	0.557468	0.528586	-0.329976	0.0780221	-0.00281889	-0.0131151	0.879535	A0A1B0GUA3	NotFound	A0A1B0GUA3_NotFound	A0A1B0GUA3	KIF1BP	1	13	9	9	A0A1B0GUA3|Q96EK5|A0A0D9SFK7|A0A1B0GTE6|A0A1B0GVY9	HUMAN	75466.9	18.8	554	554.1	121.68	121.68	KIF1-binding protein	9	13	1190000000	0.188	1.0381	0.0191	0.2671	-0.9271	0.0584	0.0976	-0.1947	0.1891	0.2436	-0.2698
P35610	0.236614	-0.253167	4.05546	14.5779	2.41635	-0.323339	-0.681654	-1.84675	-0.830439	0.0348507	P35610	SOAT1	P35610_SOAT1	P35610	SOAT1	1	15	4	4	P35610|P35610-2|P35610-3	HUMAN	65246.8	10.3	954	954.1	68.23	68.23	Sterol O-acyltransferase 1	4	15	3360000000	0.103	2.7138	2.1189	0.2471	-0.8938	-0.6267	-0.7366	-0.5795	-3.114	0.2436	-1.9044
Q8NI27	0.930922	0.289512	0.731037	2.08644	-0.104991	-0.272333	0.562891	0.64426	0.617732	0.618523	Q8NI27	THOC2	Q8NI27_THOC2	Q8NI27	THOC2	1	3	3	3	Q8NI27|A0A0C4DG98	HUMAN	184654	2.6	1374	1374.1	39.85	39.85	THO complex subunit 2	3	3	210000000	0.026	-0.3372	0.1273	-1.1553	0.6107	-0.17	1.2957	0.551	0.7375	0.2436	0.9919
P18031	0.274304	0.00855833	3.73306	13.6201	1.92986	0.362639	-0.242417	-1.27605	-0.731249	0.0434502	P18031	PTPN1	P18031_PTPN1	P18031	PTPN1	1	50	19	19	P18031|B4DSN5	HUMAN	50536.5	45	203	203.1	278.22	278.22	Tyrosine-protein phosphatase non-receptor type 1	19	50	7310000000	0.45	1.9444	1.9153	1.0084	-0.2831	0.1009	-0.5857	-1.159	-1.3931	0.2436	-1.7061
Q9Y285	0.908881	0.375348	0.845454	2.58491	-0.151472	0.793158	0.570054	0.47577	0.189232	0.551454	Q9Y285	FARSA	Q9Y285_FARSA	Q9Y285	FARSA	1	14	9	9	Q9Y285|K7ER00|K7ER16|Q9Y285-2	HUMAN	57619.7	18.7	576	576.1	116.85	116.85	Phenylalanine--tRNA ligase alpha subunit	9	14	1140000000	0.187	-0.5638	0.2609	-0.1069	1.6932	0.4567	0.6834	0.9452	0.0063	0.2436	0.1349
Q96GA3	0.440581	-0.408068	2.62702	9.94892	1.00428	-1.63908	-0.747761	-0.417795	-0.239984	0.101183	Q96GA3	LTV1	Q96GA3_LTV1	Q96GA3	LTV1	1	5	4	4	Q96GA3|A0A075B6Q4	HUMAN	55082.2	11.1	1162	1162.1	52.64	52.64	Protein LTV1 homolog	4	5	156000000	0.111	0.3478	1.6608	-2.0569	-1.2213	-1.6464	0.1509	-0.4132	-0.4223	0.2342	-0.7142
O75746	0.908881	-0.225937	0.844846	2.58223	-0.299812	-0.822014	-0.16408	0.25734	-0.101119	0.551794	O75746	SLC25A12	O75746_SLC25A12	O75746	SLC25A12	1	8	12	7	O75746|O75746-2	HUMAN	75159.9	23	172	172.2	169.45	110.95	Calcium-binding mitochondrial carrier protein Aralar1	7	8	484000000	0.147	-0.606	0.0064	-0.3339	-1.3101	-0.0797	-0.2485	0.1995	0.3152	0.2342	-0.4364
P61201-2	0.934459	-0.514262	0.709282	1.99315	-0.974253	-0.473309	-0.537489	-1.19534	0.609081	0.631954	P61201	COPS2	P61201-2_COPS2	P61201-2	COPS2	1	3	3	3	P61201-2|P61201|B4DIH5	HUMAN	52746	6.8	1774	1774.1	24.3	24.3	Isoform 2 of COP9 signalosome complex subunit 2	3	3	59200000	0.068	-1.1277	-0.8208	0.1803	-1.1269	1.0994	-2.1743	-3.04	0.6493	0.2342	0.984
Q9Y478	0.972303	0.0825806	0.517201	1.20452	0.656346	0.016022	0.264709	0.283176	-0.80735	0.757789	Q9Y478	PRKAB1	Q9Y478_PRKAB1	Q9Y478	PRKAB1	1	2	2	2	Q9Y478	HUMAN	30552.9	12.9	1467	1467.1	35.66	35.66	5'-AMP-activated protein kinase subunit beta-1	2	2	107000000	0.129	1.5545	-0.2418	0.3873	-0.3553	0.4939	0.0355	1.14	-0.5736	0.2342	-1.8489
A1L0T0	0.999954	0.123604	0.298871	0.451495	0.0845599	0.218152	-0.457126	0.445051	0.327382	0.901261	A1L0T0	ILVBL	A1L0T0_ILVBL	A1L0T0	ILVBL	1	7	6	6	A1L0T0|M0R026	HUMAN	68494.1	10.7	1092	1092.1	57.95	57.95	Acetolactate synthase-like protein	6	7	218000000	0.107	0.5954	-0.4263	-0.0134	0.4497	0.0531	-0.9674	-0.7362	1.6263	0.2342	0.4206
P61163	0.999954	-0.0238361	0.183948	0.171206	0.175334	0.23728	-0.21443	-0.128959	-0.188406	0.961345	P61163	ACTR1A	P61163_ACTR1A	P61163	ACTR1A	1	4	3	3	P61163|R4GMT0|A0A1B0GVS3	HUMAN	42727.1	10.1	1470	1470.1	35.45	35.45	Alpha-centractin	3	4	179000000	0.101	0.058	0.2927	0.6411	-0.1665	-0.2602	-0.1686	0.114	-0.3719	0.2342	-0.611
A0A087WYT3	0.721447	0.38995	1.50647	5.50208	-0.435029	0.639163	-1.39213	0.517099	2.62065	0.281704	A0A087WYT3	PTGES3	A0A087WYT3_PTGES3	A0A087WYT3	PTGES3	1	2	2	2	A0A087WYT3|Q15185|Q15185-4|Q15185-3|Q15185-2	HUMAN	19439.9	18.2	1635	1635.1	29.14	29.14	Prostaglandin E synthase 3	2	2	99600000	0.182	-0.4374	-0.4327	-0.2872	1.5655	0.4196	-3.2038	0.4227	0.6115	0.2342	5.0071
P84103	0.304469	-0.637345	3.45979	12.7713	0.372392	-2.16167	-3.46232	2.08735	-0.022483	0.0528283	P84103	SRSF3	P84103_SRSF3	P84103	SRSF3	1	2	2	2	P84103|P84103-2|A0A087X2D0	HUMAN	19557.5	23.1	1559	1559.1	32.26	32.26	Serine/arginine-rich splicing factor 3	2	2	61600000	0.231	-0.216	0.9608	-3.1187	-1.2046	-1.8482	-5.0764	4.4079	-0.2332	0.2248	-0.2698
Q6UVJ0	0.259351	0.149293	3.8447	13.9569	-0.661218	-1.51247	1.02711	1.25294	0.640105	0.0402076	Q6UVJ0	SASS6	Q6UVJ0_SASS6	Q6UVJ0	SASS6	1	3	3	3	Q6UVJ0	HUMAN	74908.8	6.6	1543	1543.1	32.68	32.68	Spindle assembly abnormal protein 6 homolog	3	3	821000000	0.066	-0.6798	-0.6427	-1.576	-1.4489	0.4567	1.5975	0.3752	2.1306	0.2248	1.0554
O95470	0.788448	-0.142106	1.25185	4.38985	0.337196	-1.23347	0.211739	0.365479	-0.391469	0.363928	O95470	SGPL1	O95470_SGPL1	O95470	SGPL1	1	4	4	4	O95470	HUMAN	64093.2	8.6	1550	1550.1	32.59	32.59	Sphingosine-1-phosphate lyase 1	4	4	46400000	0.086	0.1844	0.49	-0.8682	-1.5988	0.2815	0.142	1.292	-0.561	0.2248	-1.0078
P05388	0.558877	-0.0680733	2.11923	8.0309	1.4064	-0.764591	-0.493709	-0.418372	-0.0700941	0.157366	P05388	RPLP0	P05388_RPLP0	P05388	RPLP0	1	7	5	5	P05388|Q8NHW5|F8VWS0|P05388-2|G3V210|F8VRK7|F8VQY6	HUMAN	34444.1	29.6	1248	1248.1	47.22	47.22	60S acidic ribosomal protein P0	5	7	295000000	0.296	0.4584	2.3544	-1.0351	-0.4941	-0.4727	-0.5147	-0.6602	-0.1765	0.2248	-0.365
Q96PY6-3	0.671932	-0.0275099	1.72633	6.43572	1.04007	-0.693604	-0.556043	-0.131644	0.20367	0.22721	Q96PY6	NEK1	Q96PY6-3_NEK1	Q96PY6-3	NEK1	1	8	7	7	Q96PY6-3|Q96PY6|Q96PY6-6|Q96PY6-2|Q96PY6-4|Q96PY6-5	HUMAN	146667	5.9	861	861.1	76.66	76.66	Isoform 3 of Serine/threonine-protein kinase Nek1	7	8	689000000	0.059	1.4438	0.6363	-0.1937	-1.1935	-0.9878	-0.1242	-0.0237	-0.2395	0.2248	0.1825
P60981	0.963804	-0.0906227	0.553539	1.34751	0.0518992	-0.672457	-0.0512227	0.122122	0.0965448	0.733245	P60981	DSTN	P60981_DSTN	P60981	DSTN	1	9	7	7	P60981|P60981-2|F6RFD5	HUMAN	18961.8	54.5	765	765.1	86.29	86.29	Destrin	7	9	990000000	0.545	0.3583	-0.2545	-0.601	-0.7439	-0.1912	0.0887	0.3325	-0.0883	0.2248	-0.0317
Q16513	0.986443	-0.160935	0.409735	0.806843	-0.297078	-0.278296	0.292906	-0.309278	-0.212927	0.830454	Q16513	PKN2	Q16513_PKN2	Q16513	PKN2	1	17	13	13	Q16513|Q16513-2|Q16513-3|Q16513-4|B1AL79|Q16513-5	HUMAN	112888	12.9	458	458.1	145.05	145.05	Serine/threonine-protein kinase N2	13	17	1470000000	0.129	-0.2951	-0.2991	-0.1402	-0.4164	-0.0266	0.6124	-0.171	-0.4476	0.2248	-0.6507
Q08J23	0.999954	-0.129411	0.17977	0.163191	-0.0598034	0.183937	-0.144094	-0.247529	-0.379566	0.963121	Q08J23	NSUN2	Q08J23_NSUN2	Q08J23	NSUN2	1	36	23	23	Q08J23|Q08J23-2|Q08J23-3|A0A140T9Y7	HUMAN	87267.9	36.5	175	175.1	308.71	308.71	tRNA (cytosine(34)-C(5))-methyltransferase	23	36	3480000000	0.365	0.6376	-0.7572	0.601	-0.2332	0.2443	-0.5325	-0.0475	-0.4476	0.2248	-0.984
Q14204	0.999954	0.0395738	0.223661	0.255626	-0.280773	0.192951	0.326728	-0.0979064	0.0568688	0.942839	Q14204	DYNC1H1	Q14204_DYNC1H1	Q14204	DYNC1H1	1	146	103	103	Q14204	HUMAN	535137	27.4	9	9.1	1386.96	1386.96	Cytoplasmic dynein 1 heavy chain 1	103	146	12900000000	0.274	-0.0843	-0.4772	0.7079	-0.322	0.5736	0.0799	-0.4227	0.2269	0.2248	-0.1111
P46976	0.824004	-0.208471	1.14412	3.91207	0.586302	-1.11088	-0.527426	-0.113954	0.123602	0.406249	P46976	GYG1	P46976_GYG1	P46976	GYG1	1	3	3	3	P46976|P46976-2|P46976-3|G5E9W8	HUMAN	39725.4	8	1581	1581.1	31.15	31.15	Glycogenin-1	3	3	191000000	0.08	0.3899	0.7827	-0.0401	-2.1817	-0.478	-0.5769	0.4655	-0.6934	0.2155	0.0317
Q9UNL2-2	0.723142	-0.0722749	1.49545	5.45459	2.08939	-0.743264	-0.209468	0.54864	-2.04667	0.2848	Q9UNL2	SSR3	Q9UNL2-2_SSR3	Q9UNL2-2	SSR3	1	3	2	2	Q9UNL2-2|Q9UNL2|C9JA28|C9J365	HUMAN	22666.9	11.6	1747	1747.1	24.88	24.88	Isoform 2 of Translocon-associated protein subunit gamma	2	3	786000000	0.116	0.6218	3.557	0.5009	-1.9874	0.0159	-0.4349	1.444	-0.3467	0.2155	-4.3088
P49327	0.909273	-0.0690516	0.836538	2.54569	-0.431251	-0.502605	-0.198462	0.453175	0.333884	0.556456	P49327	FASN	P49327_FASN	P49327	FASN	1	148	79	79	P49327|A0A0U1RQF0	HUMAN	276046	42.6	12	12.1	1148.61	1148.61	Fatty acid synthase	79	148	23900000000	0.426	-0.2898	-0.5727	-0.167	-0.8383	-0.2549	-0.142	0.0427	0.8636	0.2155	0.4523
P43490	0.991712	-0.0434487	0.393403	0.750448	-0.411167	-0.459664	0.559746	0.0376887	0.0561525	0.841308	P43490	NAMPT	P43490_NAMPT	P43490	NAMPT	1	38	21	21	P43490|A0A0C4DFS8	HUMAN	55805.4	48.4	176	176.1	307.33	307.33	Nicotinamide phosphoribosyltransferase	21	38	9920000000	0.484	0.0685	-0.8908	0.4408	-1.3601	0.871	0.2485	-0.7315	0.8069	0.2155	-0.1032
O14976	0.963804	0.0345482	0.556951	1.36111	0.198947	-0.259815	-0.490215	0.663704	0.0601201	0.730952	O14976	GAK	O14976_GAK	O14976	GAK	1	11	5	5	O14976|O14976-2|A0A087X1U9|D6RE78|D6RAQ7|D6RF16	HUMAN	144671	5.8	766	766.1	86.25	86.25	Cyclin-G-associated kinase	5	11	263000000	0.058	0.137	0.2609	-0.9082	0.3886	-1.1047	0.1242	0.1045	1.2229	0.2155	-0.0952
P11142	0.999954	-0.0530023	0.28014	0.398765	-0.150577	-0.0362625	-0.460865	0.370184	0.0125089	0.91227	P11142	HSPA8	P11142_HSPA8	P11142	HSPA8	1	124	40	32	P11142|E9PKE3|P11142-2|E9PNE6|A8K7Q2|P54652	HUMAN	71125	64.3	40	40.1	618.08	503.34	Heat shock cognate 71 kDa protein	40	124	77000000000	0.643	0.1634	-0.4645	-0.5944	0.5218	-1.1525	0.2307	0.608	0.1324	0.2155	-0.1904
O95613	0.919077	0.258228	0.78844	2.33511	-0.568107	0.216517	0.0174702	-0.0139613	1.63922	0.584103	O95613	PCNT	O95613_PCNT	O95613	PCNT	1	6	6	6	O95613|O95613-2	HUMAN	380826	2	1022	1022.1	63.77	63.77	Pericentrin	6	6	79700000	0.02	-1.4544	0.3182	-0.8882	1.3212	-1.1365	1.1715	-0.2422	0.2143	0.2155	3.063
Q9NP72	0.935022	0.133631	0.677048	1.85606	-0.563882	0.654099	0.00877006	0.064679	0.50449	0.65222	Q9NP72	RAB18	Q9NP72_RAB18	Q9NP72	RAB18	1	9	6	6	Q9NP72|Q9NP72-2|Q9NP72-3|A0A087X163|Q5W0J0	HUMAN	23261.9	40.7	817	817.1	81.63	81.63	Ras-related protein Rab-18	6	9	345000000	0.407	-1.2805	0.1527	0.1202	1.188	-0.5948	0.6124	0.0285	0.1009	0.2155	0.7935
P08237-3	0.968453	0.153764	0.530584	1.25676	-0.433488	0.825326	-0.231131	0.464672	0.143439	0.748729	P08237	PFKM	P08237-3_PFKM	P08237-3	PFKM	1	11	12	10	P08237-3|P08237|P08237-2	HUMAN	94165.2	15.8	292	292.3	154.83	133.39	Isoform 3 of ATP-dependent 6-phosphofructokinase, muscle type	10	11	928000000	0.137	0.2529	-1.1199	2.117	-0.4663	0.2921	-0.7544	0.2422	0.6871	0.2155	0.0714
P08779	0.594134	-0.109212	1.99742	7.54677	-0.528437	-2.29359	-2.19423	1.76837	2.70182	0.175923	P08779	KRT16	P08779_KRT16	P08779	KRT16	1	7	14	6	P08779	HUMAN	51609.3	28.9	49	49.3	171.7	73.95	Keratin, type I cytoskeletal 16	6	7	1030000000	0.156	-1.9286	0.8717	-1.162	-3.4252	-0.4036	-3.9848	3.7952	-0.2584	0.2061	5.1975
P24539	0.741453	0.0398818	1.39502	5.01885	-0.26924	-1.37087	1.42732	0.428182	-0.0159806	0.314859	P24539	ATP5PB	P24539_ATP5PB	P24539	ATP5F1	1	4	3	3	P24539	HUMAN	28965.2	12.1	1413	1413.1	38.2	38.2	ATP synthase F(0) complex subunit B1, mitochondrial	3	4	412000000	0.121	0.2951	-0.8336	-0.1937	-2.5481	2.5174	0.3372	-0.5367	1.3931	0.2061	-0.2381
Q9UN86	0.806645	-0.225386	1.2059	4.18643	0.165541	-1.24379	-0.224667	-0.208753	0.384746	0.381379	Q9UN86	G3BP2	Q9UN86_G3BP2	Q9UN86	G3BP2	1	3	3	3	Q9UN86|Q9UN86-2	HUMAN	54177.2	8	1273	1273.1	45.49	45.49	Ras GTPase-activating protein-binding protein 2	3	3	119000000	0.08	-0.0316	0.3627	-1.5827	-0.9049	-1.2481	0.7987	0.0237	-0.4413	0.2061	0.5634
Q96T51	0.906146	-0.0652086	0.867333	2.68134	-0.824124	-0.167008	-0.273654	0.799987	0.138756	0.539345	Q96T51	RUFY1	Q96T51_RUFY1	Q96T51	RUFY1	1	15	13	13	Q96T51|Q96T51-2|Q96T51-3	HUMAN	80900.5	18.7	417	417.1	159.64	159.64	RUN and FYVE domain-containing protein 1	13	15	1070000000	0.187	-0.3056	-1.3426	-0.8281	0.4941	-1.1153	0.568	0.4275	1.1725	0.2061	0.0714
Q15366-2	0.980543	0.034194	0.459737	0.986605	-0.272868	-0.14729	-0.130992	0.623041	0.0990796	0.796782	Q15366	PCBP2	Q15366-2_PCBP2	Q15366-2	PCBP2	1	23	11	8	Q15366-2|Q15366-3|Q15366-5|Q15366-4|F8VZX2|Q15366|Q15366-6|Q15366-8|Q15366-7|P57721|P57721-4|E9PFP8|P57721-5|P57721-3|P57721-2	HUMAN	39049.9	50.8	262	262.2	186.11	136.87	Isoform 2 of Poly(rC)-binding protein 2	8	23	8540000000	0.401	-0.743	0.1973	-0.5944	0.2998	-0.2709	0.0089	0.2375	1.0086	0.2061	-0.0079
Q9UHV9	0.999954	0.017865	0.257116	0.337398	0.288876	-0.0409619	-0.366106	0.485359	-0.277842	0.925252	Q9UHV9	PFDN2	Q9UHV9_PFDN2	Q9UHV9	PFDN2	1	4	3	3	Q9UHV9	HUMAN	16704.6	22	1604	1604.1	30.44	30.44	Prefoldin subunit 2	3	4	75100000	0.22	0.7114	-0.1336	0.995	-1.077	0.3505	-1.0827	1.0022	-0.0315	0.2061	-0.7618
Q8TEQ6	0.544596	-0.104871	2.1914	8.31328	-0.88691	0.53032	-0.85681	-0.263066	0.952112	0.147459	Q8TEQ6	GEMIN5	Q8TEQ6_GEMIN5	Q8TEQ6	GEMIN5	1	6	5	5	Q8TEQ6	HUMAN	170926	4	984	984.1	66.67	66.67	Gem-associated protein 5	5	6	366000000	0.04	-0.743	-1.0308	0.1336	0.9271	-1.0569	-0.6567	0.0475	-0.5736	0.2061	1.6981
A0A087WVQ6	0.0833851	0.22334	7.30939	22.2903	-1.777	-1.38204	-0.353178	1.20042	3.4285	0.00590159	A0A087WVQ6	CLTC	A0A087WVQ6_CLTC	A0A087WVQ6	CLTC	1	33	29	29	A0A087WVQ6|Q00610|Q00610-2|J3KS13|P53675|P53675-2|A0A087WX41	HUMAN	193823	21.9	111	111.1	398.98	398.98	Clathrin heavy chain	29	33	3720000000	0.219	-1.8232	-1.7308	-1.1486	-1.6154	-0.0319	-0.6745	0.8312	1.5696	1.7705	5.0865
P46937-9	0.70327	0.0274777	1.58327	5.83135	0.836701	-0.635645	-1.01009	0.832193	0.114234	0.261135	P46937	YAP1	P46937-9_YAP1	P46937-9	YAP1	1	4	4	4	P46937-9|P46937|P46937-8|P46937-2|P46937-7|P46937-6|P46937-3|P46937-5|P46937-4	HUMAN	54998.2	9.8	1526	1526.1	33.44	33.44	Isoform 9 of Transcriptional coactivator YAP1	4	4	174000000	0.098	0.8589	0.8145	-1.8098	0.5385	-0.5736	-1.4466	0.3847	1.2796	0.1967	0.0317
J3QLM1	0.574354	1.01583	2.0577	7.78751	-0.246969	-0.387015	1.94409	2.37723	1.3918	0.166437	J3QLM1	NotFound	J3QLM1_NotFound	J3QLM1	STARD3	1	2	2	2	J3QLM1|Q14849|Q14849-3|Q14849-2	HUMAN	53053.7	6.9	1376	1376.1	39.8	39.8	StAR-related lipid transfer protein 3	2	2	80500000	0.069	-2.4029	1.9089	-0.9683	0.1943	2.3262	1.562	0.9975	3.757	0.1967	2.5869
Q9BZF1	0.858203	-0.244946	1.02527	3.3827	0.641383	-0.196098	-0.574072	-1.08718	-0.00876177	0.458913	Q9BZF1	OSBPL8	Q9BZF1_OSBPL8	Q9BZF1	OSBPL8	1	23	16	16	Q9BZF1|Q9BZF1-2|Q9BZF1-3	HUMAN	101821	23.5	273	273.1	219.51	219.51	Oxysterol-binding protein-related protein 8	16	23	1320000000	0.235	0.0738	1.209	0.3406	-0.7328	0.5736	-1.7217	-0.9262	-1.2481	0.1967	-0.2143
O95433	0.999954	0.0667519	0.140508	0.0965794	-0.0609965	-0.103786	0.119566	0.288547	0.090428	0.978007	O95433	AHSA1	O95433_AHSA1	O95433	AHSA1	1	37	17	17	O95433|O95433-2|G3V3W9	HUMAN	38444.8	44.3	244	244.1	240.18	240.18	Activator of 90 kDa heat shock protein ATPase homolog 1	17	37	7380000000	0.443	-0.332	0.21	0.02	-0.2276	0.1859	0.0532	0.0665	0.5106	0.1967	-0.0159
Q00535	0.999954	0.0839611	0.248214	0.314755	0.0940052	0.207723	0.504505	0.0706719	-0.4571	0.930089	Q00535	CDK5	Q00535_CDK5	Q00535	CDK5	1	17	8	8	Q00535|Q00535-2	HUMAN	33760.3	33.5	687	687.1	99.33	99.33	Cyclin-dependent-like kinase 5	8	17	3230000000	0.335	0.9643	-0.7763	0.9817	-0.5662	1.0356	-0.0266	0.57	-0.4286	0.1967	-1.1109
P25398	0.963804	-0.068357	0.554508	1.35137	0.160023	0.233199	-0.561179	0.160277	-0.334104	0.732593	P25398	RPS12	P25398_RPS12	P25398	RPS12	1	27	9	9	P25398	HUMAN	14914.1	75	449	449.1	146.12	146.12	40S ribosomal protein S12	9	27	7750000000	0.75	0.2055	0.1145	0.0334	0.433	-0.4567	-0.6656	0.1377	0.1828	0.1967	-0.8649
O15067	0.79196	0.547021	1.24104	4.34206	0.462668	1.39398	0.0190426	1.1102	-0.250785	0.367954	O15067	PFAS	O15067_PFAS	O15067	PFAS	1	2	2	2	O15067|J3QSG0	HUMAN	146386	2	1731	1731.1	25.27	25.27	Phosphoribosylformylglycinamidine synthase	2	2	54700000	0.02	-0.2582	1.1835	0.9283	1.8597	1.0409	-1.0029	2.3465	-0.1261	0.1967	-0.6983
P62993	0.370678	0.719708	2.99508	11.2428	-0.938411	1.82575	2.30666	-0.110425	0.51496	0.075113	P62993	GRB2	P62993_GRB2	P62993	GRB2	1	3	3	3	P62993|P62993-2	HUMAN	25320	22.1	1294	1294.1	43.94	43.94	Growth factor receptor-bound protein 2	3	3	107000000	0.221	-1.9023	0.0255	1.2755	2.376	0.6108	4.0026	0.2897	-0.5106	0.1967	0.8332
Q5THJ4	0.100553	0.0375339	6.61677	20.8854	-1.90849	-0.102027	1.31988	0.724565	0.153744	0.0081557	Q5THJ4	VPS13D	Q5THJ4_VPS13D	Q5THJ4	VPS13D	1	10	10	10	Q5THJ4|Q5THJ4-2	HUMAN	495672	2.9	516	516.1	129.51	129.51	Vacuolar protein sorting-associated protein 13D	10	10	531000000	0.029	-1.9971	-1.8199	-0.3539	0.1499	1.2109	1.4289	0.5225	0.9266	-0.1686	0.4761
P31751	0.919077	0.0993035	0.788923	2.33721	-0.232304	-0.181477	1.11376	0.0520051	-0.255469	0.58382	P31751	AKT2	P31751_AKT2	P31751	AKT2	1	4	3	2	P31751|M0R0P9|P31751-2	HUMAN	56167.2	7	1366	1366.1	40.18	33.23	RAC-beta serine/threonine-protein kinase	3	4	136000000	0.07	-0.4901	0.0255	0.9416	-1.3046	1.3755	0.852	-0.3372	0.4413	0.1874	-0.6983
Q9Y266	0.999954	-0.0662513	0.112185	0.0589301	-0.169518	-0.0519547	-0.334625	0.150999	0.0738413	0.986522	Q9Y266	NUDC	Q9Y266_NUDC	Q9Y266	NUDC	1	10	9	9	Q9Y266	HUMAN	38299.3	32.3	653	653.1	103.5	103.5	Nuclear migration protein nudC	9	10	886000000	0.323	0.2846	-0.6236	0.6344	-0.7383	-0.6426	-0.0266	0.8882	-0.5862	0.1874	-0.0397
Q9H269	0.366253	-0.340109	3.0381	11.3891	0.174489	0.0811956	-2.23574	-0.421213	0.700721	0.0726258	Q9H269	VPS16	Q9H269_VPS16	Q9H269	VPS16	1	3	3	3	Q9H269|Q9H269-2	HUMAN	95718.9	5.1	1345	1345.1	41.14	41.14	Vacuolar protein sorting-associated protein 16 homolog	3	3	52200000	0.051	0.4953	-0.1464	0.5676	-0.4052	-1.2321	-3.2393	0.1472	-0.9897	0.1874	1.2141
O75477	0.284165	0.282702	3.62815	13.2984	-1.42703	0.569482	1.55803	0.774084	-0.0610568	0.0467907	O75477	ERLIN1	O75477_ERLIN1	O75477	ERLIN1	1	2	5	2	O75477	HUMAN	39096.3	16.4	659	659.2	51.3	23.84	Erlin-1	2	2	57600000	0.08	-1.8232	-1.0308	0.8281	0.3109	1.6517	1.4644	-0.2042	1.7524	0.1874	-0.3095
Q13838	0.125269	0.238451	5.86237	19.2293	-1.30876	-2.00686	1.24986	2.15729	1.10073	0.0119419	Q13838	DDX39B	Q13838_DDX39B	Q13838	DDX39B	1	3	11	3	Q13838|Q13838-2|Q5STU3	HUMAN	49446.9	31.7	371	371.2	142.32	49.63	Spliceosome RNA helicase DDX39B	3	3	55700000	0.137	-2.1657	-0.4518	-1.3824	-2.6313	1.8163	0.6834	1.6292	2.6854	0.178	2.0235
Q96A65	0.955811	-0.123209	0.585744	1.47707	-0.558861	-0.590987	0.421172	0.118859	-0.00622692	0.711694	Q96A65	EXOC4	Q96A65_EXOC4	Q96A65	EXOC4	1	10	9	9	Q96A65|Q96A65-2	HUMAN	111238	11	558	558.1	120.88	120.88	Exocyst complex component 4	9	10	836000000	0.11	-0.3478	-0.7699	-0.2604	-0.9215	0.9666	-0.1242	-0.7267	0.9645	0.178	-0.1904
Q9Y2U8	0.882943	-0.160811	0.923619	2.93047	0.185624	-0.385188	-0.516804	-0.418705	0.331018	0.509276	Q9Y2U8	LEMD3	Q9Y2U8_LEMD3	Q9Y2U8	LEMD3	1	68	35	35	Q9Y2U8	HUMAN	100852	43.1	59	59.1	518.86	518.86	Inner nuclear membrane protein Man1	35	68	19900000000	0.431	0.3267	0.0445	-0.3873	-0.383	-0.4567	-0.5769	-0.4655	-0.3719	0.178	0.484
Q6PJI9	0.928018	-0.0722452	0.737117	2.11262	-0.420562	-0.354051	-0.112648	0.679063	-0.153028	0.614806	Q6PJI9	WDR59	Q6PJI9_WDR59	Q6PJI9	WDR59	1	4	4	4	Q6PJI9|Q6PJI9-3|Q6PJI9-4|Q6PJI9-2|H3BUE9|B7Z7V6	HUMAN	111503	5.4	1357	1357.1	40.53	40.53	GATOR complex protein WDR59	4	4	211000000	0.054	-0.1475	-0.6936	-0.3473	-0.3608	-0.0478	-0.1775	1.2825	0.0756	0.178	-0.484
P21127	0.925145	-0.112792	0.753538	2.18352	0.547079	0.195287	-0.882002	0.117528	-0.541852	0.604851	P21127	CDK11B	P21127_CDK11B	P21127	CDK11B	1	3	3	3	P21127|J3QR44|Q9UQ88|P21127-2|B7ZVY7|P21127-3|Q9UQ88-3|Q9UQ88-2|Q5QPR3|A0A0D9SEN2|A0A0D9SER5|P21127-8|Q9UQ88-4|A0A0D9SEI3|P21127-9|J3QR29|Q5QPR4|P21127-6|P21127-10|P21127-5|P21127-4|Q9UQ88-10|P21127-12|Q9UQ88-5|Q9UQ88-8|Q9UQ88-9	HUMAN	92876.5	4.2	1532	1532.1	33.14	33.14	Cyclin-dependent kinase 11B	3	3	57200000	0.042	0.8905	0.2036	0.8014	-0.4108	-0.1222	-1.6419	0.7267	-0.4917	0.178	-1.2617
O60701	0.910312	0.398729	0.826179	2.50019	0.543102	0.307001	0.941191	-0.0294762	0.231829	0.562316	O60701	UGDH	O60701_UGDH	O60701	UGDH	1	8	7	7	O60701|O60701-2|O60701-3|E9PBD2	HUMAN	55707.7	15.9	779	779.1	85.17	85.17	UDP-glucose 6-dehydrogenase	7	8	504000000	0.159	1.1435	-0.0573	0.9082	-0.2942	1.6783	0.2041	-0.475	0.416	0.178	0.2857
Q13188-2	0.685463	-0.000547479	1.66013	6.15756	0.851614	0.385298	-0.85101	-0.493505	0.104866	0.242239	Q13188	STK3	Q13188-2_STK3	Q13188-2	STK3	1	4	7	3	Q13188-2|Q13188|A0A087WZ06	HUMAN	59803	15	705	705.2	94.2	35.67	Isoform 2 of Serine/threonine-protein kinase 3	3	4	240000000	0.063	0.8378	0.8654	0.0267	0.7439	-1.418	-0.284	-0.1045	-0.8825	0.178	0.0317
Q9NVE7	0.924596	0.157152	0.774946	2.27636	-0.539076	0.40492	0.847201	0.0710049	0.00170827	0.592057	Q9NVE7	PANK4	Q9NVE7_PANK4	Q9NVE7	PANK4	1	5	5	5	Q9NVE7|A0A0G2JR38	HUMAN	86674	6.7	1037	1037.1	62.55	62.55	Pantothenate kinase 4	5	5	145000000	0.067	-0.2319	-0.8463	1.0819	-0.272	1.6145	0.0799	-0.2992	0.4413	0.178	-0.1746
P47756-2	0.935022	-0.332278	0.684002	1.88551	-1.59888	0.584034	-0.688327	0.59554	-0.553755	0.647813	P47756	CAPZB	P47756-2_CAPZB	P47756-2	CAPZB	1	13	8	8	P47756-2|B1AK88|B1AK87|P47756|B1AK85	HUMAN	30970.5	35.6	748	748.1	87.71	87.71	Isoform 2 of F-actin-capping protein subunit beta	8	13	865000000	0.356	0.0474	-3.2452	1.8231	-0.6551	1.0728	-2.4495	1.6197	-0.4286	0.178	-1.2855
P31946	0.506519	-0.28055	2.36658	8.98511	-1.09918	-1.00356	-1.41673	0.290634	1.82608	0.126325	P31946	YWHAB	P31946_YWHAB	P31946	YWHAB	1	3	7	2	P31946|P31946-2	HUMAN	28196	29.2	702	702.3	75.79	27.04	14-3-3 protein beta/alpha	2	3	44700000	0.121	-0.6903	-1.5081	-0.3473	-1.6599	-0.4461	-2.3873	0.285	0.2963	0.1686	3.4835
O15371	0.962698	0.0133893	0.561101	1.3777	0.0550808	-0.245964	-0.34343	0.600267	0.000991898	0.728165	O15371	EIF3D	O15371_EIF3D	O15371	EIF3D	1	35	19	19	O15371|O15371-3|O15371-2	HUMAN	64599.2	44.7	224	224.1	258.87	258.87	Eukaryotic translation initiation factor 3 subunit D	19	35	3750000000	0.447	-0.3162	0.4263	-0.4808	-0.0111	-0.6957	0.0089	0.608	0.5925	0.1686	-0.1666
Q9H857-2	0.953038	0.0476434	0.591976	1.50242	-0.539722	-0.20628	1.21991	-0.371583	0.13589	0.707551	Q9H857	NT5DC2	Q9H857-2_NT5DC2	Q9H857-2	NT5DC2	1	13	9	9	Q9H857-2|Q9H857-3|Q9H857|Q9H857-4	HUMAN	64714	21	542	542.1	123.27	123.27	Isoform 2 of 5'-nucleotidase domain-containing protein 2	9	13	7440000000	0.21	-0.5322	-0.5472	1.536	-1.9485	2.3156	0.1242	-0.8692	0.1261	0.1686	0.1032
Q9NWY4	0.963804	-0.0222652	0.542861	1.30512	-0.715801	-0.0928754	0.176939	0.0948877	0.425524	0.740437	Q9NWY4	HPF1	Q9NWY4_HPF1	Q9NWY4	HPF1	1	6	4	4	Q9NWY4|A8MVJ9	HUMAN	39834.7	14.7	1158	1158.1	53.09	53.09	Histone PARylation factor 1	4	6	416000000	0.147	-1.5334	0.1018	0.3139	-0.4996	0.4249	-0.071	-0.1947	0.3845	0.1686	0.6824
O15226-2	0.979974	-0.0211329	0.481766	1.06884	0.272521	0.02865	0.0240041	-0.582599	0.15176	0.781836	O15226	NKRF	O15226-2_NKRF	O15226-2	NKRF	1	21	18	18	O15226-2|O15226	HUMAN	80179.4	27.5	285	285.1	212.88	212.88	Isoform 2 of NF-kappa-B-repressing factor	18	21	2810000000	0.275	0.685	-0.14	0.2738	-0.2165	-0.0319	0.0799	-0.4655	-0.6997	0.1686	0.1349
Q15042	0.31657	-0.0592126	3.34072	12.3903	1.54122	0.219732	-0.675015	-0.807689	-0.574309	0.0576731	Q15042	RAB3GAP1	Q15042_RAB3GAP1	Q15042	RAB3GAP1	1	62	34	34	Q15042|Q15042-3|Q15042-4|C9J1R5	HUMAN	111663	39.7	73	73.1	486.94	486.94	Rab3 GTPase-activating protein catalytic subunit	34	62	11100000000	0.397	1.428	1.6544	0.3673	0.0722	-0.9507	-0.3994	-0.6887	-0.9266	0.1686	-1.3172
P19367	0.999954	0.041707	0.118597	0.0666548	-0.22783	0.233707	0.120859	-0.0699617	0.15176	0.984769	P19367	HK1	P19367_HK1	P19367	HK1	1	18	18	17	P19367|P19367-3|P19367-2|P19367-4|Q2TB90	HUMAN	103625	22.4	320	320.1	198.83	184.97	Hexokinase-1	18	18	7470000000	0.224	-0.2266	-0.2291	0.8949	-0.4275	0.5523	-0.3106	0.4085	-0.5484	0.1686	0.1349
P62191	0.917964	0.036406	0.796321	2.36949	0.534751	0.305366	-0.728823	0.121323	-0.0505868	0.579497	P62191	PSMC1	P62191_PSMC1	P62191	PSMC1	1	15	10	9	P62191|P62191-2	HUMAN	49354.8	29	230	230.2	150.01	132.08	26S proteasome regulatory subunit 4	9	15	1170000000	0.263	0.7641	0.3054	0.0334	0.5773	-1.2003	-0.2574	0.665	-0.4223	0.1686	-0.2698
P00403	0.691874	0.132277	1.63101	6.03435	-0.386957	0.475782	1.20045	-0.807422	0.179534	0.24921	P00403	COX2	P00403_COX2	P00403	MT-CO2	1	5	4	4	P00403	HUMAN	25735.7	14.9	1319	1319.1	42.58	42.58	Cytochrome c oxidase subunit 2	4	5	469000000	0.149	-0.3794	-0.3945	0.4741	0.4774	2.2678	0.1331	-1.2492	-0.3656	0.1686	0.1904
B0QYN7	0.541469	-0.307299	2.20206	8.35473	2.08462	-0.789489	-0.708034	-0.485248	-1.63834	0.146059	B0QYN7	UBE2I	B0QYN7_UBE2I	B0QYN7	UBE2I	1	4	2	2	B0QYN7|P63279	HUMAN	20685.4	12.5	1525	1525.1	33.45	33.45	SUMO-conjugating enzyme UBC9	2	4	570000000	0.125	1.8022	2.3671	0.3807	-1.9596	-0.1381	-1.278	0.057	-1.0275	0.1593	-3.4359
Q16795	0.867304	-0.0949404	0.974858	3.15819	-0.0560253	-0.604673	0.76883	-0.59898	0.0161459	0.48326	Q16795	NDUFA9	Q16795_NDUFA9	Q16795	NDUFA9	1	10	7	7	Q16795|F5H0J3	HUMAN	42679.9	22	767	767.1	86.08	86.08	NADH dehydrogenase [ubiquinone] 1 alpha subcomplex subunit 9, mitochondrial	7	10	805000000	0.22	-0.5638	0.4518	-0.5543	-0.6551	0.4727	1.065	-1.406	0.208	0.1593	-0.127
Q93009	0.999954	-0.0638225	0.317535	0.506373	0.236181	-0.317761	-0.059294	-0.30151	0.123271	0.889944	Q93009	USP7	Q93009_USP7	Q93009	USP7	1	49	30	30	Q93009|Q93009-3|F5H2X1|H3BMF6	HUMAN	129384	32.5	110	110.1	400.56	400.56	Ubiquitin carboxyl-terminal hydrolase 7	30	49	3990000000	0.325	-0.0685	0.5409	-0.1803	-0.4552	-0.1275	0.0089	-0.2185	-0.3845	0.1593	0.0873
P27708	0.999954	-0.048647	0.188584	0.180301	-0.13457	-0.17157	0.100104	-0.235854	0.198655	0.959334	P27708	CAD	P27708_CAD	P27708	CAD	1	54	33	33	P27708|F8VPD4	HUMAN	245318	17.5	96	96.1	438.67	438.67	CAD protein	33	54	4850000000	0.175	-0.2055	-0.0636	-0.0267	-0.3164	0.1381	0.0621	-0.4465	-0.0252	0.1593	0.2381
Q96CB9	0.999954	-0.110248	0.303184	0.463976	0.320244	-0.135802	-0.625679	0.171419	-0.281424	0.898675	Q96CB9	NSUN4	Q96CB9_NSUN4	Q96CB9	NSUN4	1	4	4	4	Q96CB9|Q96CB9-4|Q96CB9-3	HUMAN	43658.3	12.2	1303	1303.1	43.52	43.52	5-methylcytosine rRNA methyltransferase NSUN4	4	4	1620000000	0.122	1.3595	-0.719	0.167	-0.4386	0	-1.2514	0.8597	-0.5169	0.1593	-0.7221
P55084	0.999954	-0.232078	0.349499	0.605342	-0.322431	-0.126225	-0.0511878	-0.433953	-0.226594	0.869893	P55084	HADHB	P55084_HADHB	P55084	HADHB	1	13	9	9	P55084|P55084-2|B5MD38|F5GZQ3	HUMAN	51578.8	20	661	661.1	102.38	102.38	Trifunctional enzyme subunit beta, mitochondrial	9	13	1630000000	0.2	0.0105	-0.6554	0.2805	-0.5329	-0.2177	0.1154	-0.5842	-0.2837	0.1499	-0.6031
Q9P2E7	0.558505	-0.340475	2.12722	8.06233	-1.99161	-0.984529	-0.674561	0.350541	1.59778	0.156231	Q9P2E7	PCDH10	Q9P2E7_PCDH10	Q9P2E7	PCDH10	1	3	3	3	Q9P2E7|Q9P2E7-2	HUMAN	114303	3.1	1355	1355.1	40.71	40.71	Protocadherin-10	3	3	117000000	0.031	-1.5334	-2.4498	-1.5694	-0.3997	-1.9704	0.6212	1.3062	-0.6052	0.1405	3.055
Q15418-2	0.860469	-0.11361	1.00328	3.28471	-1.05847	-0.468348	0.601186	0.18416	0.173417	0.469385	Q15418	RPS6KA1	Q15418-2_RPS6KA1	Q15418-2	RPS6KA1	1	17	15	11	Q15418-2|Q15418|E9PGT3|Q15418-4|Q15418-3|Q9UK32-2|Q9UK32|E9PAN7|B7Z3B5	HUMAN	84330.3	25.2	373	373.1	177.22	127.53	Isoform 2 of Ribosomal protein S6 kinase alpha-1	15	17	1120000000	0.252	-0.6534	-1.4635	0.601	-1.5377	0.4036	0.7987	-0.4322	0.8006	0.1405	0.2063
P57772	0.999954	-0.0449631	0.0776115	0.0255988	-0.0742198	-0.146424	0.241509	-0.188976	-0.0567035	0.994123	P57772	EEFSEC	P57772_EEFSEC	P57772	EEFSEC	1	7	6	6	P57772|C9J8T0|P57772-2	HUMAN	65931.1	14.7	721	721.1	92.61	92.61	Selenocysteine-specific elongation factor	6	7	290000000	0.147	-0.1739	0.0255	0.1069	-0.3997	0.5895	-0.1065	-1.292	0.914	0.1405	-0.2539
Q9NVP1	0.805123	-0.142644	1.21175	4.21235	-0.666736	-0.145971	0.788152	-0.758924	0.0702595	0.37911	Q9NVP1	DDX18	Q9NVP1_DDX18	Q9NVP1	DDX18	1	18	10	10	Q9NVP1	HUMAN	75747.7	18.5	530	530.1	125.94	125.94	ATP-dependent RNA helicase DDX18	10	18	1620000000	0.185	-0.1054	-1.2281	0.4741	-0.7661	1.3012	0.2751	-1.064	-0.4539	0.1405	0
P60891	0.991531	-0.0850765	0.394358	0.75371	-0.464707	-0.0114463	0.406428	-0.183894	-0.171764	0.840677	P60891	PRPS1	P60891_PRPS1	P60891	PRPS1	1	30	16	6	P60891|P60891-2|B1ALA9|B7ZB02|P21108|A0A0B4J207|D3YTJ7|B1ALA7	HUMAN	35347.1	49.3	277	277.1	217.11	84.21	Ribose-phosphate pyrophosphokinase 1	16	30	5930000000	0.493	-0.274	-0.6554	0.6211	-0.644	0.7064	0.1065	-0.1282	-0.2395	0.1405	-0.484
P49770	0.865435	-0.125294	0.988149	3.21735	-0.244036	0.0326349	-0.882037	-0.373003	0.839972	0.476722	P49770	EIF2B2	P49770_EIF2B2	P49770	EIF2B2	1	6	5	5	P49770|G3V5E5	HUMAN	39217.2	15.9	1284	1284.1	44.63	44.63	Translation initiation factor eIF-2B subunit beta	5	6	493000000	0.159	-0.1317	-0.3563	-0.995	1.0603	-0.7701	-0.994	-0.1282	-0.6178	0.1405	1.5394
Q9BUF5	0.731128	0.0244705	1.43429	5.1898	-0.0637803	1.13505	-0.508628	-0.153463	-0.286824	0.302705	Q9BUF5	TUBB6	Q9BUF5_TUBB6	Q9BUF5	TUBB6	1	14	19	8	Q9BUF5|K7EN98|K7EPE5|K7EJZ4|K7ERA8|K7EJ64|K7EQT3|K7ESQ3	HUMAN	50312.7	65.6	63	63.6	283.6	127.64	Tubulin beta-6 chain	8	14	1180000000	0.329	-0.4584	0.3309	1.182	1.0881	-0.6001	-0.4171	0.418	-0.7249	0.1405	-0.7142
J3KNI1	0.189912	0.318514	4.58539	16.0592	-2.05434	1.16348	0.727845	0.602176	1.15341	0.0247791	J3KNI1	COG4	J3KNI1_COG4	J3KNI1	COG4	1	7	7	7	J3KNI1|Q9H9E3|A0A0A0MS45|Q9H9E3-3|Q9H9E3-2|H3BMV9|H3BSD2	HUMAN	90468.9	10.5	889	889.1	73.88	73.88	Conserved oligomeric Golgi complex subunit 4	7	7	208000000	0.105	-2.4925	-1.6162	0.8281	1.4989	0.5948	0.8609	0.076	1.1284	0.1405	2.1663
Q8IZH2	0.671932	-0.00243158	1.73556	6.47431	-1.11166	-0.776422	0.156953	0.70117	1.0178	0.2252	Q8IZH2	XRN1	Q8IZH2_XRN1	Q8IZH2	XRN1	1	21	16	16	Q8IZH2|Q8IZH2-2|Q8IZH2-3|F8WDA0	HUMAN	195644	11.3	340	340.1	192.19	192.19	5'-3' exoribonuclease 1	16	21	854000000	0.113	-1.2752	-0.9481	-1.1754	-0.3775	-0.5736	0.8875	-0.0475	1.4498	0.1312	1.9044
O76031	0.931655	-0.235856	0.72587	2.06423	0.541661	-0.57682	-0.478754	-0.334182	-0.331184	0.621694	O76031	CLPX	O76031_CLPX	O76031	CLPX	1	4	3	3	O76031	HUMAN	69964.2	4.8	1460	1460.1	35.99	35.99	ATP-dependent Clp protease ATP-binding subunit clpX-like, mitochondrial	3	4	271000000	0.048	-0.2529	1.3363	-0.0267	-1.1269	-0.3718	-0.5857	-0.038	-0.6304	0.1312	-0.7935
Q15645	0.280896	0.382557	3.65685	13.3869	-0.284153	-0.270808	1.78106	0.882977	-0.196286	0.0458467	Q15645	TRIP13	Q15645_TRIP13	Q15645	TRIP13	1	12	9	9	Q15645|Q15645-2	HUMAN	48892.2	27.5	548	548.1	122.81	122.81	Pachytene checkpoint protein 2 homolog	9	12	885000000	0.275	-0.6956	0.1273	0.0801	-0.6218	2.1244	1.4377	0.5367	1.2292	0.1312	-0.5237
Q96NB2	0.919077	0.144356	0.79115	2.34692	-0.74011	-0.00424597	0.835427	0.279469	0.351242	0.582516	Q96NB2	SFXN2	Q96NB2_SFXN2	Q96NB2	SFXN2	1	3	3	3	Q96NB2|A0A0C4DGR6|R4GN63|R4GMR9|R4GMS6	HUMAN	36516.4	8.6	1488	1488.1	34.83	34.83	Sideroflexin-2	3	3	133000000	0.086	-1.3911	-0.0891	0.6077	-0.6162	1.7951	-0.1242	0.5652	-0.0063	0.1312	0.5713
K7ELG9	0.925145	0.505888	0.75482	2.18906	1.15983	0.0126005	0.386372	0.667011	0.303631	0.604079	K7ELG9	NotFound	K7ELG9_NotFound	K7ELG9	LSM12	1	2	2	2	K7ELG9|Q3MHD2-2|Q3MHD2	HUMAN	25411.5	14.3	1590	1590.1	30.8	30.8	Protein LSM12 homolog	2	2	91100000	0.143	0.6271	1.6926	-1.0351	1.0603	1.11	-0.3372	1.8572	-0.5232	0.1312	0.4761
A0A0G2JIW1	0.999954	-0.007502	0.257117	0.337401	-0.266356	0.371886	-0.353737	0.212571	-0.00187359	0.925252	A0A0G2JIW1	NotFound	A0A0G2JIW1_NotFound	A0A0G2JIW1	HSPA1B	1	100	38	27	A0A0G2JIW1|P0DMV8|P0DMV8-2|V9GZ37|P48741	HUMAN	70393.3	64.9	40	40.2	609.49	459.83	Heat shock 70 kDa protein 1B	27	100	63300000000	0.506	0.0527	-0.5854	-0.4942	1.238	-0.956	0.2485	0.2612	0.1639	0.1312	-0.1349
Q9NQG5	0.721447	-0.0516335	1.5157	5.54183	-0.684234	0.705133	-0.939549	0.602842	0.0576403	0.279137	Q9NQG5	RPRD1B	Q9NQG5_RPRD1B	Q9NQG5	RPRD1B	1	4	3	3	Q9NQG5	HUMAN	37013.2	11	1474	1474.1	35.29	35.29	Regulation of nuclear pre-mRNA domain-containing protein 1B	3	4	75300000	0.11	0.0632	-1.4317	0.9884	0.4219	-0.2284	-1.6507	0.361	0.8447	0.1312	-0.0159
Q9UPZ3	0.517469	0.539431	2.31376	8.78457	-1.2934	-1.63991	1.2856	2.33985	2.00501	0.132295	Q9UPZ3	HPS5	Q9UPZ3_HPS5	Q9UPZ3	HPS5	1	3	2	2	Q9UPZ3|Q9UPZ3-2|F5H6Q8	HUMAN	129387	2.3	1678	1678.1	27.46	27.46	Hermansky-Pudlak syndrome 5 protein	2	3	58400000	0.023	-2.835	0.2482	-1.3757	-1.9041	0.2815	2.2897	0.513	4.1667	0.1218	3.8882
O60749	0.721447	-0.250327	1.5184	5.55345	-0.745927	-0.868802	-0.629557	0.574676	0.417975	0.278391	O60749	SNX2	O60749_SNX2	O60749	SNX2	1	18	13	11	O60749|O60749-2	HUMAN	58584.2	25	485	485.1	137.58	105.29	Sorting nexin-2	13	18	1480000000	0.25	-0.3847	-1.1072	-0.4608	-1.2768	0.2496	-1.5087	0.7837	0.3656	0.1218	0.7142
B4E0T2	0.731128	-0.0298608	1.45118	5.2631	-1.0091	-0.396964	0.503527	0.648699	0.104535	0.297639	B4E0T2	PEX5	B4E0T2_PEX5	B4E0T2	PEX5	1	3	3	3	B4E0T2|P50542-4|P50542|P50542-3|P50542-2	HUMAN	73580.7	6	1265	1265.1	46.26	46.26	Peroxisomal targeting signal 1 receptor	3	3	80700000	0.06	-1.0065	-1.0117	-0.0334	-0.7605	-0.2443	1.2514	1.102	0.1954	0.1218	0.0873
P60228	0.925145	-0.0941428	0.753779	2.18456	0.0726788	-0.389791	-0.528544	-0.37631	0.751253	0.604706	P60228	EIF3E	P60228_EIF3E	P60228	EIF3E	1	10	9	9	P60228|E5RGA2|E5RII3|E5RJ25|E5RIP5	HUMAN	52619.2	23.1	588	588.1	114.85	114.85	Eukaryotic translation initiation factor 3 subunit E	9	10	1020000000	0.231	-0.5164	0.6618	-0.9683	0.1887	-0.9772	-0.0799	-0.532	-0.2206	0.1218	1.3807
P07355-2	0.616616	0.211671	1.92033	7.23549	-0.215402	0.0194023	-0.632527	1.54826	0.338623	0.188995	P07355	ANXA2	P07355-2_ANXA2	P07355-2	ANXA2	1	6	5	5	P07355-2|P07355|H0YMU9|A6NMY6|H0YLV6	HUMAN	40695.7	20.4	1042	1042.1	61.69	61.69	Isoform 2 of Annexin A2	5	6	261000000	0.204	-0.8062	0.3754	-0.9216	0.9604	-0.8657	-0.3994	1.653	1.4435	0.1218	0.5555
Q5UIP0	0.951463	0.126443	0.599424	1.53282	0.657489	0.032415	-0.224388	0.411313	-0.244613	0.702615	Q5UIP0	RIF1	Q5UIP0_RIF1	Q5UIP0	RIF1	1	21	19	19	Q5UIP0|Q5UIP0-2	HUMAN	276629	8.9	248	248.1	238.42	238.42	Telomere-associated protein RIF1	19	21	964000000	0.089	1.0223	0.2927	-0.2738	0.3386	-0.1115	-0.3372	1.0117	-0.1891	0.1218	-0.611
Q9UKN8	0.999954	0.0585518	0.317894	0.50745	-0.41072	0.0666164	0.746957	0.174194	-0.284289	0.889723	Q9UKN8	GTF3C4	Q9UKN8_GTF3C4	Q9UKN8	GTF3C4	1	7	7	7	Q9UKN8|F2Z356	HUMAN	93292.9	12.7	1010	1010.1	64.93	64.93	General transcription factor 3C polypeptide 4	7	7	200000000	0.127	-0.2424	-0.579	1.349	-1.2157	1.5827	-0.0887	1.0355	-0.6871	0.1218	-0.6904
Q9NPA0	0.273163	0.03522	3.74834	13.6665	2.97411	0.112072	-0.914637	-1.02477	-0.970683	0.042988	Q9NPA0	EMC7	Q9NPA0_EMC7	Q9NPA0	EMC7	1	4	3	3	Q9NPA0	HUMAN	26470.1	16.5	1469	1469.1	35.54	35.54	ER membrane protein complex subunit 7	3	4	901000000	0.165	2.0604	3.8879	1.2956	-1.0714	-0.2762	-1.5531	-0.5177	-1.5318	0.1218	-2.0631
P12235	0.231376	0.572541	4.12862	14.789	-0.0900779	0.278145	2.00642	0.607326	0.0608915	0.0331969	P12235	SLC25A4	P12235_SLC25A4	P12235	SLC25A4	1	8	18	5	P12235|V9GYG0	HUMAN	33292.1	58.7	140	140.3	280.98	75.7	ADP/ATP translocase 1	5	8	872000000	0.171	-0.6956	0.5154	0.4675	0.0888	2.1669	1.846	0.2565	0.9582	0.1218	0
P54136	0.999954	0.00581191	0.307485	0.476542	-0.119159	0.280811	0.39039	-0.381526	-0.141456	0.896078	P54136	RARS	P54136_RARS	P54136	RARS	1	57	31	31	P54136|P54136-2|E5RJM9|E5RH09	HUMAN	76176.4	48.6	104	104.1	414.38	414.38	Arginine--tRNA ligase, cytoplasmic	31	57	9830000000	0.486	-0.0474	-0.1909	0.8281	-0.2665	0.7542	0.0266	-1.0782	0.3152	0.1218	-0.4047
P07197	0.541469	0.0888282	2.20189	8.35407	1.7176	0.578565	-1.19937	-0.0787291	-0.573923	0.146081	P07197	NEFM	P07197_NEFM	P07197	NEFM	1	27	22	18	P07197|E7ESP9|E7EMV2|P07197-2	HUMAN	102527	22.2	25	25.2	278.89	234.01	Neurofilament medium polypeptide	18	27	3720000000	0.199	2.6716	0.7636	0.5409	0.6162	-1.0675	-1.3312	1.0402	-1.1977	0.1218	-1.2696
Q9NZ01	0.81282	0.00215708	1.17733	4.05965	0.466596	0.580296	0.0744581	-0.623928	-0.486636	0.392677	Q9NZ01	TECR	Q9NZ01_TECR	Q9NZ01	TECR	1	25	10	10	Q9NZ01|M0R3C3|Q9NZ01-2|B4DR74	HUMAN	36433.1	28.2	517	517.1	129.22	129.22	Very-long-chain enoyl-CoA reductase	10	25	8330000000	0.282	0.685	0.2482	0.5944	0.5662	0.069	0.0799	-0.6175	-0.6304	0.1218	-1.0951
P26640	0.925145	0.0171005	0.766818	2.24106	-0.274161	0.804302	-0.11153	0.24875	-0.581858	0.59689	P26640	VARS	P26640_VARS	P26640	VARS	1	23	16	16	P26640|P26640-2	HUMAN	141729	18.1	249	249.1	236.96	236.96	Valine--tRNA ligase	16	23	2100000000	0.181	0.0053	-0.5536	1.2755	0.3331	-0.2231	0	0.9072	-0.4097	0.1218	-1.2855
Q14103	0.986443	-0.0738063	0.424702	0.859569	0.305827	-0.356565	-0.493988	0.0758436	0.0998511	0.820433	Q14103	HNRNPD	Q14103_HNRNPD	Q14103	HNRNPD	1	6	5	5	Q14103|Q14103-3|Q14103-2|Q14103-4|O14979|A0A087WUK2|O14979-2|O14979-3|Q99729|Q99729-2|D6RBZ0|Q99729-4|Q99729-3|D6RD18|D6R9P3	HUMAN	38604.6	14.9	1073	1073.1	59.26	59.26	Heterogeneous nuclear ribonucleoprotein D0	5	6	760000000	0.149	0.2108	0.4009	0.3139	-1.027	-0.2602	-0.7277	0.4227	-0.2711	0.1124	0.0873
P43897	0.943003	-0.0461676	0.638624	1.69471	-0.41057	-0.261299	0.669529	-0.395798	0.1673	0.676907	P43897	TSFM	P43897_TSFM	P43897	TSFM	1	14	8	8	P43897|P43897-2|F8VS27|P43897-4|F8VPA7|P43897-3|F8WCK2	HUMAN	35732.3	27.3	725	725.1	91.54	91.54	Elongation factor Ts, mitochondrial	8	14	862000000	0.273	-0.4584	-0.3627	0.5877	-1.1103	1.0728	0.2662	-0.779	-0.0126	0.1124	0.2222
Q92616	0.999954	0.0158212	0.249382	0.317688	-0.0936075	-0.0519959	0.490529	-0.135551	-0.130269	0.929461	Q92616	GCN1	Q92616_GCN1	Q92616	GCN1	1	58	45	45	Q92616	HUMAN	295149	21.4	43	43.1	611.5	611.5	eIF-2-alpha kinase activator GCN1	45	58	4180000000	0.214	-0.079	-0.1082	0.601	-0.705	0.8657	0.1154	-0.3467	0.0756	0.1124	-0.373
Q96CN9	0.140561	-0.0618097	5.50833	18.4005	-3.52581	-0.0508142	2.0987	1.68401	-0.515126	0.0144527	Q96CN9	GCC1	Q96CN9_GCC1	Q96CN9	GCC1	1	7	6	6	Q96CN9	HUMAN	88037.3	7.4	1290	1290.1	44.08	44.08	GRIP and coiled-coil domain-containing protein 1	6	7	190000000	0.074	-4.0101	-3.0416	-1.5894	1.4878	0.8338	3.3636	1.0735	2.2945	0.1124	-1.1427
P52701	0.998061	-0.0157385	0.359084	0.636162	-0.0792904	0.00652697	0.321802	-0.491063	0.163333	0.863742	P52701	MSH6	P52701_MSH6	P52701	MSH6	1	40	30	30	P52701|P52701-3|P52701-4|A0A087WWJ1|P52701-2|A0A087WYT6|F8WAX8|F8W7G9	HUMAN	154609	29.4	106	106.1	408.77	408.77	DNA mismatch repair protein Msh6	30	40	5380000000	0.294	-0.2477	0.0891	0.3406	-0.3275	0.2709	0.3727	-1.083	0.1009	0.1124	0.2143
Q9Y678	0.999954	0.0931926	0.184501	0.17228	0.0666139	0.0189901	0.337595	-0.120568	0.163333	0.961108	Q9Y678	COPG1	Q9Y678_COPG1	Q9Y678	COPG1	1	32	22	18	Q9Y678	HUMAN	99028.8	32.4	167	167.1	317.68	261.41	Coatomer subunit gamma-1	22	32	4360000000	0.324	0.4005	-0.2673	0.0935	-0.0555	0.4089	0.2662	-0.342	0.1009	0.1124	0.2143
P04843	0.911662	-0.0348616	0.818221	2.46529	0.565125	0.173975	-0.172117	-0.618956	-0.122334	0.566853	P04843	RPN1	P04843_RPN1	P04843	RPN1	1	39	24	24	P04843|B7Z4L4|F8WF32	HUMAN	68682.2	48.1	158	158.1	327.07	327.07	Dolichyl-diphosphooligosaccharide--protein glycosyltransferase subunit 1	24	39	5460000000	0.481	0.3794	0.7508	-0.2738	0.6218	-0.0425	-0.3017	-0.513	-0.7249	0.1124	-0.3571
P48507	0.76848	-0.0339769	1.33027	4.7354	0.102705	0.720908	-0.803736	0.384878	-0.57464	0.336093	P48507	GCLM	P48507_GCLM	P48507	GCLM	1	4	4	4	P48507|P48507-2	HUMAN	31068.8	19.7	1059	1059.1	60.09	60.09	Glutamate--cysteine ligase regulatory subunit	4	4	489000000	0.197	0.3899	-0.1845	1.1754	0.2665	-0.9241	-0.6834	0.152	0.6178	0.1124	-1.2617
Q15031	0.643821	0.177611	1.80097	6.7462	-0.406842	0.819321	0.687558	-0.490375	0.278393	0.211534	Q15031	LARS2	Q15031_LARS2	Q15031	LARS2	1	10	6	6	Q15031|E9PHM2	HUMAN	102887	7.3	840	840.1	79.51	79.51	Probable leucine--tRNA ligase, mitochondrial	6	10	352000000	0.073	-0.4637	-0.35	0.4007	1.238	0.8604	0.5147	-0.4512	-0.5295	0.1124	0.4444
Q9H6S0	0.864836	0.177047	0.991852	3.23384	-0.0458841	0.959988	0.323199	-0.201961	-0.150107	0.474915	Q9H6S0	YTHDC2	Q9H6S0_YTHDC2	Q9H6S0	YTHDC2	1	11	9	9	Q9H6S0|D6RA70|D6RF50	HUMAN	161672	9.3	658	658.1	102.65	102.65	Probable ATP-dependent RNA helicase YTHDC2	9	11	541000000	0.093	-0.079	-0.0127	1.4759	0.4441	0.5576	0.0887	0.2327	-0.6367	0.1124	-0.4126
P11171	0.768782	0.120521	1.32653	4.71897	-0.43473	1.2916	0.144549	-0.407407	0.00859645	0.337367	P11171	EPB41	P11171_EPB41	P11171	EPB41	1	2	2	2	P11171|P11171-2|P11171-3|Q4VB86|P11171-4|P11171-7|P11171-5|P11171-6	HUMAN	97585.6	2.8	1896	1896.1	20.85	20.85	Protein 4.1	2	2	121000000	0.028	0.1423	-1.0117	0.7346	1.8486	-0.5895	0.8786	-0.0142	-0.8006	0.1124	-0.0952
Q6ULP2	0.320201	-0.204459	3.30687	12.2806	-2.14651	-1.53343	0.427916	1.31327	0.916459	0.0591474	Q6ULP2	AFTPH	Q6ULP2_AFTPH	Q6ULP2	AFTPH	1	26	18	18	Q6ULP2|Q6ULP2-4|Q6ULP2-2|Q6ULP2-5|Q6ULP2-3|A0A0A0MSN6	HUMAN	102997	20.8	268	268.1	223.33	223.33	Aftiphilin	18	26	2310000000	0.208	-2.1868	-2.1062	-2.8115	-0.2554	-0.786	1.6419	1.2397	1.3868	0.103	1.7299
Q8N3C0	0.747606	-0.119972	1.38247	4.96403	-0.157885	-1.31264	0.11139	0.120546	0.638727	0.318858	Q8N3C0	ASCC3	Q8N3C0_ASCC3	Q8N3C0	ASCC3	1	74	54	54	Q8N3C0|Q8N3C0-4|Q8N3C0-3	HUMAN	253053	30	27	27.1	746.35	746.35	Activating signal cointegrator 1 complex subunit 3	54	74	7550000000	0.3	-0.3794	0.0636	-0.6878	-1.9374	0.3293	-0.1065	-0.6792	0.9203	0.103	1.1744
O75179	0.785444	-0.263156	1.26661	4.45505	-0.711775	-1.07648	-0.394827	0.601533	0.265774	0.358505	O75179	ANKRD17	O75179_ANKRD17	O75179	ANKRD17	1	3	7	3	O75179|O75179-2|O75179-7|O75179-6|O75179-3	HUMAN	276136	3.3	780	780.2	81.05	27.4	Ankyrin repeat domain-containing protein 17	3	3	268000000	0.01	-1.2963	-0.1273	-1.4091	-0.7439	-1.4286	0.639	0.1377	1.0653	0.103	0.4285
P25098	0.50423	-0.0144154	2.39081	9.07654	1.95477	-0.613453	-1.06677	-0.429891	0.0832643	0.123693	P25098	GRK2	P25098_GRK2	P25098	GRK2	1	2	2	2	P25098|P35626	HUMAN	80371	2.9	1802	1802.1	23.41	23.41	Beta-adrenergic receptor kinase 1	2	2	64900000	0.029	0.6007	3.3088	-0.9216	-0.3053	-0.6692	-1.4644	-1.2065	0.3467	0.103	0.0635
Q9Y295	0.961775	0.157253	0.564135	1.38986	0.207945	-0.330416	-0.00503143	-0.0860093	0.999778	0.726129	Q9Y295	DRG1	Q9Y295_DRG1	Q9Y295	DRG1	1	12	6	6	Q9Y295|F8WEE0	HUMAN	40826.7	23.4	822	822.1	81.34	81.34	Developmentally-regulated GTP-binding protein 1	6	12	366000000	0.234	-0.5322	0.9481	-0.9884	0.3275	-0.2231	0.213	-0.7267	0.5547	0.103	1.8965
Q8WWM7-3	0.82097	0.140315	1.15054	3.94061	1.04743	-0.125854	-0.462612	0.353759	-0.111148	0.403588	Q8WWM7	ATXN2L	Q8WWM7-3_ATXN2L	Q8WWM7-3	ATXN2L	1	7	6	6	Q8WWM7-3|Q8WWM7|H3BUF6|Q8WWM7-9|Q8WWM7-2|Q8WWM7-4|Q8WWM7-5|Q8WWM7-8|Q8WWM7-6|Q8WWM7-7	HUMAN	116094	6.2	978	978.1	66.92	66.92	Isoform 3 of Ataxin-2-like protein	6	7	339000000	0.062	1.1277	0.9672	-0.768	0.5163	-0.4992	-0.426	0.9975	-0.29	0.103	-0.3253
P42285	0.616616	0.0475764	1.91632	7.21921	-0.190297	0.112374	-0.846817	1.31345	-0.150824	0.189705	P42285	MTREX	P42285_MTREX	P42285	SKIV2L2	1	2	2	2	P42285|D6REC7	HUMAN	118830	3.1	1599	1599.1	30.54	30.54	Superkiller viralicidic activity 2-like 2	2	2	52800000	0.031	0.4848	-0.8654	0.6411	-0.4164	-1.2321	-0.4615	1.3157	1.3112	0.103	-0.4047
P08240	0.308558	0.076622	3.41396	12.6255	2.27616	0.242446	-0.179594	-1.0433	-0.912601	0.0546325	P08240	SRPRA	P08240_SRPRA	P08240	SRPRA	1	126	40	40	P08240|P08240-2	HUMAN	70266.4	65.2	39	39.1	619.43	619.43	Signal recognition particle receptor subunit alpha	40	126	44100000000	0.652	2.4398	2.1126	1.2288	-0.7439	0.2443	-0.6035	-0.6935	-1.3931	0.103	-1.9283
Q9Y3I1	0.925407	0.367771	0.751081	2.17289	-0.0223206	1.03854	-0.358943	-0.421279	1.60285	0.606333	Q9Y3I1	FBXO7	Q9Y3I1_FBXO7	Q9Y3I1	FBXO7	1	4	3	3	Q9Y3I1|Q9Y3I1-2|Q9Y3I1-3	HUMAN	58958.2	9	1253	1253.1	46.94	46.94	F-box only protein 7	3	4	182000000	0.09	-0.4901	0.4454	-0.0935	2.1706	1.6517	-2.3696	-0.2185	-0.6241	0.103	3.1027
Q8N4T4	0.136542	0.550774	5.66354	18.7682	-0.275255	1.94247	1.20684	-0.0764873	-0.0436986	0.0132795	Q8N4T4	ARHGEF39	Q8N4T4_ARHGEF39	Q8N4T4	ARHGEF39	1	2	2	2	Q8N4T4|Q8N4T4-4|Q8N4T4-3|Q8N4T4-2	HUMAN	38750.8	11.9	1583	1583.1	31.09	31.09	Rho guanine nucleotide exchange factor 39	2	2	29200000	0.119	-0.3214	-0.2291	1.8365	2.0485	0.7807	1.633	-0.361	0.208	0.103	-0.1904
Q8NC60	0.434614	-0.48265	2.66634	10.0909	-0.628806	-1.38478	-1.12749	0.724631	0.00319612	0.0979293	Q8NC60	NOA1	Q8NC60_NOA1	Q8NC60	NOA1	1	4	3	3	Q8NC60	HUMAN	79026.9	6.5	1252	1252.1	46.94	46.94	Nitric oxide-associated protein 1	3	4	58100000	0.065	-0.5322	-0.7254	-1.1152	-1.6543	-0.3824	-1.8726	1.5627	-0.1135	0.0937	-0.0873
O60502	0.912756	-0.010067	0.812006	2.43807	0.356136	-0.824955	0.356987	-0.140079	0.201576	0.570418	O60502	OGA	O60502_OGA	O60502	MGEA5	1	9	7	7	O60502|O60502-4|O60502-2|O60502-3	HUMAN	103997	9.1	831	831.1	80.28	80.28	Protein O-GlcNAcase	7	9	379000000	0.091	0.4005	0.3118	-0.4675	-1.1824	0.5099	0.2041	-0.9357	0.6556	0.0937	0.3095
Q86VP6	0.925844	-0.000202172	0.745328	2.14803	-0.202725	-0.526816	0.670787	0.0148713	0.042872	0.609813	Q86VP6	CAND1	Q86VP6_CAND1	Q86VP6	CAND1	1	58	37	34	Q86VP6|Q86VP6-2|Q86VP6-3|F8WBB8	HUMAN	138085	30.9	79	79.1	476.82	441.66	Cullin-associated NEDD8-dissociated protein 1	37	58	6510000000	0.309	-0.2846	-0.1209	0.0067	-1.0603	0.7913	0.5502	-0.38	0.4097	0.0937	-0.0079
Q9BZE1	0.926207	-0.337735	0.743032	2.13812	0.0557767	-0.360536	-0.454471	0.03942	-0.968864	0.611206	Q9BZE1	MRPL37	Q9BZE1_MRPL37	Q9BZE1	MRPL37	1	4	4	4	Q9BZE1|A6NHR2|S4R369	HUMAN	48630.1	12.7	1560	1560.1	32.18	32.18	39S ribosomal protein L37, mitochondrial	4	4	577000000	0.127	0.137	-0.0255	-0.6545	-0.0666	-0.6161	-0.2929	0.684	-0.6052	0.0937	-2.0314
P04920	0.82097	-0.0696593	1.15045	3.94019	0.793899	-0.164617	-0.638677	-0.207199	-0.131702	0.403628	P04920	SLC4A2	P04920_SLC4A2	P04920	SLC4A2	1	8	5	5	P04920|P04920-3|P04920-2|P48751-3|P48751|P48751-2|F8WD49	HUMAN	137577	5	1131	1131.1	55.22	55.22	Anion exchange protein 2	5	8	236000000	0.05	0.4743	1.1135	-0.2404	-0.0888	-0.239	-1.0384	0.0142	-0.4286	0.0937	-0.3571
Q9Y5Q8	0.958093	0.10279	0.573878	1.42904	0.721419	-0.0688424	-0.623268	0.362416	0.122224	0.719607	Q9Y5Q8	GTF3C5	Q9Y5Q8_GTF3C5	Q9Y5Q8	GTF3C5	1	8	7	7	Q9Y5Q8|Q9Y5Q8-2|Q9Y5Q8-3|Q5T7U1|H7BY84	HUMAN	60026.2	16.7	976	976.1	66.96	66.96	General transcription factor 3C polypeptide 5	7	8	2870000000	0.167	1.6019	-0.1591	-0.4541	0.3164	-0.4833	-0.7632	1.33	-0.6052	0.0937	0.1508
Q15650	0.935022	0.00790303	0.670421	1.82806	0.762133	-0.00987978	-0.579872	-0.0884509	-0.044415	0.656439	Q15650	TRIP4	Q15650_TRIP4	Q15650	TRIP4	1	7	6	6	Q15650|H0YL91|H0YLN7	HUMAN	67000.8	12.9	920	920.1	70.54	70.54	Activating signal cointegrator 1	6	7	786000000	0.129	0.9643	0.56	-0.8081	0.7883	-1.0887	-0.071	0.2517	-0.4286	0.0937	-0.1825
Q8WTT2	0.924596	-0.0745059	0.777047	2.2855	0.490607	-0.00171762	0.345596	-0.309567	-0.897447	0.590814	Q8WTT2	NOC3L	Q8WTT2_NOC3L	Q8WTT2	NOC3L	1	8	5	5	Q8WTT2	HUMAN	93002.5	7.2	950	950.1	68.5	68.5	Nucleolar complex protein 3 homolog	5	8	411000000	0.072	0.9748	0.0064	0.4074	-0.4108	0.3983	0.2929	-0.6317	0.0126	0.0937	-1.8886
P35998	0.955811	-0.0315852	0.582281	1.46302	0.390039	0.198764	-0.593499	-0.132621	-0.0206094	0.713999	P35998	PSMC2	P35998_PSMC2	P35998	PSMC2	1	28	20	20	P35998|A0A1W2PQS1|P35998-2	HUMAN	49032.4	48.7	220	220.1	263.6	263.6	26S proteasome regulatory subunit 7	20	28	2610000000	0.487	0.0738	0.7063	0.02	0.3775	-0.8498	-0.3372	0.2327	-0.498	0.0937	-0.1349
O43592	0.641045	-0.150141	1.81545	6.80601	-1.16858	-0.614017	1.32117	-0.446494	0.157216	0.208641	O43592	XPOT	O43592_XPOT	O43592	XPOT	1	18	13	13	O43592	HUMAN	111217	20.7	399	399.1	166.24	166.24	Exportin-T	13	18	1020000000	0.207	-0.88	-1.4572	0.4207	-1.6488	2.2518	0.3905	-0.893	0	0.0843	0.2301
P78371	0.905638	0.0350086	0.872152	2.70261	0.0127262	-0.340475	-0.615721	0.263	0.855512	0.536709	P78371	CCT2	P78371_CCT2	P78371	CCT2	1	32	22	22	P78371|P78371-2|F5GWF6|F8VQ14	HUMAN	57829.5	59.4	199	199.1	284.92	284.92	T-complex protein 1 subunit beta	22	32	3450000000	0.594	-0.3372	0.3627	-1.0418	0.3608	-0.8232	-0.4082	0.2612	0.2648	0.0843	1.6267
P33991	0.972303	0.0623713	0.517603	1.20608	0.722562	0.150491	-0.278371	0.00432821	-0.287155	0.757516	P33991	MCM4	P33991_MCM4	P33991	MCM4	1	58	32	32	P33991	HUMAN	97126.8	42.4	95	95.1	439	439	DNA replication licensing factor MCM4	32	58	11700000000	0.424	1.4069	0.0382	0.0401	0.2609	-0.9029	0.3461	0.1662	-0.1576	0.0843	-0.6586
P24928	0.468195	0.687651	2.52039	9.55928	0.168076	0.19596	1.50136	1.43945	0.13341	0.110681	P24928	POLR2A	P24928_POLR2A	P24928	POLR2A	1	3	3	3	P24928|P24928-2	HUMAN	218542	2.2	1329	1329.1	42.29	42.29	DNA-directed RNA polymerase II subunit RPB1	3	3	62100000	0.022	0.6798	-0.3436	-0.9015	1.2935	1.5561	1.4466	0.95	1.9289	0.0843	0.1825
Q8N9B5	0.297008	0.224286	3.51643	12.9502	1.56408	0.251007	-1.14269	0.569548	-0.120516	0.0506971	Q8N9B5	JMY	Q8N9B5_JMY	Q8N9B5	JMY	1	5	4	4	Q8N9B5|Q8N9B5-2	HUMAN	112128	3.1	1853	1853.1	22.08	22.08	Junction-mediating and -regulatory protein	4	5	123000000	0.031	1.2383	1.8898	-0.3807	0.8827	-0.9719	-1.3135	0.95	0.1891	0.0843	-0.3253
P62140	0.279703	0.00921085	3.66703	13.4182	-1.29599	-0.819623	0.834483	1.04372	0.283462	0.0455174	P62140	PPP1CB	P62140_PPP1CB	P62140	PPP1CB	1	1	4	1	P62140	HUMAN	37984.9	14.9	1068	1068.2	40.15	7.18	Serine/threonine-protein phosphatase PP1-beta catalytic subunit	1	1	93600000	0.03	-0.664	-1.928	-1.0952	-0.544	0.4886	1.1804	1.2112	0.8762	0.0749	0.492
Q16186	0.671932	0.283302	1.72171	6.41638	-1.95159	-0.75368	1.26261	1.93296	0.926212	0.228224	Q16186	ADRM1	Q16186_ADRM1	Q16186	ADRM1	1	3	2	2	Q16186|A0A087WX59	HUMAN	42437.8	5.8	1739	1739.1	25.09	25.09	Proteasomal ubiquitin receptor ADRM1	2	3	145000000	0.058	-2.2869	-1.6162	-0.7413	-0.7661	1.5667	0.9585	-0.969	4.8349	0.0749	1.7775
P15170-3	0.731128	-0.19521	1.44032	5.216	0.737675	-0.545257	-0.613764	-0.147803	-0.406899	0.300885	P15170	GSPT1	P15170-3_GSPT1	P15170-3	GSPT1	1	79	36	36	P15170-3|P15170-2|P15170|Q8IYD1	HUMAN	69497.2	54.3	71	71.1	496.67	496.67	Isoform 3 of Eukaryotic peptide chain release factor GTP-binding subunit ERF3A	38	79	30200000000	0.543	0.6481	0.8272	-0.5409	-0.5496	-0.9613	-0.2662	-0.1947	-0.1009	0.0749	-0.8887
P51812	0.999954	0.0581083	0.322273	0.520655	0.405649	-0.321526	-0.260411	0.123853	0.342976	0.887022	P51812	RPS6KA3	P51812_RPS6KA3	P51812	RPS6KA3	1	10	13	9	P51812	HUMAN	84076.8	22.1	373	373.2	176.97	127.28	Ribosomal protein S6 kinase alpha-3	9	10	546000000	0.174	0.8431	-0.0318	0.3673	-1.0103	0.2868	-0.8076	-0.2755	0.5232	0.0749	0.611
Q7Z2T5	0.886951	0.0690197	0.916737	2.89994	-0.895808	0.0540983	0.374702	0.000954426	0.811152	0.512869	Q7Z2T5	TRMT1L	Q7Z2T5_TRMT1L	Q7Z2T5	TRMT1L	1	6	5	5	Q7Z2T5|Q7Z2T5-2	HUMAN	82944	12.5	891	891.1	73.86	73.86	TRMT1-like protein	5	6	51100000	0.125	-0.7799	-1.0117	-0.2471	0.3553	1.2109	-0.4615	-0.6032	0.6052	0.0749	1.5474
Q9BZF3-5	0.680092	-0.353648	1.67606	6.22473	1.15873	0.192566	-0.504366	-1.10132	-1.51386	0.238521	Q9BZF3	OSBPL6	Q9BZF3-5_OSBPL6	Q9BZF3-5	OSBPL6	1	4	4	4	Q9BZF3-5|Q9BZF3-3|Q9BZF3|Q9BZF3-4|Q9BZF3-2|Q9BZF3-6	HUMAN	110098	5	1414	1414.1	38.2	38.2	Isoform 5 of Oxysterol-binding protein-related protein 6	4	4	107000000	0.05	1.6493	0.6681	1.2956	-0.9104	-0.4674	-0.5414	-1.2445	-0.9582	0.0749	-3.1027
Q13616	0.935022	0.105299	0.690818	1.91444	0.231558	0.283903	-0.558663	0.329876	0.239819	0.643511	Q13616	CUL1	Q13616_CUL1	Q13616	CUL1	1	7	7	7	Q13616|A0A0C4DGX4	HUMAN	90361.5	9.1	912	912.1	71.41	71.41	Cullin-1	7	7	254000000	0.091	0.2213	0.2418	0.6344	-0.0666	-0.3452	-0.7721	0.2185	0.4413	0.0749	0.4047
Q96P70	0.897722	-0.0634352	0.888176	2.77343	-0.924492	-0.374868	0.383786	0.109337	0.489061	0.528028	Q96P70	IPO9	Q96P70_IPO9	Q96P70	IPO9	1	20	13	13	Q96P70	HUMAN	116931	16.9	370	370.1	178.18	178.18	Importin-9	13	20	3620000000	0.169	-0.9327	-0.9163	0.3272	-1.077	1.0516	-0.284	-0.418	0.6367	0.0656	0.9125
Q9BSU1	0.999954	0.167126	0.264944	0.357819	0.142773	-0.339897	0.466315	0.609035	-0.0425965	0.920912	Q9BSU1	C16orf70	Q9BSU1_C16orf70	Q9BSU1	C16orf70	1	3	3	3	Q9BSU1|Q9BSU1-2	HUMAN	48094.2	10.9	1400	1400.1	38.9	38.9	UPF0183 protein C16orf70	3	3	158000000	0.109	-0.2108	0.4963	0.7747	-1.4545	1.0569	-0.1242	-0.6982	1.9163	0.0656	-0.1508
Q15365	0.999954	-0.0775304	0.280925	0.400924	0.0911219	-0.294635	-0.258525	0.25188	-0.177495	0.911817	Q15365	PCBP1	Q15365_PCBP1	Q15365	PCBP1	1	37	13	10	Q15365	HUMAN	38010.7	62.6	262	262.1	227.33	178.09	Poly(rC)-binding protein 1	13	37	10700000000	0.626	-0.1423	0.3245	-0.3339	-0.2554	-0.4727	-0.0444	0.5605	-0.0567	0.0656	-0.4206
Q14232	0.846204	0.251464	1.06252	3.54871	-0.651673	-0.253879	1.8509	0.23157	0.0803989	0.441701	Q14232	EIF2B1	Q14232_EIF2B1	Q14232	EIF2B1	1	17	11	11	Q14232|Q14232-2|F5H0D0	HUMAN	33996.9	45.5	415	415.1	160.89	160.89	Translation initiation factor eIF-2B subunit alpha	11	17	2910000000	0.455	-0.3425	-0.9608	1.2021	-1.7098	3.0007	0.7011	-1.0497	1.5129	0.0656	0.0952
Q13885	0.943003	-0.174966	0.633677	1.67412	0.862551	-0.00371007	-0.0169461	-0.884575	-0.832147	0.680124	Q13885	TUBB2A	Q13885_TUBB2A	Q13885	TUBB2A	1	4	25	2	Q13885	HUMAN	50305.5	60.6	63	63.5	409.97	31.51	Tubulin beta-2A chain	2	4	471000000	0.035	2.0814	-0.3563	1.0418	-1.0492	-0.6108	0.5769	0.1282	-1.8974	0.0656	-1.7299
Q9P2J5	0.999954	-0.0177028	0.227735	0.265088	-0.416138	0.0257232	0.27865	-0.116662	0.139913	0.940787	Q9P2J5	LARS	Q9P2J5_LARS	Q9P2J5	LARS	1	63	35	35	Q9P2J5|Q9P2J5-2|Q9P2J5-3|A0A087WXY1	HUMAN	135662	36.3	65	65.1	507.02	507.02	Leucine--tRNA ligase, cytoplasmic	35	63	6900000000	0.363	-0.3741	-0.4581	0.601	-0.5496	0.6904	-0.1331	-0.6935	0.4602	0.0656	0.2143
P27635	0.979974	0.0774445	0.477619	1.05323	0.466894	0.154806	0.308874	-0.334116	-0.209235	0.784652	P27635	RPL10	P27635_RPL10	P27635	RPL10	1	47	13	3	P27635|A0A087WV22|Q96L21	HUMAN	25059.9	48.1	302	302.1	204.78	63.48	60S ribosomal protein L10	13	47	29900000000	0.481	0.9274	0.0064	0.3873	-0.0777	0.6532	-0.0355	-0.3467	-0.3215	0.0656	-0.484
Q15149	0.999954	0.0557533	0.265527	0.359357	0.517749	0.165222	-0.347867	0.0814814	-0.137819	0.920586	Q15149	PLEC	Q15149_PLEC	Q15149	PLEC	1	60	52	48	Q15149|Q15149-2|Q15149-3|Q15149-6|Q15149-5|Q15149-4|Q15149-9|Q15149-8|Q15149-7	HUMAN	533778	13.5	47	47.1	586.69	528.85	Plectin	52	60	3540000000	0.135	1.4491	-0.4136	0.2805	0.05	-0.0212	-0.6745	0.8122	-0.6493	0.0656	-0.3412
A0FGR8-6	0.274385	-0.0313267	3.72831	13.6056	1.45417	0.200426	-0.384939	-1.06232	-0.363972	0.0435951	A0FGR8	ESYT2	A0FGR8-6_ESYT2	A0FGR8-6	ESYT2	1	19	14	14	A0FGR8-6|A0A087WXU3|A0FGR8|A0FGR8-2|A0FGR8-4|A0FGR8-5	HUMAN	105220	16.2	383	383.1	174.66	174.66	Isoform 6 of Extended synaptotagmin-2	14	19	1610000000	0.162	1.2857	1.6226	0.4675	-0.0666	-0.1753	-0.5946	-1.0782	-1.0464	0.0656	-0.7935
Q8TAG9	0.906146	-0.070647	0.864376	2.66829	-0.707798	0.472429	-0.647062	0.428959	0.100237	0.540968	Q8TAG9	EXOC6	Q8TAG9_EXOC6	Q8TAG9	EXOC6	1	2	2	2	Q8TAG9|E7EW84|B1AP46|Q8TAG9-2	HUMAN	94462.3	3.7	1760	1760.1	24.61	24.61	Exocyst complex component 6	2	2	56800000	0.037	-0.5375	-0.8781	0.0067	0.9382	-0.6108	-0.6834	1.482	-0.6241	0.0656	0.1349
A0A087WTP3	0.865435	0.06593	0.989718	3.22434	0.0471766	0.565566	-0.395841	0.794127	-0.681379	0.475956	A0A087WTP3	NotFound	A0A087WTP3_NotFound	A0A087WTP3	KHSRP	1	4	4	4	A0A087WTP3|Q92945	HUMAN	73482.9	4.6	1431	1431.1	37.39	37.39	Far upstream element-binding protein 2	4	4	211000000	0.046	-0.6692	0.7636	0.3539	0.7772	-0.6586	-0.1331	1.292	0.2963	0.0656	-1.4283
A0A087X020	0.944637	0.0410836	0.629209	1.65556	-0.475494	0.605057	0.130153	0.273965	-0.328263	0.683037	A0A087X020	NotFound	A0A087X020_NotFound	A0A087X020	SBDS	1	6	5	5	A0A087X020|Q9Y3A5	HUMAN	29149.4	26.8	858	858.1	77.15	77.15	Ribosome maturation protein SBDS	5	6	266000000	0.268	-0.0474	-0.9036	1.3156	-0.1055	0.2337	0.0266	0.2327	0.3152	0.0656	-0.7221
Q8N1G2	0.950735	0.242426	0.609842	1.57555	-0.246074	0.792512	0.410026	0.226843	0.0288202	0.695737	Q8N1G2	CMTR1	Q8N1G2_CMTR1	Q8N1G2	CMTR1	1	13	9	9	Q8N1G2	HUMAN	96231.9	13.1	668	668.1	101.77	101.77	Cap-specific mRNA (nucleoside-2'-O-)-methyltransferase 1	9	13	644000000	0.131	-0.664	0.1718	-0.1803	1.7653	0.6692	0.1509	-0.038	0.4917	0.0656	-0.0079
P52434	0.679618	0.0416467	1.68162	6.24813	-0.593063	1.09726	-0.674211	-0.0870082	0.465255	0.23724	P52434	POLR2H	P52434_POLR2H	P52434	POLR2H	1	5	5	5	P52434|P52434-4|P52434-3|P52434-2|P52434-5	HUMAN	17200	41.3	1097	1097.1	57.75	57.75	DNA-directed RNA polymerases I, II, and III subunit RPABC3	5	5	245000000	0.413	0.0738	-1.2599	0.7012	1.4933	-0.2124	-1.136	-0.1425	-0.0315	0.0656	0.8649
P29401-2	0.999954	-0.0734493	0.144009	0.101856	0.112051	-0.732203	0.103668	0.513925	-0.364688	0.97682	P29401	TKT	P29401-2_TKT	P29401-2	TKT	1	5	5	5	P29401-2|P29401|A0A0B4J1R6|E9PFF2|F8W888	HUMAN	69497	12.5	1268	1268.1	46.06	46.06	Isoform 2 of Transketolase	5	5	175000000	0.125	0.1159	0.1082	-3.5795	2.1151	-1.2215	1.4289	0.076	0.9519	0.0562	-0.7856
Q9GZT9	0.955811	0.066015	0.583681	1.4687	-0.049861	-0.246143	1.2587	0.485914	-1.11853	0.713067	Q9GZT9	EGLN1	Q9GZT9_EGLN1	Q9GZT9	EGLN1	1	2	2	2	Q9GZT9|Q9GZT9-2|Q9GZT9-3	HUMAN	46876	4.6	1741	1741.1	25.02	25.02	Egl nine homolog 1	2	2	42700000	0.046	-0.5006	0.4009	1.6228	-2.1151	-0.1806	2.698	-0.4465	1.4183	0.0562	-2.2933
Q9HAV4	0.976104	0.032973	0.502921	1.14937	-0.475892	-0.182	0.814427	-0.146737	0.155067	0.767474	Q9HAV4	XPO5	Q9HAV4_XPO5	Q9HAV4	XPO5	1	20	14	14	Q9HAV4|E2QRM3	HUMAN	138420	15.4	335	335.1	193.84	193.84	Exportin-5	14	20	1470000000	0.154	-0.2582	-0.6936	0.9683	-1.3323	1.5667	0.0621	-0.4132	0.1198	0.0562	0.2539
O76021	0.715134	-0.0351701	1.5342	5.62136	0.810552	-0.151646	0.0944441	-1.04856	0.119358	0.274072	O76021	RSL1D1	O76021_RSL1D1	O76021	RSL1D1	1	8	5	5	O76021|O76021-2	HUMAN	55199.7	12	933	933.1	69.66	69.66	Ribosomal L1 domain-containing protein 1	5	8	648000000	0.12	1.0802	0.5409	0.374	-0.6773	-0.2815	0.4704	-0.5842	-1.5129	0.0562	0.1825
Q7Z6Z7	0.999954	-0.046438	0.10383	0.0495821	0.2071	-0.128808	-0.135569	-0.14747	-0.0274425	0.988648	Q7Z6Z7	HUWE1	Q7Z6Z7_HUWE1	Q7Z6Z7	HUWE1	1	16	16	16	Q7Z6Z7|Q7Z6Z7-3|Q7Z6Z7-2	HUMAN	485819	4.4	337	337.1	193.08	193.08	E3 ubiquitin-protein ligase HUWE1	16	16	684000000	0.044	0.5796	-0.1654	-0.0134	-0.2443	-0.1646	-0.1065	0.285	-0.5799	0.0562	-0.1111
O43143	0.939321	-0.0548393	0.653137	1.75536	0.00253531	0.298757	-1.003	0.201029	0.226483	0.667519	O43143	DHX15	O43143_DHX15	O43143	DHX15	1	6	6	6	O43143	HUMAN	91730	7.9	1046	1046.1	61.12	61.12	Pre-mRNA-splicing factor ATP-dependent RNA helicase DHX15	6	6	253000000	0.079	-0.3004	0.3054	-0.374	0.9715	0.1062	-2.1122	0.0427	0.3593	0.0562	0.3968
P53350	0.935022	-0.0744246	0.683021	1.88135	-0.482404	-0.669049	0.0360236	0.386609	0.356698	0.648433	P53350	PLK1	P53350_PLK1	P53350	PLK1	1	17	11	11	P53350|I3L387	HUMAN	68995.2	22.2	477	477.1	139.51	139.51	Serine/threonine-protein kinase PLK1	11	17	1150000000	0.222	-0.3794	-0.5854	-0.9884	-0.3497	-0.3983	0.4704	-0.456	1.2292	0.0468	0.6666
Q96J02	0.279703	-0.0417352	3.67592	13.4455	-1.76075	-0.639396	0.630116	0.922952	0.638397	0.0452324	Q96J02	ITCH	Q96J02_ITCH	Q96J02	ITCH	1	11	10	10	Q96J02|Q96J02-2|Q96J02-3	HUMAN	103657	13.6	455	455.1	145.21	145.21	E3 ubiquitin-protein ligase Itchy homolog	10	11	912000000	0.136	-1.428	-2.0935	-0.8014	-0.4774	0	1.2602	0.4465	1.3994	0.0468	1.23
P57740	0.931655	0.101421	0.722174	2.04836	-0.373436	0.0558022	0.766105	-0.262356	0.320989	0.62397	P57740	NUP107	P57740_NUP107	P57740	NUP107	1	46	27	27	P57740|P57740-2|P57740-3|G3V1T4	HUMAN	107114	35.4	112	112.1	398.84	398.84	Nuclear pore complex protein Nup107	27	46	8400000000	0.354	-0.2951	-0.4518	0.2337	-0.1221	1.195	0.3372	-0.9975	0.4728	0.0468	0.5951
O75694	0.909273	-0.0352464	0.841193	2.56616	0.679959	0.140282	-0.32582	-0.376665	-0.293988	0.553839	O75694	NUP155	O75694_NUP155	O75694	NUP155	1	34	21	21	O75694|O75694-2|E9PF10	HUMAN	156794	21.7	163	163.1	323.33	323.33	Nuclear pore complex protein Nup155	21	34	2850000000	0.217	0.6218	0.7381	0.3139	-0.0333	-0.5895	-0.0621	-0.0095	-0.7438	0.0468	-0.6348
E7ESZ7	0.999954	0.129565	0.188017	0.179177	0.0497616	0.197609	0.348741	-0.0232836	0.0749985	0.959582	E7ESZ7	NotFound	E7ESZ7_NotFound	E7ESZ7	NDUFA10	1	26	14	14	E7ESZ7|A0A087WXC5|O95299|O95299-2|Q8N1B9	HUMAN	45079.7	32.3	307	307.1	202.42	202.42	NADH dehydrogenase [ubiquinone] 1 alpha subcomplex subunit 10, mitochondrial	14	26	3060000000	0.323	0.195	-0.0954	0.4341	-0.0389	0.7064	-0.0089	-0.1852	0.1387	0.0468	0.1032
A0A087WXF8	0.998061	-0.0654375	0.36493	0.655202	-0.463812	0.401375	0.345212	-0.085854	-0.524108	0.859963	A0A087WXF8	ZCCHC17	A0A087WXF8_ZCCHC17	A0A087WXF8	ZCCHC17	1	2	2	2	A0A087WXF8|A0A0D9SEW3|Q9NP64|Q9NP64-3|Q9NP64-2|A0A087WXU5|A0A087WYF0|A0A087WYV3	HUMAN	30030.8	9.8	1734	1734.1	25.23	25.23	Nucleolar protein of 40 kDa	2	2	69900000	0.098	0.4532	-1.3808	0.9082	-0.1055	0.6904	0	-0.9975	0.8258	0.0468	-1.0951
Q07864	0.991809	-0.0661282	0.389835	0.738294	-0.29847	-0.547771	0.238993	0.305483	-0.0288753	0.843666	Q07864	POLE	Q07864_POLE	Q07864	POLE	1	7	6	6	Q07864|F5H1D6|F5H7E4	HUMAN	264195	3.4	893	893.1	73.65	73.65	DNA polymerase epsilon catalytic subunit A	6	7	126000000	0.034	-0.1897	-0.4072	0.1202	-1.2157	0.478	0	-0.4417	1.0527	0.0375	-0.0952
Q99959	0.827168	-0.175291	1.10391	3.7331	-0.631142	-0.237719	1.21296	-0.211683	-1.00887	0.423341	Q99959	PKP2	Q99959_PKP2	Q99959	PKP2	1	2	2	2	Q99959|Q99959-2	HUMAN	97926.6	3.1	1890	1890.1	21.01	21.01	Plakophilin-2	2	2	234000000	0.031	-0.2951	-0.9672	0.8014	-1.2768	2.204	0.2219	0.1187	-0.5421	0.0375	-2.0552
Q14195-2	0.986443	-0.0579064	0.417776	0.835052	0.0524957	-0.0817452	-0.558523	0.128737	0.169504	0.825078	Q14195	DPYSL3	Q14195-2_DPYSL3	Q14195-2	DPYSL3	1	20	14	14	Q14195-2|Q14195	HUMAN	74366.4	23.5	395	395.1	167.7	167.7	Isoform LCRMP-4 of Dihydropyrimidinase-related protein 3	14	20	2690000000	0.235	-0.1686	0.2736	-0.1135	-0.05	-0.4514	-0.6656	0.4655	-0.208	0.0375	0.3015
P49959	0.806854	-0.141518	1.20141	4.16651	0.655302	-0.0590863	-0.860444	-0.235943	-0.207417	0.383133	P49959	MRE11	P49959_MRE11	P49959	MRE11	1	75	31	31	P49959|F8W7U8|P49959-3|P49959-2|F5GXT0	HUMAN	80934.2	45.4	89	89.1	447.36	447.36	Double-strand break repair protein MRE11	31	75	23000000000	0.454	1.0434	0.2673	0.2538	-0.3719	-0.9931	-0.7277	0.19	-0.6619	0.0375	-0.4523
Q9P273	0.898038	0.0682723	0.88547	2.76146	-0.707897	0.345847	0.343849	0.217831	0.141731	0.529485	Q9P273	TENM3	Q9P273_TENM3	Q9P273	TENM3	1	6	6	6	Q9P273|Q6N022	HUMAN	305281	2.6	827	827.1	80.87	80.87	Teneurin-3	6	6	182000000	0.026	-1.1804	-0.2354	0.4474	0.2443	0.3771	0.3106	0.152	0.2837	0.0375	0.246
P17706	0.801566	0.205304	1.22016	4.24962	1.31006	0.486569	-0.377881	-0.172907	-0.21932	0.37587	P17706	PTPN2	P17706_PTPN2	P17706	PTPN2	1	3	2	2	P17706|P17706-2|P17706-3|K7EQG9|P17706-4|K7ER87	HUMAN	48871.8	6.7	1579	1579.1	31.25	31.25	Tyrosine-protein phosphatase non-receptor type 2	2	3	137000000	0.067	1.4175	1.2026	-0.6812	1.6543	-0.8179	0.0621	0.19	-0.5358	0.0375	-0.4761
Q6FI13	0.0986831	1.29122	6.69874	21.0571	0.599575	7.41657	4.16857	-2.9017	-2.82691	0.00783953	Q6FI13	HIST2H2AA3	Q6FI13_HIST2H2AA3	Q6FI13	HIST2H2AA3	1	7	4	1	Q6FI13|Q16777	HUMAN	14095.2	50.7	1120	1120.1	55.81	15.22	Histone H2A type 2-A	4	7	2770000000	0.507	3.0826	-1.8835	10.2977	4.5355	6.713	1.6241	-2.5507	-3.2527	-3.7097	-1.9441
Q92551	0.12432	0.384658	5.89598	19.3061	2.58174	0.659032	-0.100349	-0.751821	-0.46531	0.0117324	Q92551	IP6K1	Q92551_IP6K1	Q92551	IP6K1	1	8	7	7	Q92551|Q92551-2|C9JNA8	HUMAN	50919.3	20.6	672	672.1	101.44	101.44	Inositol hexakisphosphate kinase 1	7	8	993000000	0.206	2.2237	2.9398	0.9683	0.3497	0.0478	-0.2485	-0.0475	-1.4561	0.0375	-0.9681
Q13347	0.825068	0.303319	1.12396	3.82238	0.513772	0.848562	-0.425819	0.279647	0.300435	0.414727	Q13347	EIF3I	Q13347_EIF3I	Q13347	EIF3I	1	13	8	8	Q13347	HUMAN	36900.6	25.5	731	731.1	90.85	90.85	Eukaryotic translation initiation factor 3 subunit I	8	13	743000000	0.255	0.6903	0.3372	0.2538	1.4434	-0.8073	-0.0444	0.6412	-0.0819	0.0375	0.5634
O14715	0.308558	0.0416951	3.42599	12.6639	-3.13851	0.943718	0.490704	1.46136	0.451203	0.0541519	O14715	RGPD8	O14715_RGPD8	O14715	RGPD8	1	6	33	4	O14715|Q99666|J3KQ37|F8W705|Q99666-2	HUMAN	200302	19.6	7	7.2	417.58	45.23	RANBP2-like and GRIP domain-containing protein 8	4	6	202000000	0.031	-4.2472	-2.0298	-0.4608	2.3482	-0.6161	1.5975	0.5462	2.3765	0.0375	0.8649
O75330-3	0.825068	0.0342356	1.12326	3.81922	0.629601	1.06045	-0.651814	0.241004	-1.10806	0.415028	O75330	HMMR	O75330-3_HMMR	O75330-3	HMMR	1	25	19	19	O75330-3|O75330|O75330-2|O75330-4	HUMAN	84626.5	28.8	245	245.1	238.86	238.86	Isoform 3 of Hyaluronan mediated motility receptor	19	25	1600000000	0.288	1.291	-0.0318	1.9099	0.211	-0.3718	-0.9319	1.3015	-0.8195	0.0375	-2.2536
A0A0A0MSG2	0.950735	-0.385288	0.609788	1.57533	-0.497467	-0.0595947	-0.947551	-0.431911	0.0100843	0.695772	A0A0A0MSG2	NotFound	A0A0A0MSG2_NotFound	A0A0A0MSG2	FHL2	1	6	6	6	A0A0A0MSG2|J3KNW4|Q14192	HUMAN	47062.8	13.1	1018	1018.1	63.93	63.93	Four and a half LIM domains protein 2	6	6	395000000	0.131	0.195	-1.1899	-0.6077	0.4885	-0.8922	-1.0029	-1.7337	0.8699	0.0281	-0.0079
P49593	0.928018	0.26553	0.737232	2.11311	0.827355	0.0171625	0.227218	0.428338	-0.172425	0.614736	P49593	PPM1F	P49593_PPM1F	P49593	PPM1F	1	8	7	7	P49593|A8MX49|P49593-2|B5MCT7	HUMAN	50001.1	23.5	633	633.1	106.18	106.18	Protein phosphatase 1F	7	8	250000000	0.235	1.4702	0.1845	-0.4875	0.5218	0.6586	-0.2041	0.5415	0.3152	0.0281	-0.373
O60264	0.897722	-0.00316043	0.893081	2.79513	0.68324	0.0247888	-0.0106568	-0.532814	-0.18036	0.525396	O60264	SMARCA5	O60264_SMARCA5	O60264	SMARCA5	1	21	16	9	O60264	HUMAN	122588	15.6	363	363.1	181.73	109.4	SWI/SNF-related matrix-associated actin-dependent regulator of chromatin subfamily A member 5	16	21	2700000000	0.156	0.9274	0.4391	0.2938	-0.2443	0.0053	-0.0266	-0.4037	-0.6619	0.0281	-0.3888
Q96A33	0.619393	0.0782608	1.89332	7.12557	1.19801	0.204658	-0.535742	-0.493638	0.0180195	0.19384	Q96A33	CCDC47	Q96A33_CCDC47	Q96A33	CCDC47	1	19	12	12	Q96A33|Q96A33-2|A0A087WYW6	HUMAN	56158.2	31.2	420	420.1	157.41	157.41	Coiled-coil domain-containing protein 47	12	19	2190000000	0.312	1.3016	1.0945	0.748	-0.3386	-0.2284	-0.8431	-0.1615	-0.8258	0.0281	0.0079
P54886	0.999954	0.0558254	0.146657	0.105935	0.0229669	0.248781	-0.07631	-0.11684	0.200529	0.975903	P54886	ALDH18A1	P54886_ALDH18A1	P54886	ALDH18A1	1	77	31	31	P54886|P54886-2	HUMAN	88042.4	46	90	90.1	446.81	446.81	Delta-1-pyrroline-5-carboxylate synthase	31	77	23500000000	0.46	0.1159	-0.07	0.5142	-0.0167	-0.0106	-0.142	-0.095	-0.1387	0.0281	0.373
Q6NUQ4	0.431756	0.270892	2.67948	10.1381	1.88836	0.317431	0.416316	-0.694489	-0.573152	0.0968698	Q6NUQ4	TMEM214	Q6NUQ4_TMEM214	Q6NUQ4	TMEM214	1	10	8	8	Q6NUQ4|Q6NUQ4-2	HUMAN	78004.9	12.1	739	739.1	89.74	89.74	Transmembrane protein 214	8	10	623000000	0.121	2.1605	1.6162	1.2622	-0.6273	0.6108	0.2219	-0.1282	-1.2607	0.0281	-1.1744
P35250	0.825068	-0.124588	1.11536	3.78409	-0.135266	0.363449	-1.0741	0.673137	-0.450156	0.418399	P35250	RFC2	P35250_RFC2	P35250	RFC2	1	7	7	7	P35250|P35250-2|A0A087WVY3	HUMAN	39613	32.2	649	649.1	104.14	104.14	Replication factor C subunit 2	7	7	593000000	0.322	0.3531	-0.6236	1.2154	-0.4885	-0.4886	-1.6596	1.1067	0.2395	0.0281	-0.9284
Q8NEN9	0.604662	0.131993	1.96972	7.43532	1.22898	0.659389	0.216142	-0.887261	-0.557281	0.180496	Q8NEN9	PDZD8	Q8NEN9_PDZD8	Q8NEN9	PDZD8	1	14	10	10	Q8NEN9	HUMAN	129759	10.5	538	538.1	124.04	124.04	PDZ domain-containing protein 8	10	14	1120000000	0.105	0.7272	1.7308	0.8081	0.5107	0.308	0.1242	-0.0095	-1.765	0.0281	-1.1427
P40763	0.465323	0.0640142	2.5382	9.62485	-1.36762	1.23905	0.414499	0.182762	-0.148619	0.109022	P40763	STAT3	P40763_STAT3	P40763	STAT3	1	5	5	5	P40763|P40763-2|P40763-3|G8JLH9	HUMAN	88865	9.7	922	922.1	70.45	70.45	Signal transducer and activator of transcription 3	5	5	109000000	0.097	-1.3226	-1.4126	1.7897	0.6884	0.6426	0.1864	-0.6935	1.059	0.0281	-0.3253
Q9BTY2	0.517734	-0.439524	2.299	8.72823	0.832177	-0.561773	-1.69832	-1.01713	0.247423	0.134022	Q9BTY2	FUCA2	Q9BTY2_FUCA2	Q9BTY2	FUCA2	1	3	3	3	Q9BTY2|Q9BTY2-2	HUMAN	54408	7.4	1616	1616.1	29.91	29.91	Plasma alpha-L-fucosidase	3	3	118000000	0.074	-0.2319	1.8962	-1.3289	0.2054	-0.9294	-2.4672	-1.2967	-0.7375	0.0187	0.4761
Q99615	0.919077	-0.142534	0.789074	2.33787	0.418027	-0.387565	-0.777845	-0.0103655	0.0450763	0.583731	Q99615	DNAJC7	Q99615_DNAJC7	Q99615	DNAJC7	1	8	5	5	Q99615|Q99615-2|K7EPP7|K7ELJ8	HUMAN	57238.6	13.9	1128	1128.1	55.35	55.35	DnaJ homolog subfamily C member 7	5	8	372000000	0.139	0.7851	0.0509	-0.5142	-0.2609	-0.3665	-1.1892	0.6222	-0.643	0.0187	0.0714
P50991	0.999954	0.080445	0.334484	0.558102	-0.232055	0.122006	0.341438	0.300334	-0.129498	0.879407	P50991	CCT4	P50991_CCT4	P50991	CCT4	1	45	22	21	P50991|P50991-2	HUMAN	58436.7	50.8	127	127.2	329.36	316.74	T-complex protein 1 subunit delta	21	45	8560000000	0.489	-0.4005	-0.0636	-0.1002	0.3442	0.1859	0.497	0.0522	0.5484	0.0187	-0.2777
P49368	0.999954	0.0737127	0.115994	0.0634614	-0.135365	0.163752	0.147589	0.242735	-0.050146	0.985494	P49368	CCT3	P49368_CCT3	P49368	CCT3	1	70	30	30	P49368|B4DUR8|P49368-2	HUMAN	61103.4	62.3	91	91.1	443.93	443.93	T-complex protein 1 subunit gamma	30	70	16600000000	0.623	-0.2898	0.0191	-0.4608	0.7883	-0.2018	0.497	0.019	0.4665	0.0187	-0.119
G8JLB6	0.999954	0.0865094	0.142056	0.0988958	0.052446	0.187853	-0.0922778	0.28706	-0.00253485	0.977486	G8JLB6	HNRNPH1	G8JLB6_HNRNPH1	G8JLB6	HNRNPH1	1	30	16	10	G8JLB6|P31943|E9PCY7|D6RIH9|D6R9D3	HUMAN	51514.2	50.6	231	231.1	252.94	155.91	Heterogeneous nuclear ribonucleoprotein H	16	30	10100000000	0.506	0.0158	0.0891	-0.2738	0.6495	-0.0159	-0.1686	0.4417	0.1324	0.0187	-0.0238
Q9NSD9	0.999954	0.00731244	0.106887	0.052907	-0.256265	0.228843	0.0415093	-0.0106985	0.0331735	0.987892	Q9NSD9	FARSB	Q9NSD9_FARSB	Q9NSD9	FARSB	1	28	17	17	Q9NSD9|Q9NSD9-2	HUMAN	66742	30.8	239	239.1	241.1	241.1	Phenylalanine--tRNA ligase beta subunit	17	28	2170000000	0.308	-0.2898	-0.2227	1.0017	-0.544	0.154	-0.071	0.1425	-0.1639	0.0187	0.0476
O14828	0.673503	0.132957	1.70681	6.35398	-0.727384	0.231137	-0.125192	1.15783	0.128396	0.231527	O14828	SCAMP3	O14828_SCAMP3	O14828	SCAMP3	1	10	5	5	O14828|O14828-2	HUMAN	38685.6	17.5	908	908.1	71.54	71.54	Secretory carrier-associated membrane protein 3	5	10	1300000000	0.175	-0.3794	-1.0754	-0.2872	0.7494	-0.632	0.3816	1.1495	1.1662	0.0187	0.2381
Q9NX20	0.950735	0.104407	0.610541	1.57843	0.0468286	0.684618	-0.00199161	-0.359619	0.152201	0.695276	Q9NX20	MRPL16	Q9NX20_MRPL16	Q9NX20	MRPL16	1	10	5	5	Q9NX20	HUMAN	28505.8	25	901	901.1	72.21	72.21	39S ribosomal protein L16, mitochondrial	5	10	1150000000	0.25	-0.0527	0.1464	1.0084	0.3608	-0.5099	0.5059	-0.133	-0.5862	0.0187	0.2857
Q9BPX3	0.725278	-0.0569312	1.48378	5.4042	0.260789	0.830547	-1.06904	0.0804381	-0.387391	0.288125	Q9BPX3	NCAPG	Q9BPX3_NCAPG	Q9BPX3	NCAPG	1	9	6	6	Q9BPX3	HUMAN	115416	7.2	753	753.1	87	87	Condensin complex subunit 3	6	9	412000000	0.072	0.7061	-0.1845	0.5009	1.1602	-0.2921	-1.846	0.0285	0.1324	0.0187	-0.7935
Q3YEC7-2	0.909273	0.0117026	0.833876	2.53399	-0.532961	0.942056	0.308454	0.36317	-1.02221	0.557957	Q3YEC7	RABL6	Q3YEC7-2_RABL6	Q3YEC7-2	RABL6	1	3	3	3	Q3YEC7-2|Q3YEC7|Q3YEC7-3|F2Z2T0|Q3YEC7-6|Q3YEC7-5|Q3YEC7-4	HUMAN	79919.7	5.6	1463	1463.1	35.8	35.8	Isoform 2 of Rab-like protein 6	3	3	138000000	0.056	0.0158	-1.0817	1.7897	0.0944	0.2974	0.3195	1.653	-0.9266	0.0187	-2.0631
Q13596	0.00757918	-0.47235	21.5482	39.4645	-4.107	-2.61858	-0.730465	2.26397	2.83033	0.000113122	Q13596	SNX1	Q13596_SNX1	Q13596	SNX1	1	7	7	5	Q13596|Q13596-2|H0YK42|Q13596-3	HUMAN	59182.5	14.3	485	485.2	74	41.71	Sorting nexin-1	5	7	271000000	0.103	-3.4989	-4.7151	-3.5995	-1.6377	-0.6267	-0.8342	2.0947	2.4332	3.3912	2.2695
P18085	0.101571	0.208005	6.54142	20.7262	-1.72122	-1.34953	4.1873	-0.369074	0.292555	0.00846019	P18085	ARF4	P18085_ARF4	P18085	ARF4	1	8	9	4	P18085|C9JAK5|U3KQF2	HUMAN	20624.5	53.8	308	308.3	147.71	49	ADP-ribosylation factor 4	4	8	814000000	0.238	-1.349	-2.0935	-0.8949	-1.8042	3.946	4.4286	-2.1565	1.4183	-0.7401	1.3252
Q07960	0.943003	-0.247412	0.635259	1.6807	0.418077	-0.660887	-0.158001	-0.388629	-0.447622	0.679095	Q07960	ARHGAP1	Q07960_ARHGAP1	Q07960	ARHGAP1	1	10	9	9	Q07960	HUMAN	50491.8	29.3	640	640.1	105.46	105.46	Rho GTPase-activating protein 1	9	10	742000000	0.293	-0.0738	0.9099	0.2271	-1.5488	0.0212	-0.3372	-0.0712	-0.706	0.0094	-0.9046
Q14678	0.144349	-0.0918618	5.39449	18.1264	-2.12275	-0.343841	0.744302	0.988497	0.27448	0.0153943	Q14678	KANK1	Q14678_KANK1	Q14678	KANK1	1	30	19	19	Q14678|Q14678-2	HUMAN	149112	21.3	200	200.1	282.91	282.91	KN motif and ankyrin repeat domain-containing protein 1	19	30	3730000000	0.213	-1.6493	-2.5962	-0.6211	-0.0666	0.2284	1.2602	1.1827	0.7943	0.0094	0.5396
P61221	0.972303	-0.0787896	0.521177	1.21999	-0.472859	-0.329605	0.325016	-0.194947	0.278448	0.755095	P61221	ABCE1	P61221_ABCE1	P61221	ABCE1	1	10	8	8	P61221|D6R9I9	HUMAN	68283	19.3	885	885.1	74.1	74.1	ATP-binding cassette sub-family E member 1	8	10	339000000	0.193	-0.3794	-0.5663	-0.7813	0.1221	-0.1487	0.7987	-0.1377	-0.2521	0.0094	0.5475
Q8N163-2	0.999954	-0.106069	0.246788	0.311185	0.0275404	-0.303855	-0.301466	0.379995	-0.332561	0.930854	Q8N163	CCAR2	Q8N163-2_CCAR2	Q8N163-2	CCAR2	1	8	6	6	Q8N163-2|Q8N163|G3V119	HUMAN	103769	7.6	924	924.1	70.35	70.35	Isoform 2 of Cell cycle and apoptosis regulator protein 2	6	8	181000000	0.076	0.685	-0.6299	-0.6077	0	-0.2124	-0.3905	1.4345	-0.6745	0.0094	-0.6745
Q5SW79	0.960655	0.0596624	0.567544	1.40355	-0.124329	-0.227826	-0.227253	0.714333	0.163388	0.723845	Q5SW79	CEP170	Q5SW79_CEP170	Q5SW79	CEP170	1	12	12	12	Q5SW79|Q5SW79-3|Q5SW79-2|E7EMW0|E7EWM2|Q96L14	HUMAN	175689	9.3	453	453.1	145.66	145.66	Centrosomal protein of 170 kDa	12	12	385000000	0.093	-0.4268	0.1782	-0.6277	0.1721	-0.632	0.1775	1.2017	0.2269	0.0094	0.3174
P78406	0.881679	0.0271058	0.929221	2.95533	0.887705	0.0173549	-0.266526	-0.444208	-0.0587975	0.506369	P78406	RAE1	P78406_RAE1	P78406	RAE1	1	30	16	16	P78406|E9PQ57|E9PPG9	HUMAN	41595	46.7	279	279.1	216.82	216.82	mRNA export factor	16	30	8240000000	0.467	1.1646	0.6109	0.5676	-0.5329	0.2124	-0.7455	-0.2517	-0.6367	0.0094	-0.127
A0A0C4DG89	0.553613	-0.00915935	2.15542	8.1729	0.372044	0.248479	-1.43871	0.585196	0.187193	0.152303	A0A0C4DG89	DDX46	A0A0C4DG89_DDX46	A0A0C4DG89	DDX46	1	5	5	5	A0A0C4DG89|Q7L014|D6RJA6	HUMAN	117973	4.6	1314	1314.1	42.9	42.9	Probable ATP-dependent RNA helicase DDX46	5	5	243000000	0.046	0.7377	0.0064	-0.1803	0.6773	-1.2799	-1.5975	1.2397	-0.0693	0.0094	0.365
P49411	0.999954	0.0931586	0.2286	0.267114	0.184928	0.417424	0.170754	0.0173128	-0.324626	0.940348	P49411	TUFM	P49411_TUFM	P49411	TUFM	1	54	22	22	P49411|H3BNU3	HUMAN	49883	59.9	146	146.1	344.33	344.33	Elongation factor Tu, mitochondrial	22	54	19500000000	0.599	0.8853	-0.5154	0.8682	-0.0333	0.4036	-0.0621	0.665	-0.6304	0.0094	-0.6586
Q27J81	0.536649	0.900832	2.2267	8.45021	3.67311	0.454456	-2.12221	-1.19574	3.69455	0.142882	Q27J81	INF2	Q27J81_INF2	Q27J81	INF2	1	2	2	2	Q27J81|Q27J81-2	HUMAN	136934	1.9	1613	1613.1	29.95	29.95	Inverted formin-2	2	2	37300000	0.019	0.8431	6.5031	0.2872	0.6218	-0.4992	-3.7452	-1.862	-0.5295	0.0094	7.3797
O75306	0.906146	0.149406	0.856889	2.63527	-0.292107	0.474724	1.12099	0.0180009	-0.574585	0.545096	O75306	NDUFS2	O75306_NDUFS2	O75306	NDUFS2	1	5	5	5	O75306|O75306-2	HUMAN	52944.1	9.2	1028	1028.1	63.3	63.3	NADH dehydrogenase [ubiquinone] iron-sulfur protein 2, mitochondrial	5	5	443000000	0.092	0.4848	-1.069	1.4158	-0.4663	1.9491	0.2929	-0.0522	0.0883	0.0094	-1.1585
Q5T3I0	0.731088	0.0128321	1.45523	5.28067	0.388697	1.12706	-0.821171	-0.698596	0.0681654	0.296437	Q5T3I0	NotFound	Q5T3I0_NotFound	Q5T3I0	GPATCH4	1	4	3	3	Q5T3I0|A0A0A0MRK1|Q5T3I0-3|E9PAV9	HUMAN	50608.5	7.1	1449	1449.1	36.51	36.51	G patch domain-containing protein 4	3	4	251000000	0.071	-0.0053	0.7827	0.561	1.6932	-1.8376	0.1952	-0.1995	-1.1977	0.0094	0.127
P42771-4	0.933462	0.541516	0.715167	2.01833	-0.991354	1.22895	0.0775329	0.55077	1.84168	0.6283	P42771	CDKN2A	P42771-4_CDKN2A	P42771-4	CDKN2A	1	2	2	2	P42771-4|P42771|J3QRG6|K7ENC6|P42771-2|K7ES20|P42772	HUMAN	17997.1	14.3	1693	1693.1	26.97	26.97	Isoform 5 of Cyclin-dependent kinase inhibitor 2A	2	2	24600000	0.143	-2.4345	0.4518	-0.995	3.4529	-0.2443	0.3994	2.356	-1.2544	0.0094	3.674
Q9ULH0	0.935022	-0.051285	0.668161	1.81853	0.194572	-0.677953	-0.401186	0.144096	0.484046	0.657881	Q9ULH0	KIDINS220	Q9ULH0_KIDINS220	Q9ULH0	KIDINS220	1	26	20	20	Q9ULH0|Q9ULH0-4|Q9ULH0-2|A0A1W2PPB7|Q9ULH0-3|Q9ULH0-5|F8WAY8	HUMAN	198136	12.4	263	263.1	227.26	227.26	Kinase D-interacting substrate of 220 kDa	20	26	1610000000	0.124	-0.1581	0.5472	-1.4558	0.0999	-0.6426	-0.1597	0.2945	-0.0063	0	0.9681
O95197	0.871837	-0.122373	0.964798	3.11343	0.701285	-0.480495	-0.266526	-0.228885	-0.337245	0.488267	O95197	RTN3	O95197_RTN3	O95197	RTN3	1	6	5	5	O95197|O95197-2|O95197-7|O95197-4|O95197-3	HUMAN	113237	6.8	1083	1083.1	58.65	58.65	Reticulon-3	5	6	1320000000	0.068	0.7535	0.649	-0.6945	-0.2665	0.2124	-0.7455	-0.1615	-0.2963	0	-0.6745
Q13131-2	0.924596	-0.0708018	0.775011	2.27664	0.514071	-0.461423	0.498915	0.0268127	-0.932384	0.592019	Q13131	PRKAA1	Q13131-2_PRKAA1	Q13131-2	PRKAA1	1	5	4	3	Q13131-2|Q13131|Q96E92	HUMAN	66149.4	8.3	1356	1356.1	40.65	22.64	Isoform 2 of 5'-AMP-activated protein kinase catalytic subunit alpha-1	4	5	87000000	0.083	1.2699	-0.2418	-0.5343	-0.3886	-0.1115	1.1094	0.684	-0.6304	0	-1.8648
Q86TB9	0.935022	0.00696828	0.672906	1.83855	0.491551	-0.395548	-0.392661	0.478301	-0.146801	0.654855	Q86TB9	PATL1	Q86TB9_PATL1	Q86TB9	PATL1	1	6	6	6	Q86TB9|Q86TB9-4|Q86TB9-2|Q86TB9-3	HUMAN	87190.9	6.8	1105	1105.1	57.23	57.23	Protein PAT1 homolog 1	6	6	521000000	0.068	0.8431	0.14	0.2137	-1.0048	-0.3771	-0.4082	0.0047	0.9519	0	-0.2936
Q14157-1	0.512831	-0.0906741	2.34137	8.88961	-1.52253	-0.119698	-0.131691	1.26897	0.0515787	0.129134	Q14157	UBAP2L	Q14157-1_UBAP2L	Q14157-1	UBAP2L	1	16	9	9	Q14157-1|Q14157-4|Q14157-5|Q14157|F8W726|Q14157-3	HUMAN	104042	11.9	623	623.1	107.98	107.98	Isoform 2 of Ubiquitin-associated protein 2-like	9	16	1270000000	0.119	-0.9643	-2.0807	-0.7279	0.4885	-1.0887	0.8254	1.1637	1.3742	0	0.1032
Q12965	0.777971	0.139372	1.29258	4.5696	-0.375474	-0.117719	0.126554	-0.67034	1.73384	0.349173	Q12965	MYO1E	Q12965_MYO1E	Q12965	MYO1E	1	7	6	4	Q12965|H0YN00	HUMAN	127630	6.4	961	961.1	67.73	42.86	Unconventional myosin-Ie	6	7	232000000	0.064	-0.1528	-0.5981	-0.4741	0.2387	0.2709	-0.0177	-1.2587	-0.0819	0	3.4677
E7ERK9	0.999954	0.00994441	0.19806	0.199532	-0.30021	0.0430231	-0.119986	0.442765	-0.0158704	0.955095	E7ERK9	EIF2B4	E7ERK9_EIF2B4	E7ERK9	EIF2B4	1	5	4	4	E7ERK9|Q9UI10-2|Q9UI10|A0A087WTA5|Q9UI10-3|F8W8L6|A0A087WW69	HUMAN	60284.1	9.5	1149	1149.1	53.55	53.55	Translation initiation factor eIF-2B subunit delta	4	5	339000000	0.095	-0.1423	-0.4581	0.6745	-0.5884	0.8073	-1.0472	0.646	0.2395	0	-0.0317
F5H269	0.198895	0.084027	4.46497	15.7321	-1.41644	0.13888	0.878543	1.19607	-0.376921	0.0267172	F5H269	DMXL1	F5H269_DMXL1	F5H269	DMXL1	1	3	3	3	F5H269|Q9Y485	HUMAN	344061	1.1	1465	1465.1	35.78	35.78	DmX-like protein 1	3	3	199000000	0.011	-1.3121	-1.5208	0.5276	-0.2498	0.7276	1.0295	0.9927	1.3994	0	-0.7538
Q13555-6	0.935022	-0.010485	0.666522	1.81162	-0.162906	0.453384	-0.706881	-0.0962639	0.460241	0.658928	Q13555	CAMK2G	Q13555-6_CAMK2G	Q13555-6	CAMK2G	1	6	8	5	Q13555-6|Q13555|A0A0A0MT11|Q13555-8|Q13555-2|Q13555-9|A0A0A0MS52|Q13555-7|Q13555-4|Q13555-5|Q13555-3|Q5SWX3|Q13555-10|Q13554|Q13554-2|Q13554-5|Q13554-8|Q13554-3|Q13554-6|Q13554-4|Q13554-7	HUMAN	65982.6	19.5	565	565.2	108.84	69.4	Isoform 6 of Calcium/calmodulin-dependent protein kinase type II subunit gamma	5	6	409000000	0.132	-0.9748	0.649	0.768	0.1388	-1.0144	-0.3994	-0.3942	0.2017	0	0.9205
P61088	0.871837	0.281903	0.964612	3.1126	0.244433	0.548115	0.624875	0.0516056	-0.0595139	0.488359	P61088	UBE2N	P61088_UBE2N	P61088	UBE2N	1	7	5	5	P61088|F8VSD4|F8VV71|F8VZ29|F8VQQ8|Q5JXB2	HUMAN	17194.6	35.5	1267	1267.1	46.13	46.13	Ubiquitin-conjugating enzyme E2 N	5	7	343000000	0.355	0.3425	0.1464	0.6077	0.4885	0.6108	0.639	0.1662	-0.063	0	-0.119
P61978-2	0.788448	0.0678642	1.2515	4.38833	0.01208	0.880413	-0.769983	0.506445	-0.289634	0.364055	P61978	HNRNPK	P61978-2_HNRNPK	P61978-2	HNRNPK	1	17	9	9	P61978-2|P61978|P61978-3|S4R457	HUMAN	51312.6	24.7	585	585.1	115.09	115.09	Isoform 2 of Heterogeneous nuclear ribonucleoprotein K	9	17	780000000	0.247	-0.3004	0.3245	-0.0267	1.7875	-0.9453	-0.5946	0.5842	0.4286	0	-0.5793
O14737	0.795049	0.276191	1.23417	4.31167	0.49861	0.891777	-0.456707	0.32031	0.126963	0.370538	O14737	PDCD5	O14737_PDCD5	O14737	PDCD5	1	4	3	3	O14737|K7EQA1|O14737-2|K7ESJ4	HUMAN	14284.8	30.4	1642	1642.1	28.83	28.83	Programmed cell death protein 5	3	4	616000000	0.304	0.2846	0.7127	0.6344	1.1491	-0.94	0.0266	-0.1662	0.8069	0	0.2539
O43347	0.574354	0.171801	2.05973	7.79557	0.194025	1.41451	-0.0459118	-0.695688	-0.00793519	0.166128	O43347	MSI1	O43347_MSI1	O43347	MSI1	1	3	3	3	O43347|Q96DH6|B4DHE8|B4DM51|Q96DH6-2|Q96DH6-3	HUMAN	39352	11.6	1736	1736.1	25.12	25.12	RNA-binding protein Musashi homolog 1	3	3	220000000	0.116	-0.1528	0.5409	1.369	1.46	0.4939	-0.5857	-1.3157	-0.0756	0	-0.0159
Q02487	0.084969	0.0542722	7.22314	22.1208	-1.92574	-1.39562	0.176275	0.277472	3.13897	0.00613642	Q02487	DSC2	Q02487_DSC2	Q02487	DSC2	1	4	3	3	Q02487|Q02487-2	HUMAN	101386	4.7	1310	1310.1	43.15	43.15	Desmocollin-2	3	4	123000000	0.047	-1.7389	-2.1126	-1.8031	-0.9881	-0.4196	0.7721	1.0592	-0.5043	4.2624	2.0155
Q9Y2X3	0.825068	-0.388359	1.13958	3.89187	0.0369359	-1.83342	0.247483	-0.316692	-0.0761006	0.408143	Q9Y2X3	NOP58	Q9Y2X3_NOP58	Q9Y2X3	NOP58	1	5	4	4	Q9Y2X3	HUMAN	60090.6	9.4	958	958.1	67.9	67.9	Nucleolar protein 58	4	5	196000000	0.094	-0.1107	0.1845	-0.7413	-2.9256	0.0956	0.3994	-1.995	1.3616	-0.0094	-0.1428
P61353	0.370678	-0.108418	2.99508	11.2428	-0.423794	-1.33519	2.51683	-0.390649	-0.909295	0.0751132	P61353	RPL27	P61353_RPL27	P61353	RPL27	1	5	4	4	P61353|K7EQQ9	HUMAN	15797.4	30.8	1125	1125.1	55.5	55.5	60S ribosomal protein L27	4	5	299000000	0.308	-0.3004	-0.5472	-0.0668	-2.6036	3.4362	1.5975	-1.273	0.4917	-0.0094	-1.8092
Q6UXM1	0.934459	0.0952314	0.698862	1.94867	-0.0444921	-0.651035	-0.11754	0.63132	0.657904	0.638459	Q6UXM1	LRIG3	Q6UXM1_LRIG3	Q6UXM1	LRIG3	1	22	15	14	Q6UXM1|Q6UXM1-2|C9K080|Q96JA1	HUMAN	125143	16.9	346	346.1	188.21	180.04	Leucine-rich repeats and immunoglobulin-like domains protein 3	15	22	1480000000	0.169	-0.8589	0.7699	-1.2355	-0.0666	-0.3771	0.142	0.0712	1.1914	-0.0094	1.3252
O75165	0.366253	0.0134616	3.03765	11.3876	-1.12443	-0.628239	0.512122	0.979263	0.328594	0.072651	O75165	DNAJC13	O75165_DNAJC13	O75165	DNAJC13	1	52	38	38	O75165	HUMAN	256692	20	70	70.1	498.15	498.15	DnaJ homolog subfamily C member 13	38	52	4540000000	0.2	-1.0908	-1.1581	-0.3072	-0.9493	0.6426	0.3816	0.6032	1.3553	-0.0094	0.6666
P53985	0.710003	-0.320061	1.54531	5.66903	0.484591	-0.163147	-1.41383	-0.411979	-0.0959386	0.27108	P53985	SLC16A1	P53985_SLC16A1	P53985	SLC16A1	1	10	4	4	P53985|P53985-2	HUMAN	54627.8	7.4	1017	1017.1	64.06	64.06	Monocarboxylate transporter 1	4	10	2340000000	0.074	1.0328	-0.0636	0.5009	-0.8272	-0.6267	-2.201	-0.6222	-0.2017	-0.0094	-0.1825
Q9Y2Q3	0.963804	0.111722	0.552113	1.34183	-0.135863	-0.0323601	0.597622	-0.421568	0.550779	0.734205	Q9Y2Q3	GSTK1	Q9Y2Q3_GSTK1	Q9Y2Q3	GSTK1	1	7	6	6	Q9Y2Q3|Q9Y2Q3-2|Q9Y2Q3-3|E9PFN5|Q9Y2Q3-4	HUMAN	25610.5	31.8	1013	1013.1	64.27	64.27	Glutathione S-transferase kappa 1	6	7	420000000	0.318	-0.1317	-0.14	0.768	-0.8327	1.0887	0.1065	-0.0047	-0.8384	-0.0094	1.1109
Q9UIG0	0.70327	0.00847753	1.59346	5.87479	1.75443	-0.0258056	-1.40565	-0.0537142	-0.226869	0.258536	Q9UIG0	BAZ1B	Q9UIG0_BAZ1B	Q9UIG0	BAZ1B	1	2	2	2	Q9UIG0|Q9UIG0-2	HUMAN	172497	1.9	1551	1551.1	32.55	32.55	Tyrosine-protein kinase BAZ1B	2	2	26100000	0.019	1.2436	2.2653	-0.6678	0.6162	-0.0956	-2.7157	1.292	-1.3994	-0.0094	-0.4444
Q12931	0.999954	0.169827	0.292513	0.433325	0.00521975	0.273776	0.421347	0.292343	-0.14355	0.905039	Q12931	TRAP1	Q12931_TRAP1	Q12931	TRAP1	1	50	26	25	Q12931|Q12931-2|I3L0K7	HUMAN	80393.8	43.4	36	36.3	386.13	369.17	Heat shock protein 75 kDa, mitochondrial	25	50	11800000000	0.414	0.195	-0.1845	0.975	-0.4275	0.8338	0.0089	0.0047	0.5799	-0.0094	-0.2777
Q9H9B4	0.931655	0.170834	0.719535	2.03704	0.577553	0.282336	0.0760305	0.355402	-0.437152	0.625599	Q9H9B4	SFXN1	Q9H9B4_SFXN1	Q9H9B4	SFXN1	1	30	14	14	Q9H9B4|S4R2X2|D6RAE9|A0A1P0AYU5|Q9BWM7|S4R3N9	HUMAN	35904.1	57.1	288	288.1	210.93	210.93	Sideroflexin-1	14	30	9310000000	0.571	0.8115	0.3436	0.7146	-0.1499	0.2231	-0.071	0.3515	0.3593	-0.0094	-0.8649
Q92878-2	0.788448	-0.0208363	1.24794	4.37257	0.619907	0.625023	-0.958207	-0.0569104	-0.333994	0.365378	Q92878	RAD50	Q92878-2_RAD50	Q92878-2	RAD50	1	22	18	18	Q92878-2|Q92878|Q92878-3|E7ESD9	HUMAN	155611	17.8	247	247.1	238.54	238.54	Isoform 2 of DNA repair protein RAD50	18	22	1780000000	0.178	0.8326	0.4072	0.4007	0.8494	-0.2124	-1.704	0.5985	-0.7123	-0.0094	-0.6586
O94898	0.881679	-0.0537307	0.931868	2.96708	1.27049	-0.506026	0.123619	-0.754574	-0.40216	0.505001	O94898	LRIG2	O94898_LRIG2	O94898	LRIG2	1	5	6	5	O94898	HUMAN	120389	6.3	346	346.2	58.17	50	Leucine-rich repeats and immunoglobulin-like domains protein 2	5	5	144000000	0.054	0.1739	2.3671	-1.5894	0.5773	-0.871	1.1182	-0.551	-0.9582	-0.0187	-0.7856
A3KN83	0.999954	-0.0689403	0.0793468	0.0269331	-0.204813	-0.165895	-0.121453	0.0219296	0.12553	0.993818	A3KN83	SBNO1	A3KN83_SBNO1	A3KN83	SBNO1	1	3	3	3	A3KN83|A3KN83-2|A3KN83-3|A3KN83-4	HUMAN	154994	2.7	1309	1309.1	43.19	43.19	Protein strawberry notch homolog 1	3	3	175000000	0.027	-0.2951	-0.1145	0.0735	-0.4052	-0.7754	0.5325	0.6175	-0.5736	-0.0187	0.2698
Q9H4M9	0.925145	0.0699734	0.761612	2.21848	-0.28808	-0.0922983	-0.186687	0.79537	0.121563	0.600001	Q9H4M9	EHD1	Q9H4M9_EHD1	Q9H4M9	EHD1	1	12	10	8	Q9H4M9|A0A024R571|Q9NZN3|Q9NZN4|Q9NZN3-2	HUMAN	60682.8	21.7	461	461.1	144.46	119.71	EH domain-containing protein 1	10	12	758000000	0.217	-0.2898	-0.2863	-0.5676	0.383	-0.4355	0.0621	1.1495	0.4413	-0.0187	0.2619
P49257	0.694214	0.163561	1.6209	5.99148	-0.805581	0.119986	-0.031691	-0.978931	2.51402	0.251682	P49257	LMAN1	P49257_LMAN1	P49257	LMAN1	1	7	6	6	P49257	HUMAN	57833.2	9	964	964.1	67.65	67.65	Protein ERGIC-53	6	7	713000000	0.09	-0.3004	-1.3108	-0.3873	0.6273	-0.1965	0.1331	-1.4725	-0.4854	-0.0187	5.0468
Q6PI48	0.999954	0.0190172	0.129802	0.0812834	-0.17086	0.220626	0.11139	0.0940665	-0.160136	0.981458	Q6PI48	DARS2	Q6PI48_DARS2	Q6PI48	DARS2	1	37	20	20	Q6PI48	HUMAN	74131.9	29.4	280	280.1	216.5	216.5	Aspartate--tRNA ligase, mitochondrial	20	37	7480000000	0.294	-0.1317	-0.21	0.6411	-0.1998	0.3293	-0.1065	-0.209	0.3971	-0.0187	-0.3015
Q15126	0.931655	-0.00820504	0.721645	2.04609	0.161017	0.564205	-0.515022	-0.313274	0.0620487	0.624296	Q15126	PMVK	Q15126_PMVK	Q15126	PMVK	1	9	6	6	Q15126	HUMAN	22165.7	30.7	968	968.1	67.25	67.25	Phosphomevalonate kinase	6	9	424000000	0.307	0.5638	-0.2418	0.601	0.5274	-0.4621	-0.568	0.1425	-0.769	-0.0187	0.1428
Q9P246	0.14623	0.111739	5.32521	17.9576	2.24683	0.862495	-0.782841	-0.913319	-0.854465	0.0160042	Q9P246	STIM2	Q9P246_STIM2	Q9P246	STIM2	1	64	30	29	Q9P246|A0A1X7SBY3|Q9P246-2|A0A1W2PRA1|H0Y860|Q9P246-3|H7C5A5	HUMAN	84825.4	33.6	77	77.2	423.7	404.77	Stromal interaction molecule 2	29	64	16300000000	0.315	2.3238	2.1698	0.748	0.977	-1.2906	-0.2751	-0.3705	-1.4561	-0.0187	-1.6902
Q9UM54-6	0.0021048	-1.93342	36.7539	48.8028	-9.23662	-5.50583	-0.166107	3.35161	1.88984	1.32e-05	Q9UM54	MYO6	Q9UM54-6_MYO6	Q9UM54-6	MYO6	1	173	75	75	Q9UM54-6|A0A0A0MRM8|E7EW20|Q9UM54|Q9UM54-1|Q9UM54-4|Q9UM54-2|Q9UM54-5|A0A0D9SGC1	HUMAN	150026	57.9	13	13.1	1087.45	1087.45	Isoform 6 of Unconventional myosin-VI	75	173	74400000000	0.579	-7.4141	-11.0591	-5.3826	-5.6291	-0.563	0.2307	2.2087	4.4945	1.6769	2.1028
O95163	0.827142	-0.133347	1.10731	3.74824	-0.411316	-1.24831	0.349544	0.193194	0.450156	0.421868	O95163	ELP1	O95163_ELP1	O95163	ELP1	1	13	10	10	O95163|F5H2T0	HUMAN	151906	8.5	510	510.1	130.98	130.98	Elongator complex protein 1	10	13	647000000	0.085	-0.7272	-0.0954	-0.748	-1.7487	0.0956	0.6035	-0.95	1.3364	-0.0281	0.9284
Q13325	0.70327	-0.440369	1.58867	5.85437	-0.845052	-0.767174	-1.30132	-0.726385	1.43809	0.259754	Q13325	IFIT5	Q13325_IFIT5	Q13325	IFIT5	1	3	3	3	Q13325|Q13325-2	HUMAN	56302.1	8.7	1297	1297.1	43.83	43.83	Interferon-induced protein with tetratricopeptide repeats 5	3	3	147000000	0.087	-2.2501	0.56	-1.3289	-0.2054	-1.1472	-1.4555	-1.3015	-0.1513	-0.0281	2.9043
A0A0B4J1W0	0.325371	0.424144	3.2774	12.1847	-1.53073	-0.556304	3.36788	-0.332384	1.17226	0.0604686	A0A0B4J1W0	NotFound	A0A0B4J1W0_NotFound	A0A0B4J1W0	MED24	1	3	3	3	A0A0B4J1W0|F5GY88|O75448|O75448-2|B4DDR8	HUMAN	114494	3.4	1646	1646.1	28.72	28.72	Mediator of RNA polymerase II transcription subunit 24	3	3	40400000	0.034	-2.5715	-0.49	-1.3957	0.2831	1.4552	5.2806	-0.2802	-0.3845	-0.0281	2.3726
P52732	0.977001	0.0530932	0.49479	1.11824	0.38139	-0.435686	-0.0562192	0.36226	0.0137213	0.772993	P52732	KIF11	P52732_KIF11	P52732	KIF11	1	21	18	18	P52732	HUMAN	120184	18	295	295.1	208.2	208.2	Kinesin-like protein KIF11	18	21	1430000000	0.18	0.4637	0.2991	-0.8214	-0.05	-0.4408	0.3284	0.2517	0.4728	-0.0281	0.0555
P52789	0.999954	0.0474246	0.274995	0.384711	0.0454864	-0.340076	-0.279174	0.249638	0.561249	0.915227	P52789	HK2	P52789_HK2	P52789	HK2	1	10	9	8	P52789|E9PB90	HUMAN	103804	10.9	320	320.2	90.08	76.22	Hexokinase-2	8	10	826000000	0.097	-0.469	0.56	0.1803	-0.8605	0.3824	-0.9407	-0.7362	1.2355	-0.0281	1.1506
Q86YT6	0.363167	0.00592767	3.06134	11.4677	1.79162	-0.234449	-0.814847	-0.611343	-0.101339	0.071323	Q86YT6	MIB1	Q86YT6_MIB1	Q86YT6	MIB1	1	6	4	4	Q86YT6	HUMAN	112530	6.2	1032	1032.1	63.1	63.1	E3 ubiquitin-protein ligase MIB1	4	6	297000000	0.062	1.5598	2.0235	-0.1469	-0.322	-0.5736	-1.0561	0.3847	-1.6074	-0.0281	-0.1746
P47897	0.999954	0.00842744	0.10243	0.0480947	0.195368	0.113198	-0.139308	0.0773751	-0.204496	0.988987	P47897	QARS	P47897_QARS	P47897	QARS	1	22	19	19	P47897|P47897-2|B4DDN1|A0A0U1RQU2|F2Z2V6|A0A0U1RQC3	HUMAN	88710	30.9	253	253.1	232.83	232.83	Glutamine--tRNA ligase	19	22	2700000000	0.309	0.6007	-0.21	-0.0401	0.2665	-0.0212	-0.2574	0.741	-0.5862	-0.0281	-0.3809
Q99497	0.999954	0.132126	0.153373	0.116621	0.4055	0.168162	0.0239342	-0.180808	0.243842	0.973504	Q99497	PARK7	Q99497_PARK7	Q99497	PARK7	1	6	5	5	Q99497|K7ELW0	HUMAN	20061.9	40.2	793	793.1	84.08	84.08	Protein/nucleic acid deglycase DJ-1	5	6	1030000000	0.402	-0.2898	1.1008	-0.9349	1.2713	0.0212	0.0266	0.1805	-0.5421	-0.0281	0.5158
J3QR07	0.373136	0.1354	2.96536	11.1412	1.31732	0.722557	-1.39081	-0.0770422	0.104976	0.076892	J3QR07	YTHDC1	J3QR07_YTHDC1	J3QR07	YTHDC1	1	7	6	6	J3QR07|Q96MU7|Q96MU7-2	HUMAN	85871.1	7.3	1072	1072.1	59.27	59.27	YTH domain-containing protein 1	6	7	284000000	0.073	1.1329	1.5017	-0.187	1.6321	-1.264	-1.5176	0.4132	-0.5673	-0.0281	0.2381
Q13425	0.785444	0.115006	1.26728	4.45803	0.693928	-0.458043	0.299195	0.491152	-0.451203	0.358259	Q13425	SNTB2	Q13425_SNTB2	Q13425	SNTB2	1	5	5	5	Q13425|Q13425-2	HUMAN	58405	8.1	1230	1230.1	48.46	48.46	Beta-2-syntrophin	5	5	145000000	0.081	0.3952	0.9926	-0.4942	-0.4219	0.5895	0.0089	0.4465	0.5358	-0.0375	-0.8649
Q9H6U6-8	0.895462	0.041609	0.896825	2.81171	-0.253481	-0.0206802	-0.490774	0.6386	0.33438	0.523395	Q9H6U6	BCAS3	Q9H6U6-8_BCAS3	Q9H6U6-8	BCAS3	1	6	6	6	Q9H6U6-8|Q9H6U6-3|Q9H6U6-7|Q9H6U6|Q9H6U6-2|K7ESE9|Q9H6U6-6	HUMAN	105030	7.7	960	960.1	67.76	67.76	Isoform 4 of Breast carcinoma-amplified sequence 3	6	6	509000000	0.077	-0.5006	-0.0064	-0.1135	0.0722	-0.6798	-0.3017	0.4892	0.788	-0.0375	0.7062
Q99567	0.707336	0.00439973	1.55567	5.71338	0.865832	0.186575	-0.0955971	-0.67802	-0.256791	0.268326	Q99567	NUP88	Q99567_NUP88	Q99567	NUP88	1	20	13	13	Q99567|I3L2W3	HUMAN	84681.5	24.4	357	357.1	183.5	183.5	Nuclear pore complex protein Nup88	13	20	1930000000	0.244	1.0381	0.6936	0.0401	0.3331	-0.1912	0	-0.4987	-0.8573	-0.0375	-0.4761
Q10567	0.986443	0.124882	0.427504	0.869548	-0.350568	0.278022	0.490669	0.0821916	0.124097	0.81855	Q10567	AP1B1	Q10567_AP1B1	Q10567	AP1B1	1	1	4	1	Q10567|Q10567-2|Q10567-3|Q10567-4	HUMAN	105548	4.8	634	634.2	46.23	10.72	AP-1 complex subunit beta-1	1	1	3070000	0.012	-0.822	0.1209	0.3673	0.1887	0.085	0.8964	0.4417	-0.2774	-0.0375	0.2857
Q7KZF4	0.849919	0.131931	1.04677	3.47852	0.693182	0.688314	-0.426623	-0.0741345	-0.221083	0.448898	Q7KZF4	SND1	Q7KZF4_SND1	Q7KZF4	SND1	1	26	19	19	Q7KZF4	HUMAN	102680	25.6	196	196.1	288.11	288.11	Staphylococcal nuclease domain-containing protein 1	19	26	2680000000	0.256	0.801	0.5854	0.8548	0.5218	-0.1965	-0.6567	0.646	-0.7943	-0.0375	-0.4047
Q86UE4	0.308558	0.166746	3.41312	12.6228	2.10092	0.926212	-0.0561493	-1.26945	-0.867801	0.0546662	Q86UE4	MTDH	Q86UE4_MTDH	Q86UE4	MTDH	1	40	24	24	Q86UE4|E5RJU9	HUMAN	63892.9	52.2	119	119.1	388.78	388.78	Protein LYRIC	24	40	7840000000	0.522	2.6874	1.5144	1.9968	-0.1443	0.1806	-0.2929	-0.6982	-1.8407	-0.0375	-1.6981
A0A0B4J1V8	0.70327	0.0836505	1.58939	5.85745	0.873239	0.946027	-0.544582	-0.321908	-0.534523	0.25957	A0A0B4J1V8	PPAN-P2RY11	A0A0B4J1V8_PPAN-P2RY11	A0A0B4J1V8	PPAN-P2RY11	1	16	9	9	A0A0B4J1V8|Q9NQ55-3|Q9NQ55|Q9NQ55-2|A8MV53	HUMAN	89000.3	14.1	618	618.1	108.45	108.45	HCG2039996	9	16	1650000000	0.141	1.5492	0.1973	1.4091	0.483	-0.2549	-0.8342	0.1567	-0.8006	-0.0375	-1.0316
P05141	0.950735	0.0522602	0.611059	1.58056	-0.565423	-0.538826	1.12536	0.124741	0.115446	0.694935	P05141	SLC25A5	P05141_SLC25A5	P05141	SLC25A5	1	78	24	11	P05141|Q9H0C2	HUMAN	33079.8	52.6	140	140.1	354.22	181.99	ADP/ATP translocase 2	24	78	80500000000	0.526	-0.2846	-0.8463	0.6211	-1.6987	2.0022	0.2485	-1.2445	1.494	-0.0468	0.2777
Q8WUH6	0.557363	0.734571	2.13905	8.10876	0.146352	-0.315438	3.54048	0.404233	-0.102772	0.15457	Q8WUH6	TMEM263	Q8WUH6_TMEM263	Q8WUH6	TMEM263	1	4	2	2	Q8WUH6	HUMAN	11748.2	21.5	1650	1650.1	28.56	28.56	Transmembrane protein 263	2	4	758000000	0.215	-0.3372	0.6299	-1.8966	1.2657	1.1259	5.955	-0.3325	1.141	-0.0468	-0.1587
Q96DV4	0.825068	0.0917352	1.12353	3.82044	-0.200289	-0.268623	1.40178	-0.653116	0.178927	0.414912	Q96DV4	MRPL38	Q96DV4_MRPL38	Q96DV4	MRPL38	1	2	2	2	Q96DV4	HUMAN	44995.1	4.4	1766	1766.1	24.47	24.47	39S ribosomal protein L38, mitochondrial	2	2	70100000	0.044	0.1212	-0.5218	0.5009	-1.0381	1.6942	1.1094	-1.9807	0.6745	-0.0468	0.4047
P11387	0.986443	-0.171914	0.431387	0.883429	0.319299	-0.226397	-0.775818	-0.307969	0.131316	0.815938	P11387	TOP1	P11387_TOP1	P11387	TOP1	1	5	4	4	P11387|Q969P6|Q969P6-2	HUMAN	91180.5	5.3	1330	1330.1	42.26	42.26	DNA topoisomerase 1	4	5	172000000	0.053	-0.195	0.8336	0.0801	-0.5329	0.1168	-1.6685	-1.2967	0.6808	-0.0468	0.3095
P35251	0.911258	-0.181023	0.819764	2.47206	-0.728478	-0.109887	-0.352584	0.356867	-0.0710309	0.565971	P35251	RFC1	P35251_RFC1	P35251	RFC1	1	8	8	8	P35251|P35251-2|A0A1W2PP02	HUMAN	128766	8.7	722	722.1	92.26	92.26	Replication factor C subunit 1	8	8	196000000	0.087	-0.7061	-0.7508	0.4741	-0.6939	-0.4833	-0.2219	0.304	0.4097	-0.0468	-0.0952
O00139-4	0.935022	0.105544	0.686739	1.89712	-0.427522	0.506122	0.492346	0.0555787	-0.0988041	0.646083	O00139	KIF2A	O00139-4_KIF2A	O00139-4	KIF2A	1	9	6	6	O00139-4|O00139|O00139-5|O00139-1|O00139-2	HUMAN	84772.1	8.3	919	919.1	70.54	70.54	Isoform 4 of Kinesin-like protein KIF2A	6	9	431000000	0.083	0.0422	-0.8972	0.768	0.2443	0.8338	0.1509	0.1805	-0.0693	-0.0468	-0.1508
Q4KMQ2-2	0.258229	0.0647788	3.86461	14.0164	1.72734	1.07606	-0.308664	-1.23487	-0.935966	0.0396606	Q4KMQ2	ANO6	Q4KMQ2-2_ANO6	Q4KMQ2-2	ANO6	1	20	11	11	Q4KMQ2-2|Q4KMQ2|Q4KMQ2-3|Q4KMQ2-4	HUMAN	109514	17.5	376	376.1	177.03	177.03	Isoform 2 of Anoctamin-6	11	20	2800000000	0.175	1.5966	1.858	1.9634	0.1887	-0.1381	-0.4792	-1.4107	-1.059	-0.0468	-1.8251
Q96E17	0.915921	0.0600052	0.803246	2.39974	0.857679	-0.534209	0.412018	-0.308169	-0.127294	0.575474	Q96E17	RAB3C	Q96E17_RAB3C	Q96E17	RAB3C	1	4	5	3	Q96E17|P20336|P20337|O95716|S4R3Q3	HUMAN	26180	23.3	580	580.5	71.96	45.52	Ras-related protein Rab-3C	3	4	395000000	0.149	1.2699	0.4454	0.3139	-1.3823	1.179	-0.355	-0.3705	-0.2458	-0.0562	-0.1984
Q5JWF2-2	0.911258	-0.198618	0.821907	2.48145	0.461923	-0.395274	-0.546888	-0.572034	0.0591833	0.564748	Q5JWF2	GNAS	Q5JWF2-2_GNAS	Q5JWF2-2	GNAS	1	10	7	6	Q5JWF2-2|P63092-2|Q5JWF2|P63092-4|P63092|P63092-3|A0A0A0MR13|P38405-2|P38405|Q03113|P04899-4|P08754|P04899|P63096|A8MTJ3|P19087|P09471|P09471-2|P11488|A0A1W2PS82|A0A1W2PRJ7|Q5JWD1|A0A087WTB6|A0A1W2PRE1	HUMAN	110366	9.3	814	814.1	82.02	67.51	Isoform XLas-2 of Guanine nucleotide-binding protein G(s) subunit alpha isoforms XLas	7	10	1060000000	0.093	0.822	0.1018	-0.0134	-0.7772	0.1487	-1.2425	-0.665	-0.4791	-0.0562	0.1746
Q08554	0.315611	0.107863	3.35487	12.4359	-0.559805	-0.298633	-0.787733	2.10646	0.0790212	0.0570701	Q08554	DSC1	Q08554_DSC1	Q08554	DSC1	1	3	3	3	Q08554|Q08554-2	HUMAN	101468	3.8	1614	1614.1	29.92	29.92	Desmocollin-1	3	3	56200000	0.038	0.1212	-1.2408	-0.8748	0.2776	-0.2709	-1.3046	1.4582	2.7547	-0.0562	0.2143
A1X283	0.962784	-0.149815	0.559623	1.37179	0.0416586	-0.148499	-0.791262	0.359641	-0.210613	0.729157	A1X283	SH3PXD2B	A1X283_SH3PXD2B	A1X283	SH3PXD2B	1	5	5	5	A1X283|G3V144	HUMAN	102034	6.2	1179	1179.1	51.63	51.63	SH3 and PX domain-containing protein 2B	5	5	235000000	0.062	0.2424	-0.1591	-0.6745	0.3775	-0.2868	-1.2957	1.1542	-0.435	-0.0562	-0.365
Q13509	0.721447	0.298434	1.50138	5.48017	-0.483697	-0.130718	1.61708	0.386676	0.102827	0.283128	Q13509	TUBB3	Q13509_TUBB3	Q13509	TUBB3	1	5	16	1	Q13509|A0A0B4J269|Q13509-2	HUMAN	50888.2	36.2	63	63.7	258.29	17.81	Tubulin beta-3 chain	1	5	1830000000	0.037	-0.3056	-0.6618	0.6878	-0.9493	1.9651	1.2691	-0.7647	1.5381	-0.0562	0.2619
Q7L2H7	0.788448	0.406467	1.24744	4.37037	-0.713813	-0.0220268	1.374	1.05726	0.336915	0.365564	Q7L2H7	EIF3M	Q7L2H7_EIF3M	Q7L2H7	EIF3M	1	6	5	5	Q7L2H7|Q7L2H7-2|E9PRY0	HUMAN	42958.6	20.3	829	829.1	80.6	80.6	Eukaryotic translation initiation factor 3 subunit M	5	6	132000000	0.203	-1.4913	0.0636	-0.7546	0.7106	1.896	0.852	-0.4132	2.5278	-0.0562	0.73
Q93008	0.986443	0.186198	0.409001	0.804282	-0.0506564	-0.00082446	0.599963	0.434419	-0.0519093	0.830944	Q93008	USP9X	Q93008_USP9X	Q93008	USP9X	1	10	9	9	Q93008|Q93008-1|O00507|O00507-2	HUMAN	295698	4.2	666	666.1	101.92	101.92	Probable ubiquitin carboxyl-terminal hydrolase FAF-X	9	10	285000000	0.042	0.0896	-0.1909	0.6812	-0.6828	1.333	-0.1331	0.4465	0.4223	-0.0562	-0.0476
O00203	0.909273	0.147856	0.829625	2.51532	-0.460183	0.0592375	0.822184	0.393756	-0.0757149	0.560361	O00203	AP3B1	O00203_AP3B1	O00203	AP3B1	1	31	22	22	O00203|O00203-3|Q13367-4|Q13367|Q13367-3|F5GYB0	HUMAN	121888	21.2	207	207.1	272.27	272.27	AP-3 complex subunit beta-1	22	31	3100000000	0.212	-0.195	-0.7254	0.768	-0.6495	1.0675	0.5769	-0.095	0.8825	-0.0562	-0.0952
P53396	0.671932	-0.273891	1.72613	6.43489	-1.34212	0.17807	-0.790843	0.244555	0.340882	0.227254	P53396	ACLY	P53396_ACLY	P53396	ACLY	1	15	12	12	P53396|P53396-2|P53396-3	HUMAN	121750	14.7	443	443.1	147.82	147.82	ATP-citrate synthase	12	15	561000000	0.147	-1.1698	-1.5144	0.7947	-0.4386	0.069	-1.6507	0.1235	0.3656	-0.0562	0.738
Q9NR50	0.999954	0.104317	0.151476	0.113554	0.1811	0.262769	-0.0687978	0.206356	-0.0598445	0.974192	Q9NR50	EIF2B3	Q9NR50_EIF2B3	Q9NR50	EIF2B3	1	8	5	5	Q9NR50|Q9NR50-2|Q9NR50-3	HUMAN	50981.1	10.1	1122	1122.1	55.7	55.7	Translation initiation factor eIF-2B subunit gamma	5	8	360000000	0.101	0.2477	0.1145	0.1536	0.3719	-0.324	0.1864	-0.3752	0.788	-0.0562	-0.0635
Q9UNQ2	0.934459	0.0138491	0.704942	1.97461	0.75234	0.342962	-0.137106	-0.682304	-0.206645	0.634657	Q9UNQ2	DIMT1	Q9UNQ2_DIMT1	Q9UNQ2	DIMT1	1	8	7	7	Q9UNQ2|A0A0C4DGB1|D6RCL3	HUMAN	35521	22	872	872.1	75.22	75.22	Probable dimethyladenosine transferase	7	8	464000000	0.22	-0.137	1.6417	0.8081	-0.1221	0.3293	-0.6035	-1.3205	-0.0441	-0.0562	-0.3571
Q8IZE3	0.226294	0.295106	4.16741	14.9001	-3.21845	0.688383	2.89695	0.978043	0.1306	0.0323588	Q8IZE3	SCYL3	Q8IZE3_SCYL3	Q8IZE3	SCYL3	1	6	5	5	Q8IZE3|Q8IZE3-2	HUMAN	83768.8	10.1	966	966.1	67.43	67.43	Protein-associating with the carboxyl-terminal domain of ezrin	5	6	165000000	0.101	-2.7717	-3.6652	-0.8882	2.265	1.2056	4.5883	-0.2565	2.2126	-0.0562	0.3174
Q9BW27	0.721447	0.179347	1.50247	5.48484	-0.724849	0.812657	0.73071	-0.163473	0.241693	0.282824	Q9BW27	NUP85	Q9BW27_NUP85	Q9BW27	NUP85	1	11	9	9	Q9BW27|J3KT10|Q9BW27-3|J3QL54|F5H0W7|Q9BW27-2|J3KRC0	HUMAN	75873.9	18.1	543	543.1	123.27	123.27	Nuclear pore complex protein Nup85	9	11	1310000000	0.181	-0.0053	-1.4444	0.8481	0.7772	1.1153	0.3461	-0.1567	-0.1702	-0.0562	0.5396
Q9H3F6	0.0215395	0.00585534	13.0907	31.177	-2.83373	-0.904488	0.589061	1.4749	1.70353	0.000762608	Q9H3F6	KCTD10	Q9H3F6_KCTD10	Q9H3F6	KCTD10	1	5	5	5	Q9H3F6|Q9H3F6-2|F5GWA4|F8W8I7	HUMAN	35831	18.8	1171	1171.1	52.3	52.3	BTB/POZ domain-containing adapter for CUL3-mediated RhoA degradation protein 3	5	5	182000000	0.188	-2.8613	-2.8061	-0.5877	-1.2213	0.8498	0.3284	0.9452	2.0046	1.3677	2.0393
M0QZR4	0.609246	-0.419175	1.95812	7.38853	0.38139	-1.12283	-0.858941	-0.708695	0.213203	0.182451	M0QZR4	NotFound	M0QZR4_NotFound	M0QZR4	ARHGEF1	1	3	2	2	M0QZR4|Q92888-3|Q92888|Q92888-4|Q92888-2	HUMAN	109007	2.3	1694	1694.1	26.97	26.97	Rho guanine nucleotide exchange factor 1	2	3	29700000	0.023	-0.2108	0.9736	-1.6295	-0.6162	-1.4605	-0.2574	-0.8122	-0.6052	-0.0656	0.492
Q0IIM8	0.140561	-0.224184	5.49337	18.3647	-3.11897	-1.07211	0.890493	1.93473	0.244944	0.0145723	Q0IIM8	TBC1D8B	Q0IIM8_TBC1D8B	Q0IIM8	TBC1D8B	1	11	8	8	Q0IIM8|J3KN75|Q0IIM8-3|Q0IIM8-2|D6RFZ2|J3KQ40|O95759	HUMAN	130190	11.6	586	586.1	114.93	114.93	TBC1 domain family member 8B	8	11	613000000	0.116	-1.5229	-4.7151	-0.5676	-1.5766	1.0887	0.6922	1.14	2.7295	-0.0656	0.5555
Q9BVS4	0.223138	0.304904	4.21796	15.0439	-1.98544	-0.287283	1.54517	1.43976	0.81231	0.0313047	Q9BVS4	RIOK2	Q9BVS4_RIOK2	Q9BVS4	RIOK2	1	5	5	5	Q9BVS4|Q9BVS4-2	HUMAN	63738.3	11.4	1395	1395.1	39.01	39.01	Serine/threonine-protein kinase RIO2	5	5	194000000	0.114	-1.4702	-2.5007	-0.6745	0.0999	1.981	1.1094	0.4085	2.471	-0.0656	1.6902
Q8WU79	0.872039	-0.0672542	0.963071	3.10575	-1.34933	-0.126184	0.0139762	1.04696	0.0783048	0.489131	Q8WU79	SMAP2	Q8WU79_SMAP2	Q8WU79	SMAP2	1	7	5	5	Q8WU79|A0A087WV97|Q8WU79-2|Q8WU79-3	HUMAN	47127.5	14.9	982	982.1	66.76	66.76	Stromal membrane-associated protein 2	5	7	992000000	0.149	-0.058	-2.6407	-1.0351	0.7827	-1.179	1.207	1.2492	0.8447	-0.0656	0.2222
P49736	0.999954	0.139467	0.317456	0.506135	-0.171357	0.374854	0.374632	0.00519385	0.114013	0.889993	P49736	MCM2	P49736_MCM2	P49736	MCM2	1	17	14	14	P49736	HUMAN	102579	20	297	297.1	207.01	207.01	DNA replication licensing factor MCM2	14	17	2700000000	0.2	0.3636	-0.7063	0.561	0.1887	0.5895	0.1597	0.1995	-0.1891	-0.0656	0.2936
Q5JRA6	0.122595	0.278649	5.97217	19.4793	2.74991	0.483353	-1.45848	-0.479677	0.0981428	0.0112738	Q5JRA6	MIA3	Q5JRA6_MIA3	Q5JRA6	MIA3	1	23	20	20	Q5JRA6|Q5JRA6-2|Q5JRA6-4|Q5JRA6-3	HUMAN	214383	12.5	269	269.1	221.74	221.74	Transport and Golgi organization protein 1 homolog	20	23	2280000000	0.125	2.5346	2.9652	-0.5877	1.5544	-1.7632	-1.1537	0.0807	-1.0401	-0.0656	0.2619
Q14344	0.691603	0.0540187	1.63911	6.06866	0.680208	0.852148	-0.0528999	-0.815524	-0.393839	0.247249	Q14344	GNA13	Q14344_GNA13	Q14344	GNA13	1	4	5	4	Q14344|Q14344-2	HUMAN	44391.1	13.7	814	814.2	66.38	51.87	Guanine nucleotide-binding protein subunit alpha-13	4	4	159000000	0.108	0.3741	0.9863	0.4608	1.2435	0.4089	-0.5147	-0.3325	-1.2986	-0.0656	-0.7221
Q9Y5Y2	0.617987	0.252953	1.90261	7.16343	-0.399982	1.70821	0.186652	0.199431	-0.429547	0.192157	Q9Y5Y2	NUBP2	Q9Y5Y2_NUBP2	Q9Y5Y2	NUBP2	1	9	5	5	Q9Y5Y2|H3BQR2|B7Z6P0|H3BNF0|H3BRK5	HUMAN	29224.2	31.7	775	775.1	85.47	85.47	Cytosolic Fe-S cluster assembly factor NUBP2	5	9	622000000	0.317	-0.2846	-0.5154	1.3957	2.0207	0.4621	-0.0887	1.3822	-0.9834	-0.0656	-0.7935
P49674	0.858203	0.11291	1.00971	3.31336	0.915494	-0.882681	-0.704085	0.535322	0.700501	0.466299	P49674	CSNK1E	P49674_CSNK1E	P49674	CSNK1E	1	8	6	2	P49674|B0QY34|B0QY35	HUMAN	47599.5	13.4	1197	1197.1	50.79	18.5	Casein kinase I isoform epsilon	6	8	387000000	0.134	0.5902	1.2408	-1.8098	0.0444	-0.4408	-0.9674	-0.8835	1.9541	-0.0749	1.4759
Q9NZB2-6	0.999954	-0.0125844	0.0239301	0.00155903	-0.027441	-0.0604192	0.0802932	-0.0932674	0.0379126	0.999641	Q9NZB2	FAM120A	Q9NZB2-6_FAM120A	Q9NZB2-6	FAM120A	1	9	8	8	Q9NZB2-6|Q9NZB2|Q9NZB2-4|Q9NZB2-5|Q9NZB2-2	HUMAN	126525	10.1	684	684.1	99.76	99.76	Isoform F of Constitutive coactivator of PPAR-gamma-like protein 1	8	9	736000000	0.101	-0.0422	-0.0127	0.0735	-0.1943	-0.3187	0.4792	-0.1235	-0.063	-0.0749	0.1508
P49915	0.925145	6.12e-05	0.753481	2.18327	0.23126	0.00659568	-0.169741	0.679862	-0.747671	0.604886	P49915	GMPS	P49915_GMPS	P49915	GMPS	1	22	14	14	P49915|P49915-2	HUMAN	77455.7	31	325	325.1	196.35	196.35	GMP synthase [glutamine-hydrolyzing]	14	22	1480000000	0.31	0.9907	-0.5281	-0.0534	0.0666	-0.4992	0.1597	0.95	0.4097	-0.0749	-1.4204
Q00341	0.777971	-0.0902996	1.29324	4.57252	0.665741	0.0525456	-0.740004	0.0282555	-0.458037	0.348938	Q00341	HDLBP	Q00341_HDLBP	Q00341	HDLBP	1	37	26	26	Q00341|A0A024R4E5|Q00341-2	HUMAN	142081	22.9	155	155.1	331.81	331.81	Vigilin	26	37	3060000000	0.229	0.7588	0.5727	0.2938	-0.1887	-0.7966	-0.6834	0.2897	-0.2332	-0.0749	-0.8411
P20585	0.632496	-0.22117	1.83428	6.88364	0.504526	0.103442	-1.15967	-0.401614	-0.152532	0.204944	P20585	MSH3	P20585_MSH3	P20585	MSH3	1	4	4	4	P20585	HUMAN	128380	3.6	1338	1338.1	41.72	41.72	DNA mismatch repair protein Msh3	4	4	290000000	0.036	0.5954	0.4136	0.601	-0.3941	-0.8816	-1.4377	-0.57	-0.2332	-0.0749	-0.2301
Q9BV38	0.707336	-0.145858	1.55041	5.69086	1.03649	0.152003	-1.08913	-0.330942	-0.497712	0.269721	Q9BV38	WDR18	Q9BV38_WDR18	Q9BV38	WDR18	1	6	4	4	Q9BV38|K7EIR0|K7EKX5	HUMAN	48089	9	1298	1298.1	43.82	43.82	WD repeat-containing protein 18	4	6	563000000	0.09	0.5586	1.5144	-0.5343	0.8383	-1.8854	-0.2929	-0.6745	0.0126	-0.0749	-0.9205
Q13823	0.756295	0.10549	1.36301	4.87894	1.19154	0.448273	-1.21485	-0.419481	0.521959	0.325167	Q13823	GNL2	Q13823_GNL2	Q13823	GNL2	1	10	8	8	Q13823	HUMAN	83881.6	14.2	595	595.1	113.04	113.04	Nucleolar GTP-binding protein 2	8	10	677000000	0.142	0.3214	2.0617	-0.6745	1.571	-2.1191	-0.3106	-0.4607	-0.3782	-0.0749	1.1189
P54132	0.436453	-0.0725238	2.65867	10.0633	0.552647	0.783883	-0.761213	-1.45989	0.521959	0.0985539	P54132	BLM	P54132_BLM	P54132	BLM	1	3	3	3	P54132|H0YNU5	HUMAN	160709	3.2	1514	1514.1	33.98	33.98	Bloom syndrome protein	3	3	274000000	0.032	0.469	0.6363	0.4741	1.0936	-0.8657	-0.6567	-0.5937	-2.326	-0.0749	1.1189
A0A087WT44	0.121522	0.159965	6.0038	19.5507	2.21019	0.983842	-0.904853	-0.698041	-0.791314	0.01109	A0A087WT44	HMOX2	A0A087WT44_HMOX2	A0A087WT44	HMOX2	1	17	10	10	A0A087WT44|P30519|P30519-2	HUMAN	41953.7	38.3	394	394.1	167.86	167.86	Heme oxygenase 2	10	17	2480000000	0.383	2.3396	2.0807	1.4625	0.5052	-0.9666	-0.8431	-0.2992	-1.0968	-0.0749	-1.5077
P22059	0.805123	-0.0291912	1.21245	4.21547	0.269836	0.995302	-0.258944	-1.25751	0.105362	0.378838	P22059	OSBP	P22059_OSBP	P22059	OSBP	1	6	6	6	P22059	HUMAN	90274.8	9.4	932	932.1	69.78	69.78	Oxysterol-binding protein 1	6	6	178000000	0.094	-0.1475	0.6872	1.3022	0.6884	1.195	-1.7129	-1.6577	-0.8573	-0.0749	0.2857
G0XQ39	0.155869	0.177765	5.11431	17.4349	1.85366	1.00056	-0.854819	-0.878694	-0.231884	0.0180515	G0XQ39	STIM1	G0XQ39_STIM1	G0XQ39	STIM1	1	104	34	33	G0XQ39|Q13586|E9PNJ4|Q13586-2	HUMAN	88986.4	39.6	77	77.1	482.9	463.97	STIM1L	34	104	69100000000	0.396	2.4029	1.3044	1.0685	0.9326	-1.2215	-0.4881	-0.3895	-1.3679	-0.0749	-0.3888
Q8IX18	0.70327	-0.331527	1.5831	5.83061	0.216644	1.09007	-2.05873	-0.80467	-0.100953	0.26118	Q8IX18	DHX40	Q8IX18_DHX40	Q8IX18	DHX40	1	3	2	2	Q8IX18|Q8IX18-3|Q8IX18-4|Q8IX18-2|J3KSX9|J3KS08	HUMAN	89870.8	3.2	1654	1654.1	28.48	28.48	Probable ATP-dependent RNA helicase DHX40	2	3	144000000	0.032	1.5914	-1.1581	1.1754	1.0048	-0.1859	-3.9316	-0.7457	-0.8636	-0.0749	-0.127
Q96GX5	0.538316	-0.00783821	2.21715	8.41324	-1.19328	-0.898469	1.54923	0.275696	0.227641	0.144104	Q96GX5	MASTL	Q96GX5_MASTL	Q96GX5	MASTL	1	3	2	2	Q96GX5|Q96GX5-3|Q96GX5-2	HUMAN	98458.4	2.7	1648	1648.1	28.65	28.65	Serine/threonine-protein kinase greatwall	2	3	173000000	0.027	-0.9485	-1.4381	0.2404	-2.0374	2.2731	0.8254	-0.3752	0.9266	-0.0843	0.5396
Q8WUM0	0.982922	-0.0769268	0.449442	0.948777	0.20879	-0.37348	0.283717	-0.417861	-0.0857992	0.803752	Q8WUM0	NUP133	Q8WUM0_NUP133	Q8WUM0	NUP133	1	57	37	37	Q8WUM0	HUMAN	130004	40.7	64	64.1	508.05	508.05	Nuclear pore complex protein Nup133	37	57	6330000000	0.407	-0.2951	0.7127	-0.3473	-0.3997	0.2124	0.355	-0.779	-0.0567	-0.0843	-0.0873
[truncated: 956 more rows]

## Sheet: Fig_2c
Genome wide CRISPR screen with 293T STING-mNG
Gene Symbol	Average LFC	Average -log(p-values)
SEC24C	5.08605	3.48077
[truncated: 19,599 more rows]

## Sheet: Fig_2d
Normalized and plotted
[truncated: 57 more rows]

[truncated: 58 more sheets: Fig_3a, Fig_3c, Fig_3j_S4c, Fig_4, Fig_5b, Fig_5e, Fig_5g_5i_S6e_S6g, Fig_5j, Fig_5l, Fig_6a, Fig_6b, Fig_6d, Fig_6e, Fig_6f-g, Fig_6h, Fig_7b, Fig_7c, Fig_7e, Fig_7f, Fig_8a …]
